# Supplementary material for: Genome wide association study identifies novel potential candidate genes for bovine milk cholesterol content
Source: Sci Rep. 2018 Sep 5;8:13239. doi: 10.1038/s41598-018-31427-0 (PMC6125589; doi:10.1038/s41598-018-31427-0)
Supplement: Supplementary file 2 — Table S1 [file 41598_2018_31427_MOESM2_ESM.xlsx]

## Sheet: Table S1a_Gene Ann CHL _fat
Table S1a: Single nucleotide polymorphisms (SNPs) significantly and suggestively associated with milk cholesterol (CHL_fat) and genes annotated within 0.5 Mb flanking regions of significant and suggestive SNPs for milk cholesterol (CHL_fat)
SNP ID	rs	alleles	Chromosome	Position	P value	Ensemble gene	gene_start	gene_stop	gene_name
BTB-01524761	rs42640895	C/T	17	41939826	2.61341e-05	ENSBTAG00000010306	41318286	41446129	RXFP1
BTB-01524761	rs42640895	C/T	17	41939826	2.61341e-05	ENSBTAG00000019229	41671504	41719161	TMEM144
BTB-01524761	rs42640895	C/T	17	41939826	2.61341e-05	ENSBTAG00000017069	41769527	41784176	FAM198B
BTB-01524761	rs42640895	C/T	17	41939826	2.61341e-05	ENSBTAG00000043594	41819282	41819393	5S_rRNA
Hapmap40322-BTA-100742	rs41600454	G/T	17	41965769	4.25685e-05	ENSBTAG00000019229	41671504	41719161	TMEM144
Hapmap40322-BTA-100742	rs41600454	G/T	17	41965769	4.25685e-05	ENSBTAG00000043594	41819282	41819393	5S_rRNA
Hapmap40322-BTA-100742	rs41600454	G/T	17	41965769	4.25685e-05	ENSBTAG00000017069	41769527	41784176	FAM198B
Hapmap52830-rs29014800	rs29014800	A/G	17	63541690	5.79857e-05	ENSBTAG00000019040	63313642	63335972	PLBD2
Hapmap52830-rs29014800	rs29014800	A/G	17	63541690	5.79857e-05	ENSBTAG00000031814	63302947	63311098	SDS
Hapmap52830-rs29014800	rs29014800	A/G	17	63541690	5.79857e-05	ENSBTAG00000011937	63466650	63472165	RITA1
Hapmap52830-rs29014800	rs29014800	A/G	17	63541690	5.79857e-05	ENSBTAG00000002048	64010592	64056567	PTPN11
Hapmap52830-rs29014800	rs29014800	A/G	17	63541690	5.79857e-05	ENSBTAG00000016738	63358582	63396162	DTX1
Hapmap52830-rs29014800	rs29014800	A/G	17	63541690	5.79857e-05	ENSBTAG00000016739	63397791	63429841	RASAL1
Hapmap52830-rs29014800	rs29014800	A/G	17	63541690	5.79857e-05	ENSBTAG00000003107	63254162	63263364	LHX5
Hapmap52830-rs29014800	rs29014800	A/G	17	63541690	5.79857e-05	ENSBTAG00000011924	63439743	63448400	CFAP73
Hapmap52830-rs29014800	rs29014800	A/G	17	63541690	5.79857e-05	ENSBTAG00000001806	63474993	63497850	IQCD
Hapmap52830-rs29014800	rs29014800	A/G	17	63541690	5.79857e-05	ENSBTAG00000011930	63448841	63466323	DDX54
Hapmap52830-rs29014800	rs29014800	A/G	17	63541690	5.79857e-05	ENSBTAG00000014628	63611774	63640159	OAS2
Hapmap52830-rs29014800	rs29014800	A/G	17	63541690	5.79857e-05	ENSBTAG00000039861	63638182	63646117	NA
Hapmap52830-rs29014800	rs29014800	A/G	17	63541690	5.79857e-05	ENSBTAG00000011102	63528831	63558939	TPCN1
Hapmap52830-rs29014800	rs29014800	A/G	17	63541690	5.79857e-05	ENSBTAG00000011103	63561392	63591370	SLC8B1
Hapmap52830-rs29014800	rs29014800	A/G	17	63541690	5.79857e-05	ENSBTAG00000008945	63278104	63289816	SDSL
Hapmap52830-rs29014800	rs29014800	A/G	17	63541690	5.79857e-05	ENSBTAG00000004247	63682758	63748775	RPH3A
Hapmap52830-rs29014800	rs29014800	A/G	17	63541690	5.79857e-05	ENSBTAG00000037527	63654698	63678163	OAS1X
BTB-01392143	rs42512924	C/T	4	65375544	8.08566e-05	ENSBTAG00000000558	65489394	65492587	NEUROD6
BTB-01392143	rs42512924	C/T	4	65375544	8.08566e-05	ENSBTAG00000009254	65212719	65321463	CCDC129
BTB-01392143	rs42512924	C/T	4	65375544	8.08566e-05	ENSBTAG00000001976	65155644	65175535	PPP1R17
BTB-01392143	rs42512924	C/T	4	65375544	8.08566e-05	ENSBTAG00000002739	64985737	65050206	PDE1C
BTB-01392143	rs42512924	C/T	4	65375544	8.08566e-05	ENSBTAG00000009390	65865704	65984140	MINDY4
BTB-01392143	rs42512924	C/T	4	65375544	8.08566e-05	ENSBTAG00000000745	65830992	65845186	AQP1
BTB-01392143	rs42512924	C/T	4	65375544	8.08566e-05	ENSBTAG00000047599	65793129	65809031	GHRHR
BTB-01392143	rs42512924	C/T	4	65375544	8.08566e-05	ENSBTAG00000020247	65670543	65729276	ADCYAP1R1
Hapmap34250-VSWAP1E68341A_scf02	NA	NA	4	118760409	0.00010772	ENSBTAG00000030817	118948100	119080458	LMBR1
Hapmap34250-VSWAP1E68341A_scf02	NA	NA	4	118760409	0.00010772	ENSBTAG00000016435	119132208	119144546	NOM1
Hapmap34250-VSWAP1E68341A_scf02	NA	NA	4	118760409	0.00010772	ENSBTAG00000020335	118895445	118932266	RNF32
Hapmap34250-VSWAP1E68341A_scf02	NA	NA	4	118760409	0.00010772	ENSBTAG00000024552	118265405	118274566	SHH
Hapmap34250-VSWAP1E68341A_scf02	NA	NA	4	118760409	0.00010772	ENSBTAG00000030876	119160835	119164828	NA
Hapmap34250-VSWAP1E68341A_scf02	NA	NA	4	118760409	0.00010772	ENSBTAG00000008025	119247415	119362609	UBE3C
BTB-01392113	rs42512894	C/T	4	65400608	0.000146173	ENSBTAG00000047599	65793129	65809031	GHRHR
BTB-01392113	rs42512894	C/T	4	65400608	0.000146173	ENSBTAG00000000558	65489394	65492587	NEUROD6
BTB-01392113	rs42512894	C/T	4	65400608	0.000146173	ENSBTAG00000000745	65830992	65845186	AQP1
BTB-01392113	rs42512894	C/T	4	65400608	0.000146173	ENSBTAG00000020247	65670543	65729276	ADCYAP1R1
BTB-01392113	rs42512894	C/T	4	65400608	0.000146173	ENSBTAG00000001976	65155644	65175535	PPP1R17
BTB-01392113	rs42512894	C/T	4	65400608	0.000146173	ENSBTAG00000009390	65865704	65984140	MINDY4
BTB-01392113	rs42512894	C/T	4	65400608	0.000146173	ENSBTAG00000002739	64985737	65050206	PDE1C
BTB-01392113	rs42512894	C/T	4	65400608	0.000146173	ENSBTAG00000009254	65212719	65321463	CCDC129
ARS-BFGL-NGS-110102	rs109605443	C/T	13	66370867	0.000166816	ENSBTAG00000014648	66799465	66853779	RPN2
ARS-BFGL-NGS-110102	rs109605443	C/T	13	66370867	0.000166816	ENSBTAG00000013737	66742862	66794243	MROH8
ARS-BFGL-NGS-110102	rs109605443	C/T	13	66370867	0.000166816	ENSBTAG00000019621	66398147	66594149	NDRG3
ARS-BFGL-NGS-110102	rs109605443	C/T	13	66370867	0.000166816	ENSBTAG00000001640	65957398	66011672	EPB41L1
ARS-BFGL-NGS-110102	rs109605443	C/T	13	66370867	0.000166816	ENSBTAG00000005286	66334680	66351481	TGIF2
ARS-BFGL-NGS-110102	rs109605443	C/T	13	66370867	0.000166816	ENSBTAG00000011541	66567169	66730589	RBL1
ARS-BFGL-NGS-110102	rs109605443	C/T	13	66370867	0.000166816	ENSBTAG00000001645	66018116	66038301	AAR2
ARS-BFGL-NGS-110102	rs109605443	C/T	13	66370867	0.000166816	ENSBTAG00000021669	66628906	66673721	SOGA1
ARS-BFGL-NGS-110102	rs109605443	C/T	13	66370867	0.000166816	ENSBTAG00000040607	66368694	66395549	SLA2
ARS-BFGL-NGS-110102	rs109605443	C/T	13	66370867	0.000166816	ENSBTAG00000001741	66204671	66292988	DLGAP4
ARS-BFGL-NGS-110102	rs109605443	C/T	13	66370867	0.000166816	ENSBTAG00000042176	66811069	66811199	SNORA38
ARS-BFGL-NGS-110102	rs109605443	C/T	13	66370867	0.000166816	ENSBTAG00000011473	66306260	66314230	MYL9
ARS-BFGL-NGS-110102	rs109605443	C/T	13	66370867	0.000166816	ENSBTAG00000022007	66491917	66534355	SAMHD1
ARS-BFGL-NGS-110102	rs109605443	C/T	13	66370867	0.000166816	ENSBTAG00000012710	66863225	66872531	GHRH
ARS-BFGL-NGS-110102	rs109605443	C/T	13	66370867	0.000166816	ENSBTAG00000013915	66602330	66618267	DSN1
ARS-BFGL-NGS-110102	rs109605443	C/T	13	66370867	0.000166816	ENSBTAG00000022005	66433853	66442685	TLDC2
ARS-BFGL-NGS-110102	rs109605443	C/T	13	66370867	0.000166816	ENSBTAG00000046344	66538447	66538939	NA
ARS-BFGL-NGS-110102	rs109605443	C/T	13	66370867	0.000166816	ENSBTAG00000021805	66362562	66369978	TGIF2-C20orf24
BTB-01712106	rs42829960	C/T	21	20232444	0.000175898	ENSBTAG00000040580	20155590	20163194	NA
BTB-01712106	rs42829960	C/T	21	20232444	0.000175898	ENSBTAG00000046377	20561687	20562583	NA
BTB-01712106	rs42829960	C/T	21	20232444	0.000175898	ENSBTAG00000047729	20082490	20103922	NA
BTB-01712106	rs42829960	C/T	21	20232444	0.000175898	ENSBTAG00000045929	20128501	20132903	NA
BTB-01712106	rs42829960	C/T	21	20232444	0.000175898	ENSBTAG00000000967	19928626	19953516	DET1
BTB-01712106	rs42829960	C/T	21	20232444	0.000175898	ENSBTAG00000040069	19984962	19985051	bta-mir-1179
BTB-01712106	rs42829960	C/T	21	20232444	0.000175898	ENSBTAG00000017054	20678763	20679734	NA
BTB-01712106	rs42829960	C/T	21	20232444	0.000175898	ENSBTAG00000043944	19802392	19802679	7SK
BTB-01712106	rs42829960	C/T	21	20232444	0.000175898	ENSBTAG00000036425	19989064	19989161	bta-mir-7-1
BTB-01712106	rs42829960	C/T	21	20232444	0.000175898	ENSBTAG00000046591	20144494	20144827	NA
BTB-01712106	rs42829960	C/T	21	20232444	0.000175898	ENSBTAG00000046412	20573087	20573983	NA
BTB-01712106	rs42829960	C/T	21	20232444	0.000175898	ENSBTAG00000014762	20013719	20031094	ISG20
BTB-01712106	rs42829960	C/T	21	20232444	0.000175898	ENSBTAG00000038494	20357103	20358125	NA
BTB-01712106	rs42829960	C/T	21	20232444	0.000175898	ENSBTAG00000048096	20684174	20685028	NA
BTB-01712106	rs42829960	C/T	21	20232444	0.000175898	ENSBTAG00000019830	19858317	19867590	MRPL46
BTB-01712106	rs42829960	C/T	21	20232444	0.000175898	ENSBTAG00000036082	20611313	20612780	NA
BTB-01712106	rs42829960	C/T	21	20232444	0.000175898	ENSBTAG00000001526	20502554	20503402	NA
BTB-01712106	rs42829960	C/T	21	20232444	0.000175898	ENSBTAG00000019831	19867700	19898710	MRPS11
BTB-01712106	rs42829960	C/T	21	20232444	0.000175898	ENSBTAG00000004339	20422127	20429481	NA
BTB-01712106	rs42829960	C/T	21	20232444	0.000175898	ENSBTAG00000002786	20176386	20193035	NA
BTB-01712106	rs42829960	C/T	21	20232444	0.000175898	ENSBTAG00000012326	20345647	20346465	NA
BTB-01712106	rs42829960	C/T	21	20232444	0.000175898	ENSBTAG00000001308	20084904	20193047	NA
BTB-01712106	rs42829960	C/T	21	20232444	0.000175898	ENSBTAG00000017632	20002742	20007367	AEN
ARS-USMARC-Parent-DQ786763-rs29020472	rs29020472	A/T	12	11824653	0.000188985	ENSBTAG00000016637	11306594	11329117	WBP4
ARS-USMARC-Parent-DQ786763-rs29020472	rs29020472	A/T	12	11824653	0.000188985	ENSBTAG00000038251	11509867	11571749	NAA16
ARS-USMARC-Parent-DQ786763-rs29020472	rs29020472	A/T	12	11824653	0.000188985	ENSBTAG00000008656	11363648	11365765	KBTBD6
ARS-USMARC-Parent-DQ786763-rs29020472	rs29020472	A/T	12	11824653	0.000188985	ENSBTAG00000013879	12293695	12405237	DGKH
ARS-USMARC-Parent-DQ786763-rs29020472	rs29020472	A/T	12	11824653	0.000188985	ENSBTAG00000039823	11441775	11443817	NA
ARS-USMARC-Parent-DQ786763-rs29020472	rs29020472	A/T	12	11824653	0.000188985	ENSBTAG00000001133	11705780	12059605	VWA8
ARS-USMARC-Parent-DQ786763-rs29020472	rs29020472	A/T	12	11824653	0.000188985	ENSBTAG00000034885	11625778	11641053	RGCC
ARS-USMARC-Parent-DQ786763-rs29020472	rs29020472	A/T	12	11824653	0.000188985	ENSBTAG00000012260	11452445	11494158	MTRF1
ARS-USMARC-Parent-DQ786763-rs29020472	rs29020472	A/T	12	11824653	0.000188985	ENSBTAG00000045392	11448063	11448153	NA
ARS-BFGL-NGS-64029	rs110842600	A/G	17	55559792	0.000191041	ENSBTAG00000039412	55575432	55575548	NA
ARS-BFGL-NGS-64029	rs110842600	A/G	17	55559792	0.000191041	ENSBTAG00000016779	55245237	55360147	CLIP1
ARS-BFGL-NGS-64029	rs110842600	A/G	17	55559792	0.000191041	ENSBTAG00000004189	55472596	55528501	MLXIP
ARS-BFGL-NGS-64029	rs110842600	A/G	17	55559792	0.000191041	ENSBTAG00000004203	55365286	55394855	NA
ARS-BFGL-NGS-64029	rs110842600	A/G	17	55559792	0.000191041	ENSBTAG00000002315	56021830	56042534	RNF34
ARS-BFGL-NGS-64029	rs110842600	A/G	17	55559792	0.000191041	ENSBTAG00000004192	55423458	55438850	LRRC43
ARS-BFGL-NGS-64029	rs110842600	A/G	17	55559792	0.000191041	ENSBTAG00000019278	55103142	55169764	KNTC1
ARS-BFGL-NGS-64029	rs110842600	A/G	17	55559792	0.000191041	ENSBTAG00000004458	55844948	55853700	MORN3
ARS-BFGL-NGS-64029	rs110842600	A/G	17	55559792	0.000191041	ENSBTAG00000029069	55562620	55562800	U2
ARS-BFGL-NGS-64029	rs110842600	A/G	17	55559792	0.000191041	ENSBTAG00000004457	55858843	55873788	ORAI1
ARS-BFGL-NGS-64029	rs110842600	A/G	17	55559792	0.000191041	ENSBTAG00000004199	55400571	55418222	DIABLO
ARS-BFGL-NGS-64029	rs110842600	A/G	17	55559792	0.000191041	ENSBTAG00000004175	55707870	55719927	HPD
ARS-BFGL-NGS-64029	rs110842600	A/G	17	55559792	0.000191041	ENSBTAG00000002328	55899388	56017498	KDM2B
ARS-BFGL-NGS-64029	rs110842600	A/G	17	55559792	0.000191041	ENSBTAG00000006118	55171375	55187330	RSRC2
ARS-BFGL-NGS-64029	rs110842600	A/G	17	55559792	0.000191041	ENSBTAG00000032517	55551316	55573152	BCL7A
ARS-BFGL-NGS-64029	rs110842600	A/G	17	55559792	0.000191041	ENSBTAG00000004172	55727012	55747669	SETD1B
ARS-BFGL-NGS-64029	rs110842600	A/G	17	55559792	0.000191041	ENSBTAG00000044855	55198805	55198938	SNORA9
ARS-BFGL-NGS-64029	rs110842600	A/G	17	55559792	0.000191041	ENSBTAG00000032534	55759606	55773011	RHOF
ARS-BFGL-NGS-64029	rs110842600	A/G	17	55559792	0.000191041	ENSBTAG00000004187	55596059	55669832	WDR66
ARS-BFGL-NGS-64029	rs110842600	A/G	17	55559792	0.000191041	ENSBTAG00000006114	55192961	55213770	ZCCHC8
ARS-BFGL-NGS-64029	rs110842600	A/G	17	55559792	0.000191041	ENSBTAG00000004197	55418582	55419667	B3GNT4
ARS-BFGL-NGS-64029	rs110842600	A/G	17	55559792	0.000191041	ENSBTAG00000009602	55772992	55815637	TMEM120B
ARS-BFGL-NGS-64029	rs110842600	A/G	17	55559792	0.000191041	ENSBTAG00000004179	55672659	55687404	PSMD9
ARS-BFGL-NGS-64029	rs110842600	A/G	17	55559792	0.000191041	ENSBTAG00000037243	55250871	55250978	5S_rRNA
ARS-BFGL-NGS-110646	rs109154988	C/T	17	63140712	0.000273885	ENSBTAG00000001806	63474993	63497850	IQCD
ARS-BFGL-NGS-110646	rs109154988	C/T	17	63140712	0.000273885	ENSBTAG00000008945	63278104	63289816	SDSL
ARS-BFGL-NGS-110646	rs109154988	C/T	17	63140712	0.000273885	ENSBTAG00000011103	63561392	63591370	SLC8B1
ARS-BFGL-NGS-110646	rs109154988	C/T	17	63140712	0.000273885	ENSBTAG00000014628	63611774	63640159	OAS2
ARS-BFGL-NGS-110646	rs109154988	C/T	17	63140712	0.000273885	ENSBTAG00000011937	63466650	63472165	RITA1
ARS-BFGL-NGS-110646	rs109154988	C/T	17	63140712	0.000273885	ENSBTAG00000016738	63358582	63396162	DTX1
ARS-BFGL-NGS-110646	rs109154988	C/T	17	63140712	0.000273885	ENSBTAG00000011924	63439743	63448400	CFAP73
ARS-BFGL-NGS-110646	rs109154988	C/T	17	63140712	0.000273885	ENSBTAG00000031824	62886733	63007269	RBM19
ARS-BFGL-NGS-110646	rs109154988	C/T	17	63140712	0.000273885	ENSBTAG00000003107	63254162	63263364	LHX5
ARS-BFGL-NGS-110646	rs109154988	C/T	17	63140712	0.000273885	ENSBTAG00000011930	63448841	63466323	DDX54
ARS-BFGL-NGS-110646	rs109154988	C/T	17	63140712	0.000273885	ENSBTAG00000019040	63313642	63335972	PLBD2
ARS-BFGL-NGS-110646	rs109154988	C/T	17	63140712	0.000273885	ENSBTAG00000016739	63397791	63429841	RASAL1
ARS-BFGL-NGS-110646	rs109154988	C/T	17	63140712	0.000273885	ENSBTAG00000031814	63302947	63311098	SDS
ARS-BFGL-NGS-110646	rs109154988	C/T	17	63140712	0.000273885	ENSBTAG00000011102	63528831	63558939	TPCN1
ARS-BFGL-NGS-110646	rs109154988	C/T	17	63140712	0.000273885	ENSBTAG00000039861	63638182	63646117	NA
Hapmap25154-BTC-014295	rs41736757	A/G	14	57541911	0.000308353	ENSBTAG00000039141	57784159	57785076	TMEM74
Hapmap25154-BTC-014295	rs41736757	A/G	14	57541911	0.000308353	ENSBTAG00000019997	57479102	57524004	TRHR
Hapmap25154-BTC-014295	rs41736757	A/G	14	57541911	0.000308353	ENSBTAG00000026247	57163700	57216589	NA
Hapmap25154-BTC-014295	rs41736757	A/G	14	57541911	0.000308353	ENSBTAG00000007386	57249477	57342028	NUDCD1
Hapmap25154-BTC-014295	rs41736757	A/G	14	57541911	0.000308353	ENSBTAG00000007387	57239787	57249241	ENY2
Hapmap30494-BTA-122955	rs43709035	C/T	22	43862404	0.000328097	ENSBTAG00000004178	43379504	43410315	ACOX2
Hapmap30494-BTA-122955	rs43709035	C/T	22	43862404	0.000328097	ENSBTAG00000016615	43569315	43617625	ABHD6
Hapmap30494-BTA-122955	rs43709035	C/T	22	43862404	0.000328097	ENSBTAG00000021724	43461214	43466626	PDHB
Hapmap30494-BTA-122955	rs43709035	C/T	22	43862404	0.000328097	ENSBTAG00000043037	43581389	43581496	U6
Hapmap30494-BTA-122955	rs43709035	C/T	22	43862404	0.000328097	ENSBTAG00000016069	44150604	44169288	ARF4
Hapmap30494-BTA-122955	rs43709035	C/T	22	43862404	0.000328097	ENSBTAG00000019989	43467864	43548273	PXK
Hapmap30494-BTA-122955	rs43709035	C/T	22	43862404	0.000328097	ENSBTAG00000021164	43864916	43951804	SLMAP
Hapmap30494-BTA-122955	rs43709035	C/T	22	43862404	0.000328097	ENSBTAG00000022004	43674720	43815706	FLNB
Hapmap30494-BTA-122955	rs43709035	C/T	22	43862404	0.000328097	ENSBTAG00000019987	43553717	43561145	RPP14
Hapmap30494-BTA-122955	rs43709035	C/T	22	43862404	0.000328097	ENSBTAG00000022656	43413166	43416190	KCTD6
Hapmap30494-BTA-122955	rs43709035	C/T	22	43862404	0.000328097	ENSBTAG00000015563	44179970	44183679	PDE12
Hapmap30494-BTA-122955	rs43709035	C/T	22	43862404	0.000328097	ENSBTAG00000044386	43741296	43741374	bta-mir-2370
Hapmap30494-BTA-122955	rs43709035	C/T	22	43862404	0.000328097	ENSBTAG00000018433	44077870	44121649	DENND6A
Hapmap30494-BTA-122955	rs43709035	C/T	22	43862404	0.000328097	ENSBTAG00000020802	44235618	44376594	NA
Hapmap30494-BTA-122955	rs43709035	C/T	22	43862404	0.000328097	ENSBTAG00000018294	43639336	43658740	DNASE1L3
ARS-BFGL-NGS-97157	rs110593472	C/T	8	90539222	0.000361361	ENSBTAG00000010553	90432693	90433162	NA
ARS-BFGL-NGS-97157	rs110593472	C/T	8	90539222	0.000361361	ENSBTAG00000011375	90549999	90640714	SHC3
ARS-BFGL-NGS-97157	rs110593472	C/T	8	90539222	0.000361361	ENSBTAG00000001938	90300717	90305611	CKS2
ARS-BFGL-NGS-97157	rs110593472	C/T	8	90539222	0.000361361	ENSBTAG00000001941	90136712	90262973	SEMA4D
ARS-BFGL-NGS-97157	rs110593472	C/T	8	90539222	0.000361361	ENSBTAG00000011374	90649983	90663196	S1PR3
ARS-BFGL-NGS-97157	rs110593472	C/T	8	90539222	0.000361361	ENSBTAG00000043835	90998332	90998429	5S_rRNA
ARS-BFGL-NGS-97157	rs110593472	C/T	8	90539222	0.000361361	ENSBTAG00000001939	90264887	90298568	SECISBP2
ARS-BFGL-NGS-97157	rs110593472	C/T	8	90539222	0.000361361	ENSBTAG00000045152	90947610	90947705	Vault
Hapmap43002-BTA-63541	rs41586803	C/T	28	14482088	0.000382911	ENSBTAG00000010694	14359126	14416928	BICC1
Hapmap43002-BTA-63541	rs41586803	C/T	28	14482088	0.000382911	ENSBTAG00000037332	14487363	14487431	NA
Hapmap43002-BTA-63541	rs41586803	C/T	28	14482088	0.000382911	ENSBTAG00000005507	14234516	14235496	NA
Hapmap43002-BTA-63541	rs41586803	C/T	28	14482088	0.000382911	ENSBTAG00000010947	14904833	14999860	PHYHIPL
ARS-BFGL-NGS-24479	rs41916457	C/T	19	45109206	0.000389738	ENSBTAG00000001610	44692189	44708381	SLC4A1
ARS-BFGL-NGS-24479	rs41916457	C/T	19	45109206	0.000389738	ENSBTAG00000016736	45194104	45196727	HIGD1B
ARS-BFGL-NGS-24479	rs41916457	C/T	19	45109206	0.000389738	ENSBTAG00000011759	45288725	45295349	C1QL1
ARS-BFGL-NGS-24479	rs41916457	C/T	19	45109206	0.000389738	ENSBTAG00000024974	45452267	45459216	HEXIM2
ARS-BFGL-NGS-24479	rs41916457	C/T	19	45109206	0.000389738	ENSBTAG00000039485	45036709	45050178	MEIOC
ARS-BFGL-NGS-24479	rs41916457	C/T	19	45109206	0.000389738	ENSBTAG00000019658	44614052	44621587	ASB16
ARS-BFGL-NGS-24479	rs41916457	C/T	19	45109206	0.000389738	ENSBTAG00000011447	44782788	44792763	FAM171A2
ARS-BFGL-NGS-24479	rs41916457	C/T	19	45109206	0.000389738	ENSBTAG00000004196	45493957	45520053	FMNL1
ARS-BFGL-NGS-24479	rs41916457	C/T	19	45109206	0.000389738	ENSBTAG00000008088	45259544	45281127	KIF18B
ARS-BFGL-NGS-24479	rs41916457	C/T	19	45109206	0.000389738	ENSBTAG00000007084	45540236	45560686	MAP3K14
ARS-BFGL-NGS-24479	rs41916457	C/T	19	45109206	0.000389738	ENSBTAG00000006052	45411512	45432420	PLCD3
ARS-BFGL-NGS-24479	rs41916457	C/T	19	45109206	0.000389738	ENSBTAG00000020590	44954982	44956760	FZD2
ARS-BFGL-NGS-24479	rs41916457	C/T	19	45109206	0.000389738	ENSBTAG00000007083	45525637	45538595	SPATA32
ARS-BFGL-NGS-24479	rs41916457	C/T	19	45109206	0.000389738	ENSBTAG00000013532	45239328	45240593	NA
ARS-BFGL-NGS-24479	rs41916457	C/T	19	45109206	0.000389738	ENSBTAG00000044884	45204924	45204997	bta-mir-2343
ARS-BFGL-NGS-24479	rs41916457	C/T	19	45109206	0.000389738	ENSBTAG00000008165	44798081	44811145	ITGA2B
ARS-BFGL-NGS-24479	rs41916457	C/T	19	45109206	0.000389738	ENSBTAG00000006051	45375505	45406315	NMT1
ARS-BFGL-NGS-24479	rs41916457	C/T	19	45109206	0.000389738	ENSBTAG00000006054	45433968	45440555	ACBD4
ARS-BFGL-NGS-24479	rs41916457	C/T	19	45109206	0.000389738	ENSBTAG00000038316	44817719	44889648	GPATCH8
ARS-BFGL-NGS-24479	rs41916457	C/T	19	45109206	0.000389738	ENSBTAG00000018823	44775157	44782140	GRN
ARS-BFGL-NGS-24479	rs41916457	C/T	19	45109206	0.000389738	ENSBTAG00000006048	45348335	45367549	DCAKD
ARS-BFGL-NGS-24479	rs41916457	C/T	19	45109206	0.000389738	ENSBTAG00000004464	44597496	44609787	C17orf53
ARS-BFGL-NGS-24479	rs41916457	C/T	19	45109206	0.000389738	ENSBTAG00000006056	45444316	45446228	HEXIM1
ARS-BFGL-NGS-24479	rs41916457	C/T	19	45109206	0.000389738	ENSBTAG00000004036	45154679	45186611	GJC1
ARS-BFGL-NGS-24479	rs41916457	C/T	19	45109206	0.000389738	ENSBTAG00000013534	45241325	45250609	GFAP
ARS-BFGL-NGS-24479	rs41916457	C/T	19	45109206	0.000389738	ENSBTAG00000005696	45074947	45103998	DBF4B
ARS-BFGL-NGS-24479	rs41916457	C/T	19	45109206	0.000389738	ENSBTAG00000001615	44742151	44751739	RUNDC3A
ARS-BFGL-NGS-24479	rs41916457	C/T	19	45109206	0.000389738	ENSBTAG00000005693	45052980	45062313	CCDC43
ARS-BFGL-NGS-24479	rs41916457	C/T	19	45109206	0.000389738	ENSBTAG00000001735	45113921	45131794	ADAM11
ARS-BFGL-NGS-24479	rs41916457	C/T	19	45109206	0.000389738	ENSBTAG00000005067	44648952	44660383	UBTF
ARS-BFGL-NGS-24479	rs41916457	C/T	19	45109206	0.000389738	ENSBTAG00000019463	44752354	44756897	SLC25A39
ARS-BFGL-NGS-24479	rs41916457	C/T	19	45109206	0.000389738	ENSBTAG00000024975	45520281	45526187	NA
ARS-BFGL-NGS-24479	rs41916457	C/T	19	45109206	0.000389738	ENSBTAG00000019662	44633620	44641644	ATXN7L3
ARS-BFGL-NGS-24479	rs41916457	C/T	19	45109206	0.000389738	ENSBTAG00000013529	45233934	45237988	NA
ARS-BFGL-NGS-24479	rs41916457	C/T	19	45109206	0.000389738	ENSBTAG00000019660	44629959	44633906	TMUB2
ARS-BFGL-NGS-24479	rs41916457	C/T	19	45109206	0.000389738	ENSBTAG00000013526	45197098	45233617	EFTUD2
Hapmap43562-BTA-36560	rs41582631	A/G	15	38154882	0.000414943	ENSBTAG00000010089	38160931	38166437	CALCB
Hapmap43562-BTA-36560	rs41582631	A/G	15	38154882	0.000414943	ENSBTAG00000045058	38352796	38352933	5S_rRNA
Hapmap43562-BTA-36560	rs41582631	A/G	15	38154882	0.000414943	ENSBTAG00000010419	38420926	38445583	CYP2R1
Hapmap43562-BTA-36560	rs41582631	A/G	15	38154882	0.000414943	ENSBTAG00000047380	38041580	38044615	CALCA
Hapmap43562-BTA-36560	rs41582631	A/G	15	38154882	0.000414943	ENSBTAG00000001516	38336937	38340230	NA
Hapmap43562-BTA-36560	rs41582631	A/G	15	38154882	0.000414943	ENSBTAG00000032782	37874414	38013439	INSC
Hapmap43562-BTA-36560	rs41582631	A/G	15	38154882	0.000414943	ENSBTAG00000005218	38466100	38626862	PDE3B
ARS-BFGL-NGS-88739	rs108956881	C/T	21	17880194	0.000415853	ENSBTAG00000045960	17516746	17516849	U6
ARS-BFGL-NGS-20980	rs110814823	A/G	4	117716299	0.000426072	ENSBTAG00000010243	118150017	118243052	RBM33
ARS-BFGL-NGS-20980	rs110814823	A/G	4	117716299	0.000426072	ENSBTAG00000002891	117713085	117730633	HTR5A
ARS-BFGL-NGS-20980	rs110814823	A/G	4	117716299	0.000426072	ENSBTAG00000017505	117819455	117851230	PAXIP1
ARS-BFGL-NGS-20980	rs110814823	A/G	4	117716299	0.000426072	ENSBTAG00000021941	117555541	117803944	NA
ARS-BFGL-NGS-20980	rs110814823	A/G	4	117716299	0.000426072	ENSBTAG00000042608	118126732	118126838	U6
ARS-BFGL-NGS-20980	rs110814823	A/G	4	117716299	0.000426072	ENSBTAG00000018917	118002997	118007146	NA
ARS-BFGL-NGS-20980	rs110814823	A/G	4	117716299	0.000426072	ENSBTAG00000000397	118042855	118048886	CNPY1
ARS-BFGL-NGS-20980	rs110814823	A/G	4	117716299	0.000426072	ENSBTAG00000001592	117906798	117920021	INSIG1
ARS-BFGL-NGS-20980	rs110814823	A/G	4	117716299	0.000426072	ENSBTAG00000043753	117273499	117273594	Vault
ARS-BFGL-NGS-20980	rs110814823	A/G	4	117716299	0.000426072	ENSBTAG00000047979	117153120	117411239	NA
ARS-BFGL-NGS-113093	rs109343176	A/G	27	22980780	0.00047698	ENSBTAG00000008950	23069925	23137025	KIAA1456
ARS-BFGL-NGS-113093	rs109343176	A/G	27	22980780	0.00047698	ENSBTAG00000000357	23463555	23505183	PRAG1
ARS-BFGL-NGS-113093	rs109343176	A/G	27	22980780	0.00047698	ENSBTAG00000047643	22499290	22500766	C8orf48
ARS-BFGL-NGS-113093	rs109343176	A/G	27	22980780	0.00047698	ENSBTAG00000024530	23016751	23017142	NA
ARS-BFGL-NGS-113093	rs109343176	A/G	27	22980780	0.00047698	ENSBTAG00000015541	22814893	22993901	DLC1
ARS-BFGL-NGS-113093	rs109343176	A/G	27	22980780	0.00047698	ENSBTAG00000024526	22570243	22576884	NA
ARS-BFGL-NGS-113093	rs109343176	A/G	27	22980780	0.00047698	ENSBTAG00000020084	23317248	23362082	LONRF1
BTB-00119229	rs43328045	A/G	27	23762231	0.00047698	ENSBTAG00000015913	24100833	24103670	MFHAS1
BTB-00119229	rs43328045	A/G	27	23762231	0.00047698	ENSBTAG00000020084	23317248	23362082	LONRF1
BTB-00119229	rs43328045	A/G	27	23762231	0.00047698	ENSBTAG00000000357	23463555	23505183	PRAG1
BTB-00119229	rs43328045	A/G	27	23762231	0.00047698	ENSBTAG00000009685	24193122	24209942	NA
BTB-00119229	rs43328045	A/G	27	23762231	0.00047698	ENSBTAG00000042502	24093625	24093759	SNORA1
BTB-00119229	rs43328045	A/G	27	23762231	0.00047698	ENSBTAG00000007051	23856777	23857658	CLDN23

## Sheet: Table S1b_Gene Anno  CHL_milk
Table S1b: Single nucleotide polymorphisms (SNPs) significantly and suggestively associated with milk cholesterol (CHL_milk) and genes annotated within 0.5 Mb flanking regions of significant and suggestive SNPs identified for milk cholesterol (CHL_milkl)
SNP ID	rs	alleles	Chromosome	Position	P value	Ensemble gene	gene_start	gene_stop	gene_name
ARS-BFGL-NGS-4939	rs109421300	A/G	14	1801116	6.69861e-19	ENSBTAG00000038682	2227350	2232020	FAM83H
ARS-BFGL-NGS-4939	rs109421300	A/G	14	1801116	6.69861e-19	ENSBTAG00000004969	1610263	1613725	LRRC14
ARS-BFGL-NGS-4939	rs109421300	A/G	14	1801116	6.69861e-19	ENSBTAG00000045727	2133425	2146844	NA
ARS-BFGL-NGS-4939	rs109421300	A/G	14	1801116	6.69861e-19	ENSBTAG00000044263	2071851	2071925	bta-mir-2309
ARS-BFGL-NGS-4939	rs109421300	A/G	14	1801116	6.69861e-19	ENSBTAG00000012232	1930186	1932580	CYC1
ARS-BFGL-NGS-4939	rs109421300	A/G	14	1801116	6.69861e-19	ENSBTAG00000047447	1342214	1342333	5S_rRNA
ARS-BFGL-NGS-4939	rs109421300	A/G	14	1801116	6.69861e-19	ENSBTAG00000019864	2235034	2240765	MAPK15
ARS-BFGL-NGS-4939	rs109421300	A/G	14	1801116	6.69861e-19	ENSBTAG00000026320	1693641	1698490	VPS28
ARS-BFGL-NGS-4939	rs109421300	A/G	14	1801116	6.69861e-19	ENSBTAG00000039705	1905129	1907245	HGH1
ARS-BFGL-NGS-4939	rs109421300	A/G	14	1801116	6.69861e-19	ENSBTAG00000000879	1487366	1489409	C8orf33
ARS-BFGL-NGS-4939	rs109421300	A/G	14	1801116	6.69861e-19	ENSBTAG00000007749	1681494	1692498	TONSL
ARS-BFGL-NGS-4939	rs109421300	A/G	14	1801116	6.69861e-19	ENSBTAG00000046026	1719732	1724220	SLC39A4
ARS-BFGL-NGS-4939	rs109421300	A/G	14	1801116	6.69861e-19	ENSBTAG00000045478	1566933	1567001	bta-mir-2308
ARS-BFGL-NGS-4939	rs109421300	A/G	14	1801116	6.69861e-19	ENSBTAG00000045791	2266062	2267715	ZNF623
ARS-BFGL-NGS-4939	rs109421300	A/G	14	1801116	6.69861e-19	ENSBTAG00000044406	1883849	1883971	SCARNA15
ARS-BFGL-NGS-4939	rs109421300	A/G	14	1801116	6.69861e-19	ENSBTAG00000004970	1604105	1609477	LRRC24
ARS-BFGL-NGS-4939	rs109421300	A/G	14	1801116	6.69861e-19	ENSBTAG00000020751	1806081	1825793	HSF1
ARS-BFGL-NGS-4939	rs109421300	A/G	14	1801116	6.69861e-19	ENSBTAG00000018456	1517535	1523303	ZNF7
ARS-BFGL-NGS-4939	rs109421300	A/G	14	1801116	6.69861e-19	ENSBTAG00000000658	1913048	1921667	WDR97
ARS-BFGL-NGS-4939	rs109421300	A/G	14	1801116	6.69861e-19	ENSBTAG00000014458	1844664	1894424	MROH1
ARS-BFGL-NGS-4939	rs109421300	A/G	14	1801116	6.69861e-19	ENSBTAG00000010276	1614027	1620509	RECQL4
ARS-BFGL-NGS-4939	rs109421300	A/G	14	1801116	6.69861e-19	ENSBTAG00000014610	1942672	1945910	GPAA1
ARS-BFGL-NGS-4939	rs109421300	A/G	14	1801116	6.69861e-19	ENSBTAG00000016203	1445334	1456750	ZNF16
ARS-BFGL-NGS-4939	rs109421300	A/G	14	1801116	6.69861e-19	ENSBTAG00000046031	1602474	1605012	C8orf82
ARS-BFGL-NGS-4939	rs109421300	A/G	14	1801116	6.69861e-19	ENSBTAG00000000857	1763994	1766621	NA
ARS-BFGL-NGS-4939	rs109421300	A/G	14	1801116	6.69861e-19	ENSBTAG00000004761	1654701	1656256	FOXH1
ARS-BFGL-NGS-4939	rs109421300	A/G	14	1801116	6.69861e-19	ENSBTAG00000039978	1901563	1903852	NA
ARS-BFGL-NGS-4939	rs109421300	A/G	14	1801116	6.69861e-19	ENSBTAG00000040360	2253177	2254950	CCDC166
ARS-BFGL-NGS-4939	rs109421300	A/G	14	1801116	6.69861e-19	ENSBTAG00000015040	1966292	1968825	NA
ARS-BFGL-NGS-4939	rs109421300	A/G	14	1801116	6.69861e-19	ENSBTAG00000007838	1620570	1622643	MFSD3
ARS-BFGL-NGS-4939	rs109421300	A/G	14	1801116	6.69861e-19	ENSBTAG00000035158	1770660	1772329	TMEM249
ARS-BFGL-NGS-4939	rs109421300	A/G	14	1801116	6.69861e-19	ENSBTAG00000008355	1728207	1742670	CPSF1
ARS-BFGL-NGS-4939	rs109421300	A/G	14	1801116	6.69861e-19	ENSBTAG00000012353	1491984	1502250	ZNF34
ARS-BFGL-NGS-4939	rs109421300	A/G	14	1801116	6.69861e-19	ENSBTAG00000046866	2281340	2284499	NA
ARS-BFGL-NGS-4939	rs109421300	A/G	14	1801116	6.69861e-19	ENSBTAG00000007834	1628814	1633988	PPP1R16A
ARS-BFGL-NGS-4939	rs109421300	A/G	14	1801116	6.69861e-19	ENSBTAG00000035254	1663923	1677519	CYHR1
ARS-BFGL-NGS-4939	rs109421300	A/G	14	1801116	6.69861e-19	ENSBTAG00000008079	2152612	2159648	NRBP2
ARS-BFGL-NGS-4939	rs109421300	A/G	14	1801116	6.69861e-19	ENSBTAG00000018455	1531491	1533526	COMMD5
ARS-BFGL-NGS-4939	rs109421300	A/G	14	1801116	6.69861e-19	ENSBTAG00000009816	1838135	1840081	SCX
ARS-BFGL-NGS-4939	rs109421300	A/G	14	1801116	6.69861e-19	ENSBTAG00000007753	1656950	1663804	KIFC2
ARS-BFGL-NGS-4939	rs109421300	A/G	14	1801116	6.69861e-19	ENSBTAG00000017281	1957554	1966646	OPLAH
ARS-BFGL-NGS-4939	rs109421300	A/G	14	1801116	6.69861e-19	ENSBTAG00000009677	2024713	2031386	PARP10
ARS-BFGL-NGS-4939	rs109421300	A/G	14	1801116	6.69861e-19	ENSBTAG00000000312	2018559	2021709	GRINA
ARS-BFGL-NGS-4939	rs109421300	A/G	14	1801116	6.69861e-19	ENSBTAG00000026350	1970919	1998401	SPATC1
ARS-BFGL-NGS-4939	rs109421300	A/G	14	1801116	6.69861e-19	ENSBTAG00000046932	1301787	1304027	NA
ARS-BFGL-NGS-4939	rs109421300	A/G	14	1801116	6.69861e-19	ENSBTAG00000046208	1782901	1788087	SCRT1
ARS-BFGL-NGS-4939	rs109421300	A/G	14	1801116	6.69861e-19	ENSBTAG00000007835	1623903	1626907	GPT
ARS-BFGL-NGS-4939	rs109421300	A/G	14	1801116	6.69861e-19	ENSBTAG00000008421	2178232	2201042	SCRIB
ARS-BFGL-NGS-4939	rs109421300	A/G	14	1801116	6.69861e-19	ENSBTAG00000037493	2164999	2177241	PUF60
ARS-BFGL-NGS-4939	rs109421300	A/G	14	1801116	6.69861e-19	ENSBTAG00000012235	1925026	1929354	SHARPIN
ARS-BFGL-NGS-4939	rs109421300	A/G	14	1801116	6.69861e-19	ENSBTAG00000012242	1921784	1924818	MAF1
ARS-BFGL-NGS-4939	rs109421300	A/G	14	1801116	6.69861e-19	ENSBTAG00000034691	2288555	2293395	TSTA3
ARS-BFGL-NGS-4939	rs109421300	A/G	14	1801116	6.69861e-19	ENSBTAG00000009811	1825982	1844587	BOP1
ARS-BFGL-NGS-4939	rs109421300	A/G	14	1801116	6.69861e-19	ENSBTAG00000026327	1505030	1507633	NA
ARS-BFGL-NGS-4939	rs109421300	A/G	14	1801116	6.69861e-19	ENSBTAG00000000856	1766767	1769754	NA
ARS-BFGL-NGS-4939	rs109421300	A/G	14	1801116	6.69861e-19	ENSBTAG00000011064	1742714	1756301	ADCK5
ARS-BFGL-NGS-4939	rs109421300	A/G	14	1801116	6.69861e-19	ENSBTAG00000007186	1563866	1600378	ARHGAP39
ARS-BFGL-NGS-4939	rs109421300	A/G	14	1801116	6.69861e-19	ENSBTAG00000046435	1321087	1322214	NA
ARS-BFGL-NGS-4939	rs109421300	A/G	14	1801116	6.69861e-19	ENSBTAG00000011922	2054917	2088261	PLEC
ARS-BFGL-NGS-4939	rs109421300	A/G	14	1801116	6.69861e-19	ENSBTAG00000014607	1947198	1949074	EXOSC4
ARS-BFGL-NGS-4939	rs109421300	A/G	14	1801116	6.69861e-19	ENSBTAG00000026356	1795351	1804562	DGAT1
ARS-BFGL-NGS-57820	rs109146371	C/T	14	1651311	2.41502e-18	ENSBTAG00000014607	1947198	1949074	EXOSC4
ARS-BFGL-NGS-57820	rs109146371	C/T	14	1651311	2.41502e-18	ENSBTAG00000004761	1654701	1656256	FOXH1
ARS-BFGL-NGS-57820	rs109146371	C/T	14	1651311	2.41502e-18	ENSBTAG00000018455	1531491	1533526	COMMD5
ARS-BFGL-NGS-57820	rs109146371	C/T	14	1651311	2.41502e-18	ENSBTAG00000008355	1728207	1742670	CPSF1
ARS-BFGL-NGS-57820	rs109146371	C/T	14	1651311	2.41502e-18	ENSBTAG00000011922	2054917	2088261	PLEC
ARS-BFGL-NGS-57820	rs109146371	C/T	14	1651311	2.41502e-18	ENSBTAG00000039978	1901563	1903852	NA
ARS-BFGL-NGS-57820	rs109146371	C/T	14	1651311	2.41502e-18	ENSBTAG00000035254	1663923	1677519	CYHR1
ARS-BFGL-NGS-57820	rs109146371	C/T	14	1651311	2.41502e-18	ENSBTAG00000039705	1905129	1907245	HGH1
ARS-BFGL-NGS-57820	rs109146371	C/T	14	1651311	2.41502e-18	ENSBTAG00000018456	1517535	1523303	ZNF7
ARS-BFGL-NGS-57820	rs109146371	C/T	14	1651311	2.41502e-18	ENSBTAG00000014610	1942672	1945910	GPAA1
ARS-BFGL-NGS-57820	rs109146371	C/T	14	1651311	2.41502e-18	ENSBTAG00000045579	1204508	1204909	NA
ARS-BFGL-NGS-57820	rs109146371	C/T	14	1651311	2.41502e-18	ENSBTAG00000009811	1825982	1844587	BOP1
ARS-BFGL-NGS-57820	rs109146371	C/T	14	1651311	2.41502e-18	ENSBTAG00000003273	1259893	1260826	NA
ARS-BFGL-NGS-57820	rs109146371	C/T	14	1651311	2.41502e-18	ENSBTAG00000007834	1628814	1633988	PPP1R16A
ARS-BFGL-NGS-57820	rs109146371	C/T	14	1651311	2.41502e-18	ENSBTAG00000016203	1445334	1456750	ZNF16
ARS-BFGL-NGS-57820	rs109146371	C/T	14	1651311	2.41502e-18	ENSBTAG00000020751	1806081	1825793	HSF1
ARS-BFGL-NGS-57820	rs109146371	C/T	14	1651311	2.41502e-18	ENSBTAG00000010276	1614027	1620509	RECQL4
ARS-BFGL-NGS-57820	rs109146371	C/T	14	1651311	2.41502e-18	ENSBTAG00000046026	1719732	1724220	SLC39A4
ARS-BFGL-NGS-57820	rs109146371	C/T	14	1651311	2.41502e-18	ENSBTAG00000007749	1681494	1692498	TONSL
ARS-BFGL-NGS-57820	rs109146371	C/T	14	1651311	2.41502e-18	ENSBTAG00000007835	1623903	1626907	GPT
ARS-BFGL-NGS-57820	rs109146371	C/T	14	1651311	2.41502e-18	ENSBTAG00000026350	1970919	1998401	SPATC1
ARS-BFGL-NGS-57820	rs109146371	C/T	14	1651311	2.41502e-18	ENSBTAG00000006597	1288668	1289627	NA
ARS-BFGL-NGS-57820	rs109146371	C/T	14	1651311	2.41502e-18	ENSBTAG00000004969	1610263	1613725	LRRC14
ARS-BFGL-NGS-57820	rs109146371	C/T	14	1651311	2.41502e-18	ENSBTAG00000012353	1491984	1502250	ZNF34
ARS-BFGL-NGS-57820	rs109146371	C/T	14	1651311	2.41502e-18	ENSBTAG00000000312	2018559	2021709	GRINA
ARS-BFGL-NGS-57820	rs109146371	C/T	14	1651311	2.41502e-18	ENSBTAG00000046435	1321087	1322214	NA
ARS-BFGL-NGS-57820	rs109146371	C/T	14	1651311	2.41502e-18	ENSBTAG00000026320	1693641	1698490	VPS28
ARS-BFGL-NGS-57820	rs109146371	C/T	14	1651311	2.41502e-18	ENSBTAG00000000856	1766767	1769754	NA
ARS-BFGL-NGS-57820	rs109146371	C/T	14	1651311	2.41502e-18	ENSBTAG00000044263	2071851	2071925	bta-mir-2309
ARS-BFGL-NGS-57820	rs109146371	C/T	14	1651311	2.41502e-18	ENSBTAG00000026356	1795351	1804562	DGAT1
ARS-BFGL-NGS-57820	rs109146371	C/T	14	1651311	2.41502e-18	ENSBTAG00000000658	1913048	1921667	WDR97
ARS-BFGL-NGS-57820	rs109146371	C/T	14	1651311	2.41502e-18	ENSBTAG00000014458	1844664	1894424	MROH1
ARS-BFGL-NGS-57820	rs109146371	C/T	14	1651311	2.41502e-18	ENSBTAG00000009677	2024713	2031386	PARP10
ARS-BFGL-NGS-57820	rs109146371	C/T	14	1651311	2.41502e-18	ENSBTAG00000017281	1957554	1966646	OPLAH
ARS-BFGL-NGS-57820	rs109146371	C/T	14	1651311	2.41502e-18	ENSBTAG00000007753	1656950	1663804	KIFC2
ARS-BFGL-NGS-57820	rs109146371	C/T	14	1651311	2.41502e-18	ENSBTAG00000045478	1566933	1567001	bta-mir-2308
ARS-BFGL-NGS-57820	rs109146371	C/T	14	1651311	2.41502e-18	ENSBTAG00000035158	1770660	1772329	TMEM249
ARS-BFGL-NGS-57820	rs109146371	C/T	14	1651311	2.41502e-18	ENSBTAG00000044406	1883849	1883971	SCARNA15
ARS-BFGL-NGS-57820	rs109146371	C/T	14	1651311	2.41502e-18	ENSBTAG00000012235	1925026	1929354	SHARPIN
ARS-BFGL-NGS-57820	rs109146371	C/T	14	1651311	2.41502e-18	ENSBTAG00000009816	1838135	1840081	SCX
ARS-BFGL-NGS-57820	rs109146371	C/T	14	1651311	2.41502e-18	ENSBTAG00000048001	1170351	1171593	NA
ARS-BFGL-NGS-57820	rs109146371	C/T	14	1651311	2.41502e-18	ENSBTAG00000000857	1763994	1766621	NA
ARS-BFGL-NGS-57820	rs109146371	C/T	14	1651311	2.41502e-18	ENSBTAG00000007838	1620570	1622643	MFSD3
ARS-BFGL-NGS-57820	rs109146371	C/T	14	1651311	2.41502e-18	ENSBTAG00000012242	1921784	1924818	MAF1
ARS-BFGL-NGS-57820	rs109146371	C/T	14	1651311	2.41502e-18	ENSBTAG00000004970	1604105	1609477	LRRC24
ARS-BFGL-NGS-57820	rs109146371	C/T	14	1651311	2.41502e-18	ENSBTAG00000046208	1782901	1788087	SCRT1
ARS-BFGL-NGS-57820	rs109146371	C/T	14	1651311	2.41502e-18	ENSBTAG00000011064	1742714	1756301	ADCK5
ARS-BFGL-NGS-57820	rs109146371	C/T	14	1651311	2.41502e-18	ENSBTAG00000015040	1966292	1968825	NA
ARS-BFGL-NGS-57820	rs109146371	C/T	14	1651311	2.41502e-18	ENSBTAG00000012232	1930186	1932580	CYC1
ARS-BFGL-NGS-57820	rs109146371	C/T	14	1651311	2.41502e-18	ENSBTAG00000026327	1505030	1507633	NA
ARS-BFGL-NGS-57820	rs109146371	C/T	14	1651311	2.41502e-18	ENSBTAG00000045727	2133425	2146844	NA
ARS-BFGL-NGS-57820	rs109146371	C/T	14	1651311	2.41502e-18	ENSBTAG00000047447	1342214	1342333	5S_rRNA
ARS-BFGL-NGS-57820	rs109146371	C/T	14	1651311	2.41502e-18	ENSBTAG00000007186	1563866	1600378	ARHGAP39
ARS-BFGL-NGS-57820	rs109146371	C/T	14	1651311	2.41502e-18	ENSBTAG00000046031	1602474	1605012	C8orf82
ARS-BFGL-NGS-57820	rs109146371	C/T	14	1651311	2.41502e-18	ENSBTAG00000046932	1301787	1304027	NA
ARS-BFGL-NGS-57820	rs109146371	C/T	14	1651311	2.41502e-18	ENSBTAG00000000879	1487366	1489409	C8orf33
ARS-BFGL-NGS-107379	rs109350371	A/G	14	2054457	4.05635e-13	ENSBTAG00000026344	2426857	2427912	MAFA
ARS-BFGL-NGS-107379	rs109350371	A/G	14	2054457	4.05635e-13	ENSBTAG00000012235	1925026	1929354	SHARPIN
ARS-BFGL-NGS-107379	rs109350371	A/G	14	2054457	4.05635e-13	ENSBTAG00000008421	2178232	2201042	SCRIB
ARS-BFGL-NGS-107379	rs109350371	A/G	14	2054457	4.05635e-13	ENSBTAG00000021472	2354390	2418557	ZC3H3
ARS-BFGL-NGS-107379	rs109350371	A/G	14	2054457	4.05635e-13	ENSBTAG00000026356	1795351	1804562	DGAT1
ARS-BFGL-NGS-107379	rs109350371	A/G	14	2054457	4.05635e-13	ENSBTAG00000045478	1566933	1567001	bta-mir-2308
ARS-BFGL-NGS-107379	rs109350371	A/G	14	2054457	4.05635e-13	ENSBTAG00000009816	1838135	1840081	SCX
ARS-BFGL-NGS-107379	rs109350371	A/G	14	2054457	4.05635e-13	ENSBTAG00000002104	2462544	2471434	RHPN1
ARS-BFGL-NGS-107379	rs109350371	A/G	14	2054457	4.05635e-13	ENSBTAG00000014643	2317971	2326718	eef1d
ARS-BFGL-NGS-107379	rs109350371	A/G	14	2054457	4.05635e-13	ENSBTAG00000034613	2332751	2337785	MROH6
ARS-BFGL-NGS-107379	rs109350371	A/G	14	2054457	4.05635e-13	ENSBTAG00000039978	1901563	1903852	NA
ARS-BFGL-NGS-107379	rs109350371	A/G	14	2054457	4.05635e-13	ENSBTAG00000021474	2341290	2346302	GSDMD
ARS-BFGL-NGS-107379	rs109350371	A/G	14	2054457	4.05635e-13	ENSBTAG00000040360	2253177	2254950	CCDC166
ARS-BFGL-NGS-107379	rs109350371	A/G	14	2054457	4.05635e-13	ENSBTAG00000014610	1942672	1945910	GPAA1
ARS-BFGL-NGS-107379	rs109350371	A/G	14	2054457	4.05635e-13	ENSBTAG00000004761	1654701	1656256	FOXH1
ARS-BFGL-NGS-107379	rs109350371	A/G	14	2054457	4.05635e-13	ENSBTAG00000016810	2301587	2309099	PYCR3
ARS-BFGL-NGS-107379	rs109350371	A/G	14	2054457	4.05635e-13	ENSBTAG00000038682	2227350	2232020	FAM83H
ARS-BFGL-NGS-107379	rs109350371	A/G	14	2054457	4.05635e-13	ENSBTAG00000035158	1770660	1772329	TMEM249
ARS-BFGL-NGS-107379	rs109350371	A/G	14	2054457	4.05635e-13	ENSBTAG00000046031	1602474	1605012	C8orf82
ARS-BFGL-NGS-107379	rs109350371	A/G	14	2054457	4.05635e-13	ENSBTAG00000000658	1913048	1921667	WDR97
ARS-BFGL-NGS-107379	rs109350371	A/G	14	2054457	4.05635e-13	ENSBTAG00000045791	2266062	2267715	ZNF623
ARS-BFGL-NGS-107379	rs109350371	A/G	14	2054457	4.05635e-13	ENSBTAG00000037493	2164999	2177241	PUF60
ARS-BFGL-NGS-107379	rs109350371	A/G	14	2054457	4.05635e-13	ENSBTAG00000035254	1663923	1677519	CYHR1
ARS-BFGL-NGS-107379	rs109350371	A/G	14	2054457	4.05635e-13	ENSBTAG00000046026	1719732	1724220	SLC39A4
ARS-BFGL-NGS-107379	rs109350371	A/G	14	2054457	4.05635e-13	ENSBTAG00000000857	1763994	1766621	NA
ARS-BFGL-NGS-107379	rs109350371	A/G	14	2054457	4.05635e-13	ENSBTAG00000009677	2024713	2031386	PARP10
ARS-BFGL-NGS-107379	rs109350371	A/G	14	2054457	4.05635e-13	ENSBTAG00000011064	1742714	1756301	ADCK5
ARS-BFGL-NGS-107379	rs109350371	A/G	14	2054457	4.05635e-13	ENSBTAG00000026350	1970919	1998401	SPATC1
ARS-BFGL-NGS-107379	rs109350371	A/G	14	2054457	4.05635e-13	ENSBTAG00000004970	1604105	1609477	LRRC24
ARS-BFGL-NGS-107379	rs109350371	A/G	14	2054457	4.05635e-13	ENSBTAG00000007186	1563866	1600378	ARHGAP39
ARS-BFGL-NGS-107379	rs109350371	A/G	14	2054457	4.05635e-13	ENSBTAG00000017281	1957554	1966646	OPLAH
ARS-BFGL-NGS-107379	rs109350371	A/G	14	2054457	4.05635e-13	ENSBTAG00000012242	1921784	1924818	MAF1
ARS-BFGL-NGS-107379	rs109350371	A/G	14	2054457	4.05635e-13	ENSBTAG00000026320	1693641	1698490	VPS28
ARS-BFGL-NGS-107379	rs109350371	A/G	14	2054457	4.05635e-13	ENSBTAG00000008079	2152612	2159648	NRBP2
ARS-BFGL-NGS-107379	rs109350371	A/G	14	2054457	4.05635e-13	ENSBTAG00000011922	2054917	2088261	PLEC
ARS-BFGL-NGS-107379	rs109350371	A/G	14	2054457	4.05635e-13	ENSBTAG00000019864	2235034	2240765	MAPK15
ARS-BFGL-NGS-107379	rs109350371	A/G	14	2054457	4.05635e-13	ENSBTAG00000007838	1620570	1622643	MFSD3
ARS-BFGL-NGS-107379	rs109350371	A/G	14	2054457	4.05635e-13	ENSBTAG00000039705	1905129	1907245	HGH1
ARS-BFGL-NGS-107379	rs109350371	A/G	14	2054457	4.05635e-13	ENSBTAG00000045727	2133425	2146844	NA
ARS-BFGL-NGS-107379	rs109350371	A/G	14	2054457	4.05635e-13	ENSBTAG00000010276	1614027	1620509	RECQL4
ARS-BFGL-NGS-107379	rs109350371	A/G	14	2054457	4.05635e-13	ENSBTAG00000015040	1966292	1968825	NA
ARS-BFGL-NGS-107379	rs109350371	A/G	14	2054457	4.05635e-13	ENSBTAG00000007834	1628814	1633988	PPP1R16A
ARS-BFGL-NGS-107379	rs109350371	A/G	14	2054457	4.05635e-13	ENSBTAG00000008355	1728207	1742670	CPSF1
ARS-BFGL-NGS-107379	rs109350371	A/G	14	2054457	4.05635e-13	ENSBTAG00000046208	1782901	1788087	SCRT1
ARS-BFGL-NGS-107379	rs109350371	A/G	14	2054457	4.05635e-13	ENSBTAG00000046866	2281340	2284499	NA
ARS-BFGL-NGS-107379	rs109350371	A/G	14	2054457	4.05635e-13	ENSBTAG00000044406	1883849	1883971	SCARNA15
ARS-BFGL-NGS-107379	rs109350371	A/G	14	2054457	4.05635e-13	ENSBTAG00000014642	2327870	2331019	NAPRT
ARS-BFGL-NGS-107379	rs109350371	A/G	14	2054457	4.05635e-13	ENSBTAG00000014458	1844664	1894424	MROH1
ARS-BFGL-NGS-107379	rs109350371	A/G	14	2054457	4.05635e-13	ENSBTAG00000007753	1656950	1663804	KIFC2
ARS-BFGL-NGS-107379	rs109350371	A/G	14	2054457	4.05635e-13	ENSBTAG00000003606	2512226	2540475	NA
ARS-BFGL-NGS-107379	rs109350371	A/G	14	2054457	4.05635e-13	ENSBTAG00000000856	1766767	1769754	NA
ARS-BFGL-NGS-107379	rs109350371	A/G	14	2054457	4.05635e-13	ENSBTAG00000020751	1806081	1825793	HSF1
ARS-BFGL-NGS-107379	rs109350371	A/G	14	2054457	4.05635e-13	ENSBTAG00000007835	1623903	1626907	GPT
ARS-BFGL-NGS-107379	rs109350371	A/G	14	2054457	4.05635e-13	ENSBTAG00000048160	2311790	2313733	TIGD5
ARS-BFGL-NGS-107379	rs109350371	A/G	14	2054457	4.05635e-13	ENSBTAG00000012232	1930186	1932580	CYC1
ARS-BFGL-NGS-107379	rs109350371	A/G	14	2054457	4.05635e-13	ENSBTAG00000034691	2288555	2293395	TSTA3
ARS-BFGL-NGS-107379	rs109350371	A/G	14	2054457	4.05635e-13	ENSBTAG00000004969	1610263	1613725	LRRC14
ARS-BFGL-NGS-107379	rs109350371	A/G	14	2054457	4.05635e-13	ENSBTAG00000044263	2071851	2071925	bta-mir-2309
ARS-BFGL-NGS-107379	rs109350371	A/G	14	2054457	4.05635e-13	ENSBTAG00000014607	1947198	1949074	EXOSC4
ARS-BFGL-NGS-107379	rs109350371	A/G	14	2054457	4.05635e-13	ENSBTAG00000007749	1681494	1692498	TONSL
ARS-BFGL-NGS-107379	rs109350371	A/G	14	2054457	4.05635e-13	ENSBTAG00000009811	1825982	1844587	BOP1
ARS-BFGL-NGS-107379	rs109350371	A/G	14	2054457	4.05635e-13	ENSBTAG00000000312	2018559	2021709	GRINA
Hapmap30383-BTC-005848	rs109752439	A/G	14	1489496	1.79768e-11	ENSBTAG00000044406	1883849	1883971	SCARNA15
Hapmap30383-BTC-005848	rs109752439	A/G	14	1489496	1.79768e-11	ENSBTAG00000007186	1563866	1600378	ARHGAP39
Hapmap30383-BTC-005848	rs109752439	A/G	14	1489496	1.79768e-11	ENSBTAG00000047447	1342214	1342333	5S_rRNA
Hapmap30383-BTC-005848	rs109752439	A/G	14	1489496	1.79768e-11	ENSBTAG00000012353	1491984	1502250	ZNF34
Hapmap30383-BTC-005848	rs109752439	A/G	14	1489496	1.79768e-11	ENSBTAG00000039978	1901563	1903852	NA
Hapmap30383-BTC-005848	rs109752439	A/G	14	1489496	1.79768e-11	ENSBTAG00000004969	1610263	1613725	LRRC14
Hapmap30383-BTC-005848	rs109752439	A/G	14	1489496	1.79768e-11	ENSBTAG00000018456	1517535	1523303	ZNF7
Hapmap30383-BTC-005848	rs109752439	A/G	14	1489496	1.79768e-11	ENSBTAG00000046031	1602474	1605012	C8orf82
Hapmap30383-BTC-005848	rs109752439	A/G	14	1489496	1.79768e-11	ENSBTAG00000036098	1136304	1137497	NA
Hapmap30383-BTC-005848	rs109752439	A/G	14	1489496	1.79768e-11	ENSBTAG00000006597	1288668	1289627	NA
Hapmap30383-BTC-005848	rs109752439	A/G	14	1489496	1.79768e-11	ENSBTAG00000026356	1795351	1804562	DGAT1
Hapmap30383-BTC-005848	rs109752439	A/G	14	1489496	1.79768e-11	ENSBTAG00000048001	1170351	1171593	NA
Hapmap30383-BTC-005848	rs109752439	A/G	14	1489496	1.79768e-11	ENSBTAG00000046208	1782901	1788087	SCRT1
Hapmap30383-BTC-005848	rs109752439	A/G	14	1489496	1.79768e-11	ENSBTAG00000010276	1614027	1620509	RECQL4
Hapmap30383-BTC-005848	rs109752439	A/G	14	1489496	1.79768e-11	ENSBTAG00000046932	1301787	1304027	NA
Hapmap30383-BTC-005848	rs109752439	A/G	14	1489496	1.79768e-11	ENSBTAG00000000879	1487366	1489409	C8orf33
Hapmap30383-BTC-005848	rs109752439	A/G	14	1489496	1.79768e-11	ENSBTAG00000007838	1620570	1622643	MFSD3
Hapmap30383-BTC-005848	rs109752439	A/G	14	1489496	1.79768e-11	ENSBTAG00000012235	1925026	1929354	SHARPIN
Hapmap30383-BTC-005848	rs109752439	A/G	14	1489496	1.79768e-11	ENSBTAG00000018455	1531491	1533526	COMMD5
Hapmap30383-BTC-005848	rs109752439	A/G	14	1489496	1.79768e-11	ENSBTAG00000004970	1604105	1609477	LRRC24
Hapmap30383-BTC-005848	rs109752439	A/G	14	1489496	1.79768e-11	ENSBTAG00000015040	1966292	1968825	NA
Hapmap30383-BTC-005848	rs109752439	A/G	14	1489496	1.79768e-11	ENSBTAG00000020751	1806081	1825793	HSF1
Hapmap30383-BTC-005848	rs109752439	A/G	14	1489496	1.79768e-11	ENSBTAG00000035158	1770660	1772329	TMEM249
Hapmap30383-BTC-005848	rs109752439	A/G	14	1489496	1.79768e-11	ENSBTAG00000035254	1663923	1677519	CYHR1
Hapmap30383-BTC-005848	rs109752439	A/G	14	1489496	1.79768e-11	ENSBTAG00000009811	1825982	1844587	BOP1
Hapmap30383-BTC-005848	rs109752439	A/G	14	1489496	1.79768e-11	ENSBTAG00000026327	1505030	1507633	NA
Hapmap30383-BTC-005848	rs109752439	A/G	14	1489496	1.79768e-11	ENSBTAG00000012242	1921784	1924818	MAF1
Hapmap30383-BTC-005848	rs109752439	A/G	14	1489496	1.79768e-11	ENSBTAG00000046435	1321087	1322214	NA
Hapmap30383-BTC-005848	rs109752439	A/G	14	1489496	1.79768e-11	ENSBTAG00000014610	1942672	1945910	GPAA1
Hapmap30383-BTC-005848	rs109752439	A/G	14	1489496	1.79768e-11	ENSBTAG00000047553	1116844	1116962	5S_rRNA
Hapmap30383-BTC-005848	rs109752439	A/G	14	1489496	1.79768e-11	ENSBTAG00000009816	1838135	1840081	SCX
Hapmap30383-BTC-005848	rs109752439	A/G	14	1489496	1.79768e-11	ENSBTAG00000011064	1742714	1756301	ADCK5
Hapmap30383-BTC-005848	rs109752439	A/G	14	1489496	1.79768e-11	ENSBTAG00000008355	1728207	1742670	CPSF1
Hapmap30383-BTC-005848	rs109752439	A/G	14	1489496	1.79768e-11	ENSBTAG00000045478	1566933	1567001	bta-mir-2308
Hapmap30383-BTC-005848	rs109752439	A/G	14	1489496	1.79768e-11	ENSBTAG00000007753	1656950	1663804	KIFC2
Hapmap30383-BTC-005848	rs109752439	A/G	14	1489496	1.79768e-11	ENSBTAG00000000658	1913048	1921667	WDR97
Hapmap30383-BTC-005848	rs109752439	A/G	14	1489496	1.79768e-11	ENSBTAG00000016203	1445334	1456750	ZNF16
Hapmap30383-BTC-005848	rs109752439	A/G	14	1489496	1.79768e-11	ENSBTAG00000014607	1947198	1949074	EXOSC4
Hapmap30383-BTC-005848	rs109752439	A/G	14	1489496	1.79768e-11	ENSBTAG00000012232	1930186	1932580	CYC1
Hapmap30383-BTC-005848	rs109752439	A/G	14	1489496	1.79768e-11	ENSBTAG00000007749	1681494	1692498	TONSL
Hapmap30383-BTC-005848	rs109752439	A/G	14	1489496	1.79768e-11	ENSBTAG00000045654	1127007	1127948	NA
Hapmap30383-BTC-005848	rs109752439	A/G	14	1489496	1.79768e-11	ENSBTAG00000000857	1763994	1766621	NA
Hapmap30383-BTC-005848	rs109752439	A/G	14	1489496	1.79768e-11	ENSBTAG00000007834	1628814	1633988	PPP1R16A
Hapmap30383-BTC-005848	rs109752439	A/G	14	1489496	1.79768e-11	ENSBTAG00000000856	1766767	1769754	NA
Hapmap30383-BTC-005848	rs109752439	A/G	14	1489496	1.79768e-11	ENSBTAG00000046026	1719732	1724220	SLC39A4
Hapmap30383-BTC-005848	rs109752439	A/G	14	1489496	1.79768e-11	ENSBTAG00000045579	1204508	1204909	NA
Hapmap30383-BTC-005848	rs109752439	A/G	14	1489496	1.79768e-11	ENSBTAG00000039705	1905129	1907245	HGH1
Hapmap30383-BTC-005848	rs109752439	A/G	14	1489496	1.79768e-11	ENSBTAG00000017281	1957554	1966646	OPLAH
Hapmap30383-BTC-005848	rs109752439	A/G	14	1489496	1.79768e-11	ENSBTAG00000014458	1844664	1894424	MROH1
Hapmap30383-BTC-005848	rs109752439	A/G	14	1489496	1.79768e-11	ENSBTAG00000026320	1693641	1698490	VPS28
Hapmap30383-BTC-005848	rs109752439	A/G	14	1489496	1.79768e-11	ENSBTAG00000004761	1654701	1656256	FOXH1
Hapmap30383-BTC-005848	rs109752439	A/G	14	1489496	1.79768e-11	ENSBTAG00000026350	1970919	1998401	SPATC1
Hapmap30383-BTC-005848	rs109752439	A/G	14	1489496	1.79768e-11	ENSBTAG00000007835	1623903	1626907	GPT
Hapmap30383-BTC-005848	rs109752439	A/G	14	1489496	1.79768e-11	ENSBTAG00000003273	1259893	1260826	NA
Hapmap30086-BTC-002066	rs110199901	A/G	14	2524432	5.13803e-09	ENSBTAG00000021472	2354390	2418557	ZC3H3
Hapmap30086-BTC-002066	rs110199901	A/G	14	2524432	5.13803e-09	ENSBTAG00000037493	2164999	2177241	PUF60
Hapmap30086-BTC-002066	rs110199901	A/G	14	2524432	5.13803e-09	ENSBTAG00000044263	2071851	2071925	bta-mir-2309
Hapmap30086-BTC-002066	rs110199901	A/G	14	2524432	5.13803e-09	ENSBTAG00000005063	2839180	2842655	THEM6
Hapmap30086-BTC-002066	rs110199901	A/G	14	2524432	5.13803e-09	ENSBTAG00000014643	2317971	2326718	eef1d
Hapmap30086-BTC-002066	rs110199901	A/G	14	2524432	5.13803e-09	ENSBTAG00000048160	2311790	2313733	TIGD5
Hapmap30086-BTC-002066	rs110199901	A/G	14	2524432	5.13803e-09	ENSBTAG00000017040	2624758	2628462	LY6E
Hapmap30086-BTC-002066	rs110199901	A/G	14	2524432	5.13803e-09	ENSBTAG00000046866	2281340	2284499	NA
Hapmap30086-BTC-002066	rs110199901	A/G	14	2524432	5.13803e-09	ENSBTAG00000034691	2288555	2293395	TSTA3
Hapmap30086-BTC-002066	rs110199901	A/G	14	2524432	5.13803e-09	ENSBTAG00000016209	2834781	2835985	SLURP1
Hapmap30086-BTC-002066	rs110199901	A/G	14	2524432	5.13803e-09	ENSBTAG00000004595	2715416	2742638	GML
Hapmap30086-BTC-002066	rs110199901	A/G	14	2524432	5.13803e-09	ENSBTAG00000008079	2152612	2159648	NRBP2
Hapmap30086-BTC-002066	rs110199901	A/G	14	2524432	5.13803e-09	ENSBTAG00000009677	2024713	2031386	PARP10
Hapmap30086-BTC-002066	rs110199901	A/G	14	2524432	5.13803e-09	ENSBTAG00000002104	2462544	2471434	RHPN1
Hapmap30086-BTC-002066	rs110199901	A/G	14	2524432	5.13803e-09	ENSBTAG00000037824	2770551	2775678	NA
Hapmap30086-BTC-002066	rs110199901	A/G	14	2524432	5.13803e-09	ENSBTAG00000014642	2327870	2331019	NAPRT
Hapmap30086-BTC-002066	rs110199901	A/G	14	2524432	5.13803e-09	ENSBTAG00000016810	2301587	2309099	PYCR3
Hapmap30086-BTC-002066	rs110199901	A/G	14	2524432	5.13803e-09	ENSBTAG00000008421	2178232	2201042	SCRIB
Hapmap30086-BTC-002066	rs110199901	A/G	14	2524432	5.13803e-09	ENSBTAG00000021474	2341290	2346302	GSDMD
Hapmap30086-BTC-002066	rs110199901	A/G	14	2524432	5.13803e-09	ENSBTAG00000026340	2915388	2937057	NA
Hapmap30086-BTC-002066	rs110199901	A/G	14	2524432	5.13803e-09	ENSBTAG00000038682	2227350	2232020	FAM83H
Hapmap30086-BTC-002066	rs110199901	A/G	14	2524432	5.13803e-09	ENSBTAG00000004596	2705112	2710148	NA
Hapmap30086-BTC-002066	rs110199901	A/G	14	2524432	5.13803e-09	ENSBTAG00000034498	2801383	2803020	LY6D
Hapmap30086-BTC-002066	rs110199901	A/G	14	2524432	5.13803e-09	ENSBTAG00000011939	2563160	2565613	LY6H
Hapmap30086-BTC-002066	rs110199901	A/G	14	2524432	5.13803e-09	ENSBTAG00000000158	2755206	2762197	LY6K
Hapmap30086-BTC-002066	rs110199901	A/G	14	2524432	5.13803e-09	ENSBTAG00000011922	2054917	2088261	PLEC
Hapmap30086-BTC-002066	rs110199901	A/G	14	2524432	5.13803e-09	ENSBTAG00000047022	2854604	2856167	PSCA
Hapmap30086-BTC-002066	rs110199901	A/G	14	2524432	5.13803e-09	ENSBTAG00000003606	2512226	2540475	NA
Hapmap30086-BTC-002066	rs110199901	A/G	14	2524432	5.13803e-09	ENSBTAG00000045727	2133425	2146844	NA
Hapmap30086-BTC-002066	rs110199901	A/G	14	2524432	5.13803e-09	ENSBTAG00000021639	2892788	2893978	ARC
Hapmap30086-BTC-002066	rs110199901	A/G	14	2524432	5.13803e-09	ENSBTAG00000040360	2253177	2254950	CCDC166
Hapmap30086-BTC-002066	rs110199901	A/G	14	2524432	5.13803e-09	ENSBTAG00000005762	2814587	2816685	LYNX1
Hapmap30086-BTC-002066	rs110199901	A/G	14	2524432	5.13803e-09	ENSBTAG00000019864	2235034	2240765	MAPK15
Hapmap30086-BTC-002066	rs110199901	A/G	14	2524432	5.13803e-09	ENSBTAG00000045791	2266062	2267715	ZNF623
Hapmap30086-BTC-002066	rs110199901	A/G	14	2524432	5.13803e-09	ENSBTAG00000016210	2829285	2831334	LYPD2
Hapmap30086-BTC-002066	rs110199901	A/G	14	2524432	5.13803e-09	ENSBTAG00000006385	2948972	3014380	ADGRB1
Hapmap30086-BTC-002066	rs110199901	A/G	14	2524432	5.13803e-09	ENSBTAG00000034613	2332751	2337785	MROH6
Hapmap30086-BTC-002066	rs110199901	A/G	14	2524432	5.13803e-09	ENSBTAG00000026344	2426857	2427912	MAFA
ARS-BFGL-NGS-18858	rs109558046	A/G	14	2909929	1.76209e-08	ENSBTAG00000037824	2770551	2775678	NA
ARS-BFGL-NGS-18858	rs109558046	A/G	14	2909929	1.76209e-08	ENSBTAG00000016210	2829285	2831334	LYPD2
ARS-BFGL-NGS-18858	rs109558046	A/G	14	2909929	1.76209e-08	ENSBTAG00000026344	2426857	2427912	MAFA
ARS-BFGL-NGS-18858	rs109558046	A/G	14	2909929	1.76209e-08	ENSBTAG00000017040	2624758	2628462	LY6E
ARS-BFGL-NGS-18858	rs109558046	A/G	14	2909929	1.76209e-08	ENSBTAG00000004596	2705112	2710148	NA
ARS-BFGL-NGS-18858	rs109558046	A/G	14	2909929	1.76209e-08	ENSBTAG00000006385	2948972	3014380	ADGRB1
ARS-BFGL-NGS-18858	rs109558046	A/G	14	2909929	1.76209e-08	ENSBTAG00000003606	2512226	2540475	NA
ARS-BFGL-NGS-18858	rs109558046	A/G	14	2909929	1.76209e-08	ENSBTAG00000005762	2814587	2816685	LYNX1
ARS-BFGL-NGS-18858	rs109558046	A/G	14	2909929	1.76209e-08	ENSBTAG00000047022	2854604	2856167	PSCA
ARS-BFGL-NGS-18858	rs109558046	A/G	14	2909929	1.76209e-08	ENSBTAG00000021639	2892788	2893978	ARC
ARS-BFGL-NGS-18858	rs109558046	A/G	14	2909929	1.76209e-08	ENSBTAG00000016209	2834781	2835985	SLURP1
ARS-BFGL-NGS-18858	rs109558046	A/G	14	2909929	1.76209e-08	ENSBTAG00000034498	2801383	2803020	LY6D
ARS-BFGL-NGS-18858	rs109558046	A/G	14	2909929	1.76209e-08	ENSBTAG00000004595	2715416	2742638	GML
ARS-BFGL-NGS-18858	rs109558046	A/G	14	2909929	1.76209e-08	ENSBTAG00000009974	3054763	3171546	TSNARE1
ARS-BFGL-NGS-18858	rs109558046	A/G	14	2909929	1.76209e-08	ENSBTAG00000005063	2839180	2842655	THEM6
ARS-BFGL-NGS-18858	rs109558046	A/G	14	2909929	1.76209e-08	ENSBTAG00000026340	2915388	2937057	NA
ARS-BFGL-NGS-18858	rs109558046	A/G	14	2909929	1.76209e-08	ENSBTAG00000011939	2563160	2565613	LY6H
ARS-BFGL-NGS-18858	rs109558046	A/G	14	2909929	1.76209e-08	ENSBTAG00000021472	2354390	2418557	ZC3H3
ARS-BFGL-NGS-18858	rs109558046	A/G	14	2909929	1.76209e-08	ENSBTAG00000002104	2462544	2471434	RHPN1
ARS-BFGL-NGS-18858	rs109558046	A/G	14	2909929	1.76209e-08	ENSBTAG00000000158	2755206	2762197	LY6K
ARS-BFGL-NGS-94706	rs17870736	A/C	14	1696470	4.26716e-08	ENSBTAG00000008079	2152612	2159648	NRBP2
ARS-BFGL-NGS-94706	rs17870736	A/C	14	1696470	4.26716e-08	ENSBTAG00000004970	1604105	1609477	LRRC24
ARS-BFGL-NGS-94706	rs17870736	A/C	14	1696470	4.26716e-08	ENSBTAG00000011064	1742714	1756301	ADCK5
ARS-BFGL-NGS-94706	rs17870736	A/C	14	1696470	4.26716e-08	ENSBTAG00000046208	1782901	1788087	SCRT1
ARS-BFGL-NGS-94706	rs17870736	A/C	14	1696470	4.26716e-08	ENSBTAG00000017281	1957554	1966646	OPLAH
ARS-BFGL-NGS-94706	rs17870736	A/C	14	1696470	4.26716e-08	ENSBTAG00000035254	1663923	1677519	CYHR1
ARS-BFGL-NGS-94706	rs17870736	A/C	14	1696470	4.26716e-08	ENSBTAG00000009816	1838135	1840081	SCX
ARS-BFGL-NGS-94706	rs17870736	A/C	14	1696470	4.26716e-08	ENSBTAG00000014607	1947198	1949074	EXOSC4
ARS-BFGL-NGS-94706	rs17870736	A/C	14	1696470	4.26716e-08	ENSBTAG00000014610	1942672	1945910	GPAA1
ARS-BFGL-NGS-94706	rs17870736	A/C	14	1696470	4.26716e-08	ENSBTAG00000015040	1966292	1968825	NA
ARS-BFGL-NGS-94706	rs17870736	A/C	14	1696470	4.26716e-08	ENSBTAG00000012232	1930186	1932580	CYC1
ARS-BFGL-NGS-94706	rs17870736	A/C	14	1696470	4.26716e-08	ENSBTAG00000039705	1905129	1907245	HGH1
ARS-BFGL-NGS-94706	rs17870736	A/C	14	1696470	4.26716e-08	ENSBTAG00000008421	2178232	2201042	SCRIB
ARS-BFGL-NGS-94706	rs17870736	A/C	14	1696470	4.26716e-08	ENSBTAG00000014458	1844664	1894424	MROH1
ARS-BFGL-NGS-94706	rs17870736	A/C	14	1696470	4.26716e-08	ENSBTAG00000000856	1766767	1769754	NA
ARS-BFGL-NGS-94706	rs17870736	A/C	14	1696470	4.26716e-08	ENSBTAG00000011922	2054917	2088261	PLEC
ARS-BFGL-NGS-94706	rs17870736	A/C	14	1696470	4.26716e-08	ENSBTAG00000012242	1921784	1924818	MAF1
ARS-BFGL-NGS-94706	rs17870736	A/C	14	1696470	4.26716e-08	ENSBTAG00000045478	1566933	1567001	bta-mir-2308
ARS-BFGL-NGS-94706	rs17870736	A/C	14	1696470	4.26716e-08	ENSBTAG00000018456	1517535	1523303	ZNF7
ARS-BFGL-NGS-94706	rs17870736	A/C	14	1696470	4.26716e-08	ENSBTAG00000007753	1656950	1663804	KIFC2
ARS-BFGL-NGS-94706	rs17870736	A/C	14	1696470	4.26716e-08	ENSBTAG00000045579	1204508	1204909	NA
ARS-BFGL-NGS-94706	rs17870736	A/C	14	1696470	4.26716e-08	ENSBTAG00000026327	1505030	1507633	NA
ARS-BFGL-NGS-94706	rs17870736	A/C	14	1696470	4.26716e-08	ENSBTAG00000046435	1321087	1322214	NA
ARS-BFGL-NGS-94706	rs17870736	A/C	14	1696470	4.26716e-08	ENSBTAG00000007838	1620570	1622643	MFSD3
ARS-BFGL-NGS-94706	rs17870736	A/C	14	1696470	4.26716e-08	ENSBTAG00000000857	1763994	1766621	NA
ARS-BFGL-NGS-94706	rs17870736	A/C	14	1696470	4.26716e-08	ENSBTAG00000046026	1719732	1724220	SLC39A4
ARS-BFGL-NGS-94706	rs17870736	A/C	14	1696470	4.26716e-08	ENSBTAG00000026320	1693641	1698490	VPS28
ARS-BFGL-NGS-94706	rs17870736	A/C	14	1696470	4.26716e-08	ENSBTAG00000007186	1563866	1600378	ARHGAP39
ARS-BFGL-NGS-94706	rs17870736	A/C	14	1696470	4.26716e-08	ENSBTAG00000046031	1602474	1605012	C8orf82
ARS-BFGL-NGS-94706	rs17870736	A/C	14	1696470	4.26716e-08	ENSBTAG00000044263	2071851	2071925	bta-mir-2309
ARS-BFGL-NGS-94706	rs17870736	A/C	14	1696470	4.26716e-08	ENSBTAG00000035158	1770660	1772329	TMEM249
ARS-BFGL-NGS-94706	rs17870736	A/C	14	1696470	4.26716e-08	ENSBTAG00000046932	1301787	1304027	NA
ARS-BFGL-NGS-94706	rs17870736	A/C	14	1696470	4.26716e-08	ENSBTAG00000012235	1925026	1929354	SHARPIN
ARS-BFGL-NGS-94706	rs17870736	A/C	14	1696470	4.26716e-08	ENSBTAG00000000658	1913048	1921667	WDR97
ARS-BFGL-NGS-94706	rs17870736	A/C	14	1696470	4.26716e-08	ENSBTAG00000026356	1795351	1804562	DGAT1
ARS-BFGL-NGS-94706	rs17870736	A/C	14	1696470	4.26716e-08	ENSBTAG00000007835	1623903	1626907	GPT
ARS-BFGL-NGS-94706	rs17870736	A/C	14	1696470	4.26716e-08	ENSBTAG00000003273	1259893	1260826	NA
ARS-BFGL-NGS-94706	rs17870736	A/C	14	1696470	4.26716e-08	ENSBTAG00000020751	1806081	1825793	HSF1
ARS-BFGL-NGS-94706	rs17870736	A/C	14	1696470	4.26716e-08	ENSBTAG00000010276	1614027	1620509	RECQL4
ARS-BFGL-NGS-94706	rs17870736	A/C	14	1696470	4.26716e-08	ENSBTAG00000007834	1628814	1633988	PPP1R16A
ARS-BFGL-NGS-94706	rs17870736	A/C	14	1696470	4.26716e-08	ENSBTAG00000026350	1970919	1998401	SPATC1
ARS-BFGL-NGS-94706	rs17870736	A/C	14	1696470	4.26716e-08	ENSBTAG00000000312	2018559	2021709	GRINA
ARS-BFGL-NGS-94706	rs17870736	A/C	14	1696470	4.26716e-08	ENSBTAG00000004761	1654701	1656256	FOXH1
ARS-BFGL-NGS-94706	rs17870736	A/C	14	1696470	4.26716e-08	ENSBTAG00000006597	1288668	1289627	NA
ARS-BFGL-NGS-94706	rs17870736	A/C	14	1696470	4.26716e-08	ENSBTAG00000044406	1883849	1883971	SCARNA15
ARS-BFGL-NGS-94706	rs17870736	A/C	14	1696470	4.26716e-08	ENSBTAG00000037493	2164999	2177241	PUF60
ARS-BFGL-NGS-94706	rs17870736	A/C	14	1696470	4.26716e-08	ENSBTAG00000039978	1901563	1903852	NA
ARS-BFGL-NGS-94706	rs17870736	A/C	14	1696470	4.26716e-08	ENSBTAG00000008355	1728207	1742670	CPSF1
ARS-BFGL-NGS-94706	rs17870736	A/C	14	1696470	4.26716e-08	ENSBTAG00000012353	1491984	1502250	ZNF34
ARS-BFGL-NGS-94706	rs17870736	A/C	14	1696470	4.26716e-08	ENSBTAG00000009677	2024713	2031386	PARP10
ARS-BFGL-NGS-94706	rs17870736	A/C	14	1696470	4.26716e-08	ENSBTAG00000000879	1487366	1489409	C8orf33
ARS-BFGL-NGS-94706	rs17870736	A/C	14	1696470	4.26716e-08	ENSBTAG00000045727	2133425	2146844	NA
ARS-BFGL-NGS-94706	rs17870736	A/C	14	1696470	4.26716e-08	ENSBTAG00000047447	1342214	1342333	5S_rRNA
ARS-BFGL-NGS-94706	rs17870736	A/C	14	1696470	4.26716e-08	ENSBTAG00000007749	1681494	1692498	TONSL
ARS-BFGL-NGS-94706	rs17870736	A/C	14	1696470	4.26716e-08	ENSBTAG00000018455	1531491	1533526	COMMD5
ARS-BFGL-NGS-94706	rs17870736	A/C	14	1696470	4.26716e-08	ENSBTAG00000016203	1445334	1456750	ZNF16
ARS-BFGL-NGS-94706	rs17870736	A/C	14	1696470	4.26716e-08	ENSBTAG00000009811	1825982	1844587	BOP1
ARS-BFGL-NGS-94706	rs17870736	A/C	14	1696470	4.26716e-08	ENSBTAG00000004969	1610263	1613725	LRRC14
ARS-BFGL-NGS-34135	rs109968515	A/G	14	1675278	2.33862e-07	ENSBTAG00000017281	1957554	1966646	OPLAH
ARS-BFGL-NGS-34135	rs109968515	A/G	14	1675278	2.33862e-07	ENSBTAG00000046208	1782901	1788087	SCRT1
ARS-BFGL-NGS-34135	rs109968515	A/G	14	1675278	2.33862e-07	ENSBTAG00000045579	1204508	1204909	NA
ARS-BFGL-NGS-34135	rs109968515	A/G	14	1675278	2.33862e-07	ENSBTAG00000012242	1921784	1924818	MAF1
ARS-BFGL-NGS-34135	rs109968515	A/G	14	1675278	2.33862e-07	ENSBTAG00000000658	1913048	1921667	WDR97
ARS-BFGL-NGS-34135	rs109968515	A/G	14	1675278	2.33862e-07	ENSBTAG00000014458	1844664	1894424	MROH1
ARS-BFGL-NGS-34135	rs109968515	A/G	14	1675278	2.33862e-07	ENSBTAG00000026350	1970919	1998401	SPATC1
ARS-BFGL-NGS-34135	rs109968515	A/G	14	1675278	2.33862e-07	ENSBTAG00000007835	1623903	1626907	GPT
ARS-BFGL-NGS-34135	rs109968515	A/G	14	1675278	2.33862e-07	ENSBTAG00000000856	1766767	1769754	NA
ARS-BFGL-NGS-34135	rs109968515	A/G	14	1675278	2.33862e-07	ENSBTAG00000007838	1620570	1622643	MFSD3
ARS-BFGL-NGS-34135	rs109968515	A/G	14	1675278	2.33862e-07	ENSBTAG00000000879	1487366	1489409	C8orf33
ARS-BFGL-NGS-34135	rs109968515	A/G	14	1675278	2.33862e-07	ENSBTAG00000035158	1770660	1772329	TMEM249
ARS-BFGL-NGS-34135	rs109968515	A/G	14	1675278	2.33862e-07	ENSBTAG00000035254	1663923	1677519	CYHR1
ARS-BFGL-NGS-34135	rs109968515	A/G	14	1675278	2.33862e-07	ENSBTAG00000047447	1342214	1342333	5S_rRNA
ARS-BFGL-NGS-34135	rs109968515	A/G	14	1675278	2.33862e-07	ENSBTAG00000007753	1656950	1663804	KIFC2
ARS-BFGL-NGS-34135	rs109968515	A/G	14	1675278	2.33862e-07	ENSBTAG00000045478	1566933	1567001	bta-mir-2308
ARS-BFGL-NGS-34135	rs109968515	A/G	14	1675278	2.33862e-07	ENSBTAG00000008079	2152612	2159648	NRBP2
ARS-BFGL-NGS-34135	rs109968515	A/G	14	1675278	2.33862e-07	ENSBTAG00000000312	2018559	2021709	GRINA
ARS-BFGL-NGS-34135	rs109968515	A/G	14	1675278	2.33862e-07	ENSBTAG00000004970	1604105	1609477	LRRC24
ARS-BFGL-NGS-34135	rs109968515	A/G	14	1675278	2.33862e-07	ENSBTAG00000046031	1602474	1605012	C8orf82
ARS-BFGL-NGS-34135	rs109968515	A/G	14	1675278	2.33862e-07	ENSBTAG00000012353	1491984	1502250	ZNF34
ARS-BFGL-NGS-34135	rs109968515	A/G	14	1675278	2.33862e-07	ENSBTAG00000004761	1654701	1656256	FOXH1
ARS-BFGL-NGS-34135	rs109968515	A/G	14	1675278	2.33862e-07	ENSBTAG00000007186	1563866	1600378	ARHGAP39
ARS-BFGL-NGS-34135	rs109968515	A/G	14	1675278	2.33862e-07	ENSBTAG00000026356	1795351	1804562	DGAT1
ARS-BFGL-NGS-34135	rs109968515	A/G	14	1675278	2.33862e-07	ENSBTAG00000009677	2024713	2031386	PARP10
ARS-BFGL-NGS-34135	rs109968515	A/G	14	1675278	2.33862e-07	ENSBTAG00000037493	2164999	2177241	PUF60
ARS-BFGL-NGS-34135	rs109968515	A/G	14	1675278	2.33862e-07	ENSBTAG00000044406	1883849	1883971	SCARNA15
ARS-BFGL-NGS-34135	rs109968515	A/G	14	1675278	2.33862e-07	ENSBTAG00000026320	1693641	1698490	VPS28
ARS-BFGL-NGS-34135	rs109968515	A/G	14	1675278	2.33862e-07	ENSBTAG00000039705	1905129	1907245	HGH1
ARS-BFGL-NGS-34135	rs109968515	A/G	14	1675278	2.33862e-07	ENSBTAG00000000857	1763994	1766621	NA
ARS-BFGL-NGS-34135	rs109968515	A/G	14	1675278	2.33862e-07	ENSBTAG00000044263	2071851	2071925	bta-mir-2309
ARS-BFGL-NGS-34135	rs109968515	A/G	14	1675278	2.33862e-07	ENSBTAG00000006597	1288668	1289627	NA
ARS-BFGL-NGS-34135	rs109968515	A/G	14	1675278	2.33862e-07	ENSBTAG00000014610	1942672	1945910	GPAA1
ARS-BFGL-NGS-34135	rs109968515	A/G	14	1675278	2.33862e-07	ENSBTAG00000020751	1806081	1825793	HSF1
ARS-BFGL-NGS-34135	rs109968515	A/G	14	1675278	2.33862e-07	ENSBTAG00000011064	1742714	1756301	ADCK5
ARS-BFGL-NGS-34135	rs109968515	A/G	14	1675278	2.33862e-07	ENSBTAG00000026327	1505030	1507633	NA
ARS-BFGL-NGS-34135	rs109968515	A/G	14	1675278	2.33862e-07	ENSBTAG00000012232	1930186	1932580	CYC1
ARS-BFGL-NGS-34135	rs109968515	A/G	14	1675278	2.33862e-07	ENSBTAG00000016203	1445334	1456750	ZNF16
ARS-BFGL-NGS-34135	rs109968515	A/G	14	1675278	2.33862e-07	ENSBTAG00000012235	1925026	1929354	SHARPIN
ARS-BFGL-NGS-34135	rs109968515	A/G	14	1675278	2.33862e-07	ENSBTAG00000046435	1321087	1322214	NA
ARS-BFGL-NGS-34135	rs109968515	A/G	14	1675278	2.33862e-07	ENSBTAG00000004969	1610263	1613725	LRRC14
ARS-BFGL-NGS-34135	rs109968515	A/G	14	1675278	2.33862e-07	ENSBTAG00000003273	1259893	1260826	NA
ARS-BFGL-NGS-34135	rs109968515	A/G	14	1675278	2.33862e-07	ENSBTAG00000046932	1301787	1304027	NA
ARS-BFGL-NGS-34135	rs109968515	A/G	14	1675278	2.33862e-07	ENSBTAG00000039978	1901563	1903852	NA
ARS-BFGL-NGS-34135	rs109968515	A/G	14	1675278	2.33862e-07	ENSBTAG00000007834	1628814	1633988	PPP1R16A
ARS-BFGL-NGS-34135	rs109968515	A/G	14	1675278	2.33862e-07	ENSBTAG00000046026	1719732	1724220	SLC39A4
ARS-BFGL-NGS-34135	rs109968515	A/G	14	1675278	2.33862e-07	ENSBTAG00000007749	1681494	1692498	TONSL
ARS-BFGL-NGS-34135	rs109968515	A/G	14	1675278	2.33862e-07	ENSBTAG00000011922	2054917	2088261	PLEC
ARS-BFGL-NGS-34135	rs109968515	A/G	14	1675278	2.33862e-07	ENSBTAG00000014607	1947198	1949074	EXOSC4
ARS-BFGL-NGS-34135	rs109968515	A/G	14	1675278	2.33862e-07	ENSBTAG00000009811	1825982	1844587	BOP1
ARS-BFGL-NGS-34135	rs109968515	A/G	14	1675278	2.33862e-07	ENSBTAG00000008355	1728207	1742670	CPSF1
ARS-BFGL-NGS-34135	rs109968515	A/G	14	1675278	2.33862e-07	ENSBTAG00000009816	1838135	1840081	SCX
ARS-BFGL-NGS-34135	rs109968515	A/G	14	1675278	2.33862e-07	ENSBTAG00000010276	1614027	1620509	RECQL4
ARS-BFGL-NGS-34135	rs109968515	A/G	14	1675278	2.33862e-07	ENSBTAG00000018455	1531491	1533526	COMMD5
ARS-BFGL-NGS-34135	rs109968515	A/G	14	1675278	2.33862e-07	ENSBTAG00000045727	2133425	2146844	NA
ARS-BFGL-NGS-34135	rs109968515	A/G	14	1675278	2.33862e-07	ENSBTAG00000018456	1517535	1523303	ZNF7
ARS-BFGL-NGS-34135	rs109968515	A/G	14	1675278	2.33862e-07	ENSBTAG00000015040	1966292	1968825	NA
UA-IFASA-6878	rs41629750	C/T	14	2002873	9.0646e-07	ENSBTAG00000000312	2018559	2021709	GRINA
UA-IFASA-6878	rs41629750	C/T	14	2002873	9.0646e-07	ENSBTAG00000035254	1663923	1677519	CYHR1
UA-IFASA-6878	rs41629750	C/T	14	2002873	9.0646e-07	ENSBTAG00000026327	1505030	1507633	NA
UA-IFASA-6878	rs41629750	C/T	14	2002873	9.0646e-07	ENSBTAG00000009816	1838135	1840081	SCX
UA-IFASA-6878	rs41629750	C/T	14	2002873	9.0646e-07	ENSBTAG00000007838	1620570	1622643	MFSD3
UA-IFASA-6878	rs41629750	C/T	14	2002873	9.0646e-07	ENSBTAG00000009811	1825982	1844587	BOP1
UA-IFASA-6878	rs41629750	C/T	14	2002873	9.0646e-07	ENSBTAG00000037493	2164999	2177241	PUF60
UA-IFASA-6878	rs41629750	C/T	14	2002873	9.0646e-07	ENSBTAG00000035158	1770660	1772329	TMEM249
UA-IFASA-6878	rs41629750	C/T	14	2002873	9.0646e-07	ENSBTAG00000040360	2253177	2254950	CCDC166
UA-IFASA-6878	rs41629750	C/T	14	2002873	9.0646e-07	ENSBTAG00000012242	1921784	1924818	MAF1
UA-IFASA-6878	rs41629750	C/T	14	2002873	9.0646e-07	ENSBTAG00000011064	1742714	1756301	ADCK5
UA-IFASA-6878	rs41629750	C/T	14	2002873	9.0646e-07	ENSBTAG00000038682	2227350	2232020	FAM83H
UA-IFASA-6878	rs41629750	C/T	14	2002873	9.0646e-07	ENSBTAG00000026344	2426857	2427912	MAFA
UA-IFASA-6878	rs41629750	C/T	14	2002873	9.0646e-07	ENSBTAG00000004970	1604105	1609477	LRRC24
UA-IFASA-6878	rs41629750	C/T	14	2002873	9.0646e-07	ENSBTAG00000019864	2235034	2240765	MAPK15
UA-IFASA-6878	rs41629750	C/T	14	2002873	9.0646e-07	ENSBTAG00000000857	1763994	1766621	NA
UA-IFASA-6878	rs41629750	C/T	14	2002873	9.0646e-07	ENSBTAG00000046866	2281340	2284499	NA
UA-IFASA-6878	rs41629750	C/T	14	2002873	9.0646e-07	ENSBTAG00000014458	1844664	1894424	MROH1
UA-IFASA-6878	rs41629750	C/T	14	2002873	9.0646e-07	ENSBTAG00000007749	1681494	1692498	TONSL
UA-IFASA-6878	rs41629750	C/T	14	2002873	9.0646e-07	ENSBTAG00000008421	2178232	2201042	SCRIB
UA-IFASA-6878	rs41629750	C/T	14	2002873	9.0646e-07	ENSBTAG00000014607	1947198	1949074	EXOSC4
UA-IFASA-6878	rs41629750	C/T	14	2002873	9.0646e-07	ENSBTAG00000002104	2462544	2471434	RHPN1
UA-IFASA-6878	rs41629750	C/T	14	2002873	9.0646e-07	ENSBTAG00000014643	2317971	2326718	eef1d
UA-IFASA-6878	rs41629750	C/T	14	2002873	9.0646e-07	ENSBTAG00000004969	1610263	1613725	LRRC14
UA-IFASA-6878	rs41629750	C/T	14	2002873	9.0646e-07	ENSBTAG00000045478	1566933	1567001	bta-mir-2308
UA-IFASA-6878	rs41629750	C/T	14	2002873	9.0646e-07	ENSBTAG00000008079	2152612	2159648	NRBP2
UA-IFASA-6878	rs41629750	C/T	14	2002873	9.0646e-07	ENSBTAG00000011922	2054917	2088261	PLEC
UA-IFASA-6878	rs41629750	C/T	14	2002873	9.0646e-07	ENSBTAG00000018455	1531491	1533526	COMMD5
UA-IFASA-6878	rs41629750	C/T	14	2002873	9.0646e-07	ENSBTAG00000012235	1925026	1929354	SHARPIN
UA-IFASA-6878	rs41629750	C/T	14	2002873	9.0646e-07	ENSBTAG00000009677	2024713	2031386	PARP10
UA-IFASA-6878	rs41629750	C/T	14	2002873	9.0646e-07	ENSBTAG00000021474	2341290	2346302	GSDMD
UA-IFASA-6878	rs41629750	C/T	14	2002873	9.0646e-07	ENSBTAG00000021472	2354390	2418557	ZC3H3
UA-IFASA-6878	rs41629750	C/T	14	2002873	9.0646e-07	ENSBTAG00000034613	2332751	2337785	MROH6
UA-IFASA-6878	rs41629750	C/T	14	2002873	9.0646e-07	ENSBTAG00000015040	1966292	1968825	NA
UA-IFASA-6878	rs41629750	C/T	14	2002873	9.0646e-07	ENSBTAG00000000658	1913048	1921667	WDR97
UA-IFASA-6878	rs41629750	C/T	14	2002873	9.0646e-07	ENSBTAG00000007753	1656950	1663804	KIFC2
UA-IFASA-6878	rs41629750	C/T	14	2002873	9.0646e-07	ENSBTAG00000048160	2311790	2313733	TIGD5
UA-IFASA-6878	rs41629750	C/T	14	2002873	9.0646e-07	ENSBTAG00000045727	2133425	2146844	NA
UA-IFASA-6878	rs41629750	C/T	14	2002873	9.0646e-07	ENSBTAG00000044263	2071851	2071925	bta-mir-2309
UA-IFASA-6878	rs41629750	C/T	14	2002873	9.0646e-07	ENSBTAG00000026320	1693641	1698490	VPS28
UA-IFASA-6878	rs41629750	C/T	14	2002873	9.0646e-07	ENSBTAG00000016810	2301587	2309099	PYCR3
UA-IFASA-6878	rs41629750	C/T	14	2002873	9.0646e-07	ENSBTAG00000012232	1930186	1932580	CYC1
UA-IFASA-6878	rs41629750	C/T	14	2002873	9.0646e-07	ENSBTAG00000007186	1563866	1600378	ARHGAP39
UA-IFASA-6878	rs41629750	C/T	14	2002873	9.0646e-07	ENSBTAG00000026350	1970919	1998401	SPATC1
UA-IFASA-6878	rs41629750	C/T	14	2002873	9.0646e-07	ENSBTAG00000034691	2288555	2293395	TSTA3
UA-IFASA-6878	rs41629750	C/T	14	2002873	9.0646e-07	ENSBTAG00000044406	1883849	1883971	SCARNA15
UA-IFASA-6878	rs41629750	C/T	14	2002873	9.0646e-07	ENSBTAG00000007834	1628814	1633988	PPP1R16A
UA-IFASA-6878	rs41629750	C/T	14	2002873	9.0646e-07	ENSBTAG00000018456	1517535	1523303	ZNF7
UA-IFASA-6878	rs41629750	C/T	14	2002873	9.0646e-07	ENSBTAG00000046026	1719732	1724220	SLC39A4
UA-IFASA-6878	rs41629750	C/T	14	2002873	9.0646e-07	ENSBTAG00000045791	2266062	2267715	ZNF623
UA-IFASA-6878	rs41629750	C/T	14	2002873	9.0646e-07	ENSBTAG00000014610	1942672	1945910	GPAA1
UA-IFASA-6878	rs41629750	C/T	14	2002873	9.0646e-07	ENSBTAG00000046031	1602474	1605012	C8orf82
UA-IFASA-6878	rs41629750	C/T	14	2002873	9.0646e-07	ENSBTAG00000046208	1782901	1788087	SCRT1
UA-IFASA-6878	rs41629750	C/T	14	2002873	9.0646e-07	ENSBTAG00000010276	1614027	1620509	RECQL4
UA-IFASA-6878	rs41629750	C/T	14	2002873	9.0646e-07	ENSBTAG00000004761	1654701	1656256	FOXH1
UA-IFASA-6878	rs41629750	C/T	14	2002873	9.0646e-07	ENSBTAG00000008355	1728207	1742670	CPSF1
UA-IFASA-6878	rs41629750	C/T	14	2002873	9.0646e-07	ENSBTAG00000026356	1795351	1804562	DGAT1
UA-IFASA-6878	rs41629750	C/T	14	2002873	9.0646e-07	ENSBTAG00000020751	1806081	1825793	HSF1
UA-IFASA-6878	rs41629750	C/T	14	2002873	9.0646e-07	ENSBTAG00000000856	1766767	1769754	NA
UA-IFASA-6878	rs41629750	C/T	14	2002873	9.0646e-07	ENSBTAG00000039978	1901563	1903852	NA
UA-IFASA-6878	rs41629750	C/T	14	2002873	9.0646e-07	ENSBTAG00000014642	2327870	2331019	NAPRT
UA-IFASA-6878	rs41629750	C/T	14	2002873	9.0646e-07	ENSBTAG00000007835	1623903	1626907	GPT
UA-IFASA-6878	rs41629750	C/T	14	2002873	9.0646e-07	ENSBTAG00000017281	1957554	1966646	OPLAH
UA-IFASA-6878	rs41629750	C/T	14	2002873	9.0646e-07	ENSBTAG00000039705	1905129	1907245	HGH1
BTA-35941-no-rs	rs41627764	G/T	14	2276443	1.03275e-06	ENSBTAG00000003606	2512226	2540475	NA
BTA-35941-no-rs	rs41627764	G/T	14	2276443	1.03275e-06	ENSBTAG00000045727	2133425	2146844	NA
BTA-35941-no-rs	rs41627764	G/T	14	2276443	1.03275e-06	ENSBTAG00000000312	2018559	2021709	GRINA
BTA-35941-no-rs	rs41627764	G/T	14	2276443	1.03275e-06	ENSBTAG00000021472	2354390	2418557	ZC3H3
BTA-35941-no-rs	rs41627764	G/T	14	2276443	1.03275e-06	ENSBTAG00000004595	2715416	2742638	GML
BTA-35941-no-rs	rs41627764	G/T	14	2276443	1.03275e-06	ENSBTAG00000009816	1838135	1840081	SCX
BTA-35941-no-rs	rs41627764	G/T	14	2276443	1.03275e-06	ENSBTAG00000026350	1970919	1998401	SPATC1
BTA-35941-no-rs	rs41627764	G/T	14	2276443	1.03275e-06	ENSBTAG00000011922	2054917	2088261	PLEC
BTA-35941-no-rs	rs41627764	G/T	14	2276443	1.03275e-06	ENSBTAG00000020751	1806081	1825793	HSF1
BTA-35941-no-rs	rs41627764	G/T	14	2276443	1.03275e-06	ENSBTAG00000019864	2235034	2240765	MAPK15
BTA-35941-no-rs	rs41627764	G/T	14	2276443	1.03275e-06	ENSBTAG00000016810	2301587	2309099	PYCR3
BTA-35941-no-rs	rs41627764	G/T	14	2276443	1.03275e-06	ENSBTAG00000034613	2332751	2337785	MROH6
BTA-35941-no-rs	rs41627764	G/T	14	2276443	1.03275e-06	ENSBTAG00000012235	1925026	1929354	SHARPIN
BTA-35941-no-rs	rs41627764	G/T	14	2276443	1.03275e-06	ENSBTAG00000011939	2563160	2565613	LY6H
BTA-35941-no-rs	rs41627764	G/T	14	2276443	1.03275e-06	ENSBTAG00000034691	2288555	2293395	TSTA3
BTA-35941-no-rs	rs41627764	G/T	14	2276443	1.03275e-06	ENSBTAG00000009811	1825982	1844587	BOP1
BTA-35941-no-rs	rs41627764	G/T	14	2276443	1.03275e-06	ENSBTAG00000009677	2024713	2031386	PARP10
BTA-35941-no-rs	rs41627764	G/T	14	2276443	1.03275e-06	ENSBTAG00000004596	2705112	2710148	NA
BTA-35941-no-rs	rs41627764	G/T	14	2276443	1.03275e-06	ENSBTAG00000017040	2624758	2628462	LY6E
BTA-35941-no-rs	rs41627764	G/T	14	2276443	1.03275e-06	ENSBTAG00000014643	2317971	2326718	eef1d
BTA-35941-no-rs	rs41627764	G/T	14	2276443	1.03275e-06	ENSBTAG00000002104	2462544	2471434	RHPN1
BTA-35941-no-rs	rs41627764	G/T	14	2276443	1.03275e-06	ENSBTAG00000012242	1921784	1924818	MAF1
BTA-35941-no-rs	rs41627764	G/T	14	2276443	1.03275e-06	ENSBTAG00000015040	1966292	1968825	NA
BTA-35941-no-rs	rs41627764	G/T	14	2276443	1.03275e-06	ENSBTAG00000048160	2311790	2313733	TIGD5
BTA-35941-no-rs	rs41627764	G/T	14	2276443	1.03275e-06	ENSBTAG00000008421	2178232	2201042	SCRIB
BTA-35941-no-rs	rs41627764	G/T	14	2276443	1.03275e-06	ENSBTAG00000046208	1782901	1788087	SCRT1
BTA-35941-no-rs	rs41627764	G/T	14	2276443	1.03275e-06	ENSBTAG00000021474	2341290	2346302	GSDMD
BTA-35941-no-rs	rs41627764	G/T	14	2276443	1.03275e-06	ENSBTAG00000012232	1930186	1932580	CYC1
BTA-35941-no-rs	rs41627764	G/T	14	2276443	1.03275e-06	ENSBTAG00000045791	2266062	2267715	ZNF623
BTA-35941-no-rs	rs41627764	G/T	14	2276443	1.03275e-06	ENSBTAG00000000158	2755206	2762197	LY6K
BTA-35941-no-rs	rs41627764	G/T	14	2276443	1.03275e-06	ENSBTAG00000044406	1883849	1883971	SCARNA15
BTA-35941-no-rs	rs41627764	G/T	14	2276443	1.03275e-06	ENSBTAG00000039978	1901563	1903852	NA
BTA-35941-no-rs	rs41627764	G/T	14	2276443	1.03275e-06	ENSBTAG00000040360	2253177	2254950	CCDC166
BTA-35941-no-rs	rs41627764	G/T	14	2276443	1.03275e-06	ENSBTAG00000008079	2152612	2159648	NRBP2
BTA-35941-no-rs	rs41627764	G/T	14	2276443	1.03275e-06	ENSBTAG00000000658	1913048	1921667	WDR97
BTA-35941-no-rs	rs41627764	G/T	14	2276443	1.03275e-06	ENSBTAG00000038682	2227350	2232020	FAM83H
BTA-35941-no-rs	rs41627764	G/T	14	2276443	1.03275e-06	ENSBTAG00000026356	1795351	1804562	DGAT1
BTA-35941-no-rs	rs41627764	G/T	14	2276443	1.03275e-06	ENSBTAG00000044263	2071851	2071925	bta-mir-2309
BTA-35941-no-rs	rs41627764	G/T	14	2276443	1.03275e-06	ENSBTAG00000017281	1957554	1966646	OPLAH
BTA-35941-no-rs	rs41627764	G/T	14	2276443	1.03275e-06	ENSBTAG00000014610	1942672	1945910	GPAA1
BTA-35941-no-rs	rs41627764	G/T	14	2276443	1.03275e-06	ENSBTAG00000037824	2770551	2775678	NA
BTA-35941-no-rs	rs41627764	G/T	14	2276443	1.03275e-06	ENSBTAG00000014458	1844664	1894424	MROH1
BTA-35941-no-rs	rs41627764	G/T	14	2276443	1.03275e-06	ENSBTAG00000039705	1905129	1907245	HGH1
BTA-35941-no-rs	rs41627764	G/T	14	2276443	1.03275e-06	ENSBTAG00000037493	2164999	2177241	PUF60
BTA-35941-no-rs	rs41627764	G/T	14	2276443	1.03275e-06	ENSBTAG00000026344	2426857	2427912	MAFA
BTA-35941-no-rs	rs41627764	G/T	14	2276443	1.03275e-06	ENSBTAG00000046866	2281340	2284499	NA
BTA-35941-no-rs	rs41627764	G/T	14	2276443	1.03275e-06	ENSBTAG00000014642	2327870	2331019	NAPRT
BTA-35941-no-rs	rs41627764	G/T	14	2276443	1.03275e-06	ENSBTAG00000014607	1947198	1949074	EXOSC4
Hapmap52798-ss46526455	rs41256919	A/G	14	1923292	1.08148e-06	ENSBTAG00000039978	1901563	1903852	NA
Hapmap52798-ss46526455	rs41256919	A/G	14	1923292	1.08148e-06	ENSBTAG00000014607	1947198	1949074	EXOSC4
Hapmap52798-ss46526455	rs41256919	A/G	14	1923292	1.08148e-06	ENSBTAG00000007753	1656950	1663804	KIFC2
Hapmap52798-ss46526455	rs41256919	A/G	14	1923292	1.08148e-06	ENSBTAG00000008355	1728207	1742670	CPSF1
Hapmap52798-ss46526455	rs41256919	A/G	14	1923292	1.08148e-06	ENSBTAG00000017281	1957554	1966646	OPLAH
Hapmap52798-ss46526455	rs41256919	A/G	14	1923292	1.08148e-06	ENSBTAG00000046208	1782901	1788087	SCRT1
Hapmap52798-ss46526455	rs41256919	A/G	14	1923292	1.08148e-06	ENSBTAG00000026320	1693641	1698490	VPS28
Hapmap52798-ss46526455	rs41256919	A/G	14	1923292	1.08148e-06	ENSBTAG00000004970	1604105	1609477	LRRC24
Hapmap52798-ss46526455	rs41256919	A/G	14	1923292	1.08148e-06	ENSBTAG00000034613	2332751	2337785	MROH6
Hapmap52798-ss46526455	rs41256919	A/G	14	1923292	1.08148e-06	ENSBTAG00000045727	2133425	2146844	NA
Hapmap52798-ss46526455	rs41256919	A/G	14	1923292	1.08148e-06	ENSBTAG00000045791	2266062	2267715	ZNF623
Hapmap52798-ss46526455	rs41256919	A/G	14	1923292	1.08148e-06	ENSBTAG00000000857	1763994	1766621	NA
Hapmap52798-ss46526455	rs41256919	A/G	14	1923292	1.08148e-06	ENSBTAG00000044263	2071851	2071925	bta-mir-2309
Hapmap52798-ss46526455	rs41256919	A/G	14	1923292	1.08148e-06	ENSBTAG00000014643	2317971	2326718	eef1d
Hapmap52798-ss46526455	rs41256919	A/G	14	1923292	1.08148e-06	ENSBTAG00000040360	2253177	2254950	CCDC166
Hapmap52798-ss46526455	rs41256919	A/G	14	1923292	1.08148e-06	ENSBTAG00000007186	1563866	1600378	ARHGAP39
Hapmap52798-ss46526455	rs41256919	A/G	14	1923292	1.08148e-06	ENSBTAG00000048160	2311790	2313733	TIGD5
Hapmap52798-ss46526455	rs41256919	A/G	14	1923292	1.08148e-06	ENSBTAG00000021474	2341290	2346302	GSDMD
Hapmap52798-ss46526455	rs41256919	A/G	14	1923292	1.08148e-06	ENSBTAG00000034691	2288555	2293395	TSTA3
Hapmap52798-ss46526455	rs41256919	A/G	14	1923292	1.08148e-06	ENSBTAG00000012232	1930186	1932580	CYC1
Hapmap52798-ss46526455	rs41256919	A/G	14	1923292	1.08148e-06	ENSBTAG00000007835	1623903	1626907	GPT
Hapmap52798-ss46526455	rs41256919	A/G	14	1923292	1.08148e-06	ENSBTAG00000018455	1531491	1533526	COMMD5
Hapmap52798-ss46526455	rs41256919	A/G	14	1923292	1.08148e-06	ENSBTAG00000026356	1795351	1804562	DGAT1
Hapmap52798-ss46526455	rs41256919	A/G	14	1923292	1.08148e-06	ENSBTAG00000014642	2327870	2331019	NAPRT
Hapmap52798-ss46526455	rs41256919	A/G	14	1923292	1.08148e-06	ENSBTAG00000011922	2054917	2088261	PLEC
Hapmap52798-ss46526455	rs41256919	A/G	14	1923292	1.08148e-06	ENSBTAG00000039705	1905129	1907245	HGH1
Hapmap52798-ss46526455	rs41256919	A/G	14	1923292	1.08148e-06	ENSBTAG00000007749	1681494	1692498	TONSL
Hapmap52798-ss46526455	rs41256919	A/G	14	1923292	1.08148e-06	ENSBTAG00000026327	1505030	1507633	NA
Hapmap52798-ss46526455	rs41256919	A/G	14	1923292	1.08148e-06	ENSBTAG00000011064	1742714	1756301	ADCK5
Hapmap52798-ss46526455	rs41256919	A/G	14	1923292	1.08148e-06	ENSBTAG00000045478	1566933	1567001	bta-mir-2308
Hapmap52798-ss46526455	rs41256919	A/G	14	1923292	1.08148e-06	ENSBTAG00000000856	1766767	1769754	NA
Hapmap52798-ss46526455	rs41256919	A/G	14	1923292	1.08148e-06	ENSBTAG00000009816	1838135	1840081	SCX
Hapmap52798-ss46526455	rs41256919	A/G	14	1923292	1.08148e-06	ENSBTAG00000010276	1614027	1620509	RECQL4
Hapmap52798-ss46526455	rs41256919	A/G	14	1923292	1.08148e-06	ENSBTAG00000007838	1620570	1622643	MFSD3
Hapmap52798-ss46526455	rs41256919	A/G	14	1923292	1.08148e-06	ENSBTAG00000014610	1942672	1945910	GPAA1
Hapmap52798-ss46526455	rs41256919	A/G	14	1923292	1.08148e-06	ENSBTAG00000014458	1844664	1894424	MROH1
Hapmap52798-ss46526455	rs41256919	A/G	14	1923292	1.08148e-06	ENSBTAG00000035158	1770660	1772329	TMEM249
Hapmap52798-ss46526455	rs41256919	A/G	14	1923292	1.08148e-06	ENSBTAG00000012242	1921784	1924818	MAF1
Hapmap52798-ss46526455	rs41256919	A/G	14	1923292	1.08148e-06	ENSBTAG00000000312	2018559	2021709	GRINA
Hapmap52798-ss46526455	rs41256919	A/G	14	1923292	1.08148e-06	ENSBTAG00000046031	1602474	1605012	C8orf82
Hapmap52798-ss46526455	rs41256919	A/G	14	1923292	1.08148e-06	ENSBTAG00000008421	2178232	2201042	SCRIB
Hapmap52798-ss46526455	rs41256919	A/G	14	1923292	1.08148e-06	ENSBTAG00000012235	1925026	1929354	SHARPIN
Hapmap52798-ss46526455	rs41256919	A/G	14	1923292	1.08148e-06	ENSBTAG00000037493	2164999	2177241	PUF60
Hapmap52798-ss46526455	rs41256919	A/G	14	1923292	1.08148e-06	ENSBTAG00000018456	1517535	1523303	ZNF7
Hapmap52798-ss46526455	rs41256919	A/G	14	1923292	1.08148e-06	ENSBTAG00000046026	1719732	1724220	SLC39A4
Hapmap52798-ss46526455	rs41256919	A/G	14	1923292	1.08148e-06	ENSBTAG00000035254	1663923	1677519	CYHR1
Hapmap52798-ss46526455	rs41256919	A/G	14	1923292	1.08148e-06	ENSBTAG00000012353	1491984	1502250	ZNF34
Hapmap52798-ss46526455	rs41256919	A/G	14	1923292	1.08148e-06	ENSBTAG00000020751	1806081	1825793	HSF1
Hapmap52798-ss46526455	rs41256919	A/G	14	1923292	1.08148e-06	ENSBTAG00000004969	1610263	1613725	LRRC14
Hapmap52798-ss46526455	rs41256919	A/G	14	1923292	1.08148e-06	ENSBTAG00000009811	1825982	1844587	BOP1
Hapmap52798-ss46526455	rs41256919	A/G	14	1923292	1.08148e-06	ENSBTAG00000004761	1654701	1656256	FOXH1
Hapmap52798-ss46526455	rs41256919	A/G	14	1923292	1.08148e-06	ENSBTAG00000007834	1628814	1633988	PPP1R16A
Hapmap52798-ss46526455	rs41256919	A/G	14	1923292	1.08148e-06	ENSBTAG00000009677	2024713	2031386	PARP10
Hapmap52798-ss46526455	rs41256919	A/G	14	1923292	1.08148e-06	ENSBTAG00000016203	1445334	1456750	ZNF16
Hapmap52798-ss46526455	rs41256919	A/G	14	1923292	1.08148e-06	ENSBTAG00000019864	2235034	2240765	MAPK15
Hapmap52798-ss46526455	rs41256919	A/G	14	1923292	1.08148e-06	ENSBTAG00000026350	1970919	1998401	SPATC1
Hapmap52798-ss46526455	rs41256919	A/G	14	1923292	1.08148e-06	ENSBTAG00000021472	2354390	2418557	ZC3H3
Hapmap52798-ss46526455	rs41256919	A/G	14	1923292	1.08148e-06	ENSBTAG00000000879	1487366	1489409	C8orf33
Hapmap52798-ss46526455	rs41256919	A/G	14	1923292	1.08148e-06	ENSBTAG00000046866	2281340	2284499	NA
Hapmap52798-ss46526455	rs41256919	A/G	14	1923292	1.08148e-06	ENSBTAG00000044406	1883849	1883971	SCARNA15
Hapmap52798-ss46526455	rs41256919	A/G	14	1923292	1.08148e-06	ENSBTAG00000016810	2301587	2309099	PYCR3
Hapmap52798-ss46526455	rs41256919	A/G	14	1923292	1.08148e-06	ENSBTAG00000000658	1913048	1921667	WDR97
Hapmap52798-ss46526455	rs41256919	A/G	14	1923292	1.08148e-06	ENSBTAG00000008079	2152612	2159648	NRBP2
Hapmap52798-ss46526455	rs41256919	A/G	14	1923292	1.08148e-06	ENSBTAG00000038682	2227350	2232020	FAM83H
Hapmap52798-ss46526455	rs41256919	A/G	14	1923292	1.08148e-06	ENSBTAG00000015040	1966292	1968825	NA
Hapmap30646-BTC-002054	rs110060785	C/T	14	2553525	1.24134e-06	ENSBTAG00000016210	2829285	2831334	LYPD2
Hapmap30646-BTC-002054	rs110060785	C/T	14	2553525	1.24134e-06	ENSBTAG00000000158	2755206	2762197	LY6K
Hapmap30646-BTC-002054	rs110060785	C/T	14	2553525	1.24134e-06	ENSBTAG00000040360	2253177	2254950	CCDC166
Hapmap30646-BTC-002054	rs110060785	C/T	14	2553525	1.24134e-06	ENSBTAG00000038682	2227350	2232020	FAM83H
Hapmap30646-BTC-002054	rs110060785	C/T	14	2553525	1.24134e-06	ENSBTAG00000005063	2839180	2842655	THEM6
Hapmap30646-BTC-002054	rs110060785	C/T	14	2553525	1.24134e-06	ENSBTAG00000004595	2715416	2742638	GML
Hapmap30646-BTC-002054	rs110060785	C/T	14	2553525	1.24134e-06	ENSBTAG00000003606	2512226	2540475	NA
Hapmap30646-BTC-002054	rs110060785	C/T	14	2553525	1.24134e-06	ENSBTAG00000021474	2341290	2346302	GSDMD
Hapmap30646-BTC-002054	rs110060785	C/T	14	2553525	1.24134e-06	ENSBTAG00000045727	2133425	2146844	NA
Hapmap30646-BTC-002054	rs110060785	C/T	14	2553525	1.24134e-06	ENSBTAG00000026340	2915388	2937057	NA
Hapmap30646-BTC-002054	rs110060785	C/T	14	2553525	1.24134e-06	ENSBTAG00000037824	2770551	2775678	NA
Hapmap30646-BTC-002054	rs110060785	C/T	14	2553525	1.24134e-06	ENSBTAG00000045791	2266062	2267715	ZNF623
Hapmap30646-BTC-002054	rs110060785	C/T	14	2553525	1.24134e-06	ENSBTAG00000037493	2164999	2177241	PUF60
Hapmap30646-BTC-002054	rs110060785	C/T	14	2553525	1.24134e-06	ENSBTAG00000016810	2301587	2309099	PYCR3
Hapmap30646-BTC-002054	rs110060785	C/T	14	2553525	1.24134e-06	ENSBTAG00000021639	2892788	2893978	ARC
Hapmap30646-BTC-002054	rs110060785	C/T	14	2553525	1.24134e-06	ENSBTAG00000034498	2801383	2803020	LY6D
Hapmap30646-BTC-002054	rs110060785	C/T	14	2553525	1.24134e-06	ENSBTAG00000017040	2624758	2628462	LY6E
Hapmap30646-BTC-002054	rs110060785	C/T	14	2553525	1.24134e-06	ENSBTAG00000008421	2178232	2201042	SCRIB
Hapmap30646-BTC-002054	rs110060785	C/T	14	2553525	1.24134e-06	ENSBTAG00000014642	2327870	2331019	NAPRT
Hapmap30646-BTC-002054	rs110060785	C/T	14	2553525	1.24134e-06	ENSBTAG00000002104	2462544	2471434	RHPN1
Hapmap30646-BTC-002054	rs110060785	C/T	14	2553525	1.24134e-06	ENSBTAG00000047022	2854604	2856167	PSCA
Hapmap30646-BTC-002054	rs110060785	C/T	14	2553525	1.24134e-06	ENSBTAG00000008079	2152612	2159648	NRBP2
Hapmap30646-BTC-002054	rs110060785	C/T	14	2553525	1.24134e-06	ENSBTAG00000046866	2281340	2284499	NA
Hapmap30646-BTC-002054	rs110060785	C/T	14	2553525	1.24134e-06	ENSBTAG00000034691	2288555	2293395	TSTA3
Hapmap30646-BTC-002054	rs110060785	C/T	14	2553525	1.24134e-06	ENSBTAG00000011939	2563160	2565613	LY6H
Hapmap30646-BTC-002054	rs110060785	C/T	14	2553525	1.24134e-06	ENSBTAG00000014643	2317971	2326718	eef1d
Hapmap30646-BTC-002054	rs110060785	C/T	14	2553525	1.24134e-06	ENSBTAG00000034613	2332751	2337785	MROH6
Hapmap30646-BTC-002054	rs110060785	C/T	14	2553525	1.24134e-06	ENSBTAG00000021472	2354390	2418557	ZC3H3
Hapmap30646-BTC-002054	rs110060785	C/T	14	2553525	1.24134e-06	ENSBTAG00000005762	2814587	2816685	LYNX1
Hapmap30646-BTC-002054	rs110060785	C/T	14	2553525	1.24134e-06	ENSBTAG00000019864	2235034	2240765	MAPK15
Hapmap30646-BTC-002054	rs110060785	C/T	14	2553525	1.24134e-06	ENSBTAG00000016209	2834781	2835985	SLURP1
Hapmap30646-BTC-002054	rs110060785	C/T	14	2553525	1.24134e-06	ENSBTAG00000006385	2948972	3014380	ADGRB1
Hapmap30646-BTC-002054	rs110060785	C/T	14	2553525	1.24134e-06	ENSBTAG00000044263	2071851	2071925	bta-mir-2309
Hapmap30646-BTC-002054	rs110060785	C/T	14	2553525	1.24134e-06	ENSBTAG00000004596	2705112	2710148	NA
Hapmap30646-BTC-002054	rs110060785	C/T	14	2553525	1.24134e-06	ENSBTAG00000026344	2426857	2427912	MAFA
Hapmap30646-BTC-002054	rs110060785	C/T	14	2553525	1.24134e-06	ENSBTAG00000048160	2311790	2313733	TIGD5
Hapmap30646-BTC-002054	rs110060785	C/T	14	2553525	1.24134e-06	ENSBTAG00000011922	2054917	2088261	PLEC
ARS-BFGL-NGS-18365	rs110892754	C/T	14	2117455	2.67507e-06	ENSBTAG00000011939	2563160	2565613	LY6H
ARS-BFGL-NGS-18365	rs110892754	C/T	14	2117455	2.67507e-06	ENSBTAG00000039978	1901563	1903852	NA
ARS-BFGL-NGS-18365	rs110892754	C/T	14	2117455	2.67507e-06	ENSBTAG00000011922	2054917	2088261	PLEC
ARS-BFGL-NGS-18365	rs110892754	C/T	14	2117455	2.67507e-06	ENSBTAG00000040360	2253177	2254950	CCDC166
ARS-BFGL-NGS-18365	rs110892754	C/T	14	2117455	2.67507e-06	ENSBTAG00000000857	1763994	1766621	NA
ARS-BFGL-NGS-18365	rs110892754	C/T	14	2117455	2.67507e-06	ENSBTAG00000021472	2354390	2418557	ZC3H3
ARS-BFGL-NGS-18365	rs110892754	C/T	14	2117455	2.67507e-06	ENSBTAG00000021474	2341290	2346302	GSDMD
ARS-BFGL-NGS-18365	rs110892754	C/T	14	2117455	2.67507e-06	ENSBTAG00000009811	1825982	1844587	BOP1
ARS-BFGL-NGS-18365	rs110892754	C/T	14	2117455	2.67507e-06	ENSBTAG00000012235	1925026	1929354	SHARPIN
ARS-BFGL-NGS-18365	rs110892754	C/T	14	2117455	2.67507e-06	ENSBTAG00000035158	1770660	1772329	TMEM249
ARS-BFGL-NGS-18365	rs110892754	C/T	14	2117455	2.67507e-06	ENSBTAG00000004761	1654701	1656256	FOXH1
ARS-BFGL-NGS-18365	rs110892754	C/T	14	2117455	2.67507e-06	ENSBTAG00000034691	2288555	2293395	TSTA3
ARS-BFGL-NGS-18365	rs110892754	C/T	14	2117455	2.67507e-06	ENSBTAG00000000856	1766767	1769754	NA
ARS-BFGL-NGS-18365	rs110892754	C/T	14	2117455	2.67507e-06	ENSBTAG00000012232	1930186	1932580	CYC1
ARS-BFGL-NGS-18365	rs110892754	C/T	14	2117455	2.67507e-06	ENSBTAG00000017281	1957554	1966646	OPLAH
ARS-BFGL-NGS-18365	rs110892754	C/T	14	2117455	2.67507e-06	ENSBTAG00000007749	1681494	1692498	TONSL
ARS-BFGL-NGS-18365	rs110892754	C/T	14	2117455	2.67507e-06	ENSBTAG00000014607	1947198	1949074	EXOSC4
ARS-BFGL-NGS-18365	rs110892754	C/T	14	2117455	2.67507e-06	ENSBTAG00000007835	1623903	1626907	GPT
ARS-BFGL-NGS-18365	rs110892754	C/T	14	2117455	2.67507e-06	ENSBTAG00000000658	1913048	1921667	WDR97
ARS-BFGL-NGS-18365	rs110892754	C/T	14	2117455	2.67507e-06	ENSBTAG00000014610	1942672	1945910	GPAA1
ARS-BFGL-NGS-18365	rs110892754	C/T	14	2117455	2.67507e-06	ENSBTAG00000039705	1905129	1907245	HGH1
ARS-BFGL-NGS-18365	rs110892754	C/T	14	2117455	2.67507e-06	ENSBTAG00000012242	1921784	1924818	MAF1
ARS-BFGL-NGS-18365	rs110892754	C/T	14	2117455	2.67507e-06	ENSBTAG00000008421	2178232	2201042	SCRIB
ARS-BFGL-NGS-18365	rs110892754	C/T	14	2117455	2.67507e-06	ENSBTAG00000011064	1742714	1756301	ADCK5
ARS-BFGL-NGS-18365	rs110892754	C/T	14	2117455	2.67507e-06	ENSBTAG00000044263	2071851	2071925	bta-mir-2309
ARS-BFGL-NGS-18365	rs110892754	C/T	14	2117455	2.67507e-06	ENSBTAG00000046026	1719732	1724220	SLC39A4
ARS-BFGL-NGS-18365	rs110892754	C/T	14	2117455	2.67507e-06	ENSBTAG00000007753	1656950	1663804	KIFC2
ARS-BFGL-NGS-18365	rs110892754	C/T	14	2117455	2.67507e-06	ENSBTAG00000045791	2266062	2267715	ZNF623
ARS-BFGL-NGS-18365	rs110892754	C/T	14	2117455	2.67507e-06	ENSBTAG00000020751	1806081	1825793	HSF1
ARS-BFGL-NGS-18365	rs110892754	C/T	14	2117455	2.67507e-06	ENSBTAG00000009816	1838135	1840081	SCX
ARS-BFGL-NGS-18365	rs110892754	C/T	14	2117455	2.67507e-06	ENSBTAG00000026356	1795351	1804562	DGAT1
ARS-BFGL-NGS-18365	rs110892754	C/T	14	2117455	2.67507e-06	ENSBTAG00000026344	2426857	2427912	MAFA
ARS-BFGL-NGS-18365	rs110892754	C/T	14	2117455	2.67507e-06	ENSBTAG00000044406	1883849	1883971	SCARNA15
ARS-BFGL-NGS-18365	rs110892754	C/T	14	2117455	2.67507e-06	ENSBTAG00000002104	2462544	2471434	RHPN1
ARS-BFGL-NGS-18365	rs110892754	C/T	14	2117455	2.67507e-06	ENSBTAG00000045727	2133425	2146844	NA
ARS-BFGL-NGS-18365	rs110892754	C/T	14	2117455	2.67507e-06	ENSBTAG00000003606	2512226	2540475	NA
ARS-BFGL-NGS-18365	rs110892754	C/T	14	2117455	2.67507e-06	ENSBTAG00000010276	1614027	1620509	RECQL4
ARS-BFGL-NGS-18365	rs110892754	C/T	14	2117455	2.67507e-06	ENSBTAG00000000312	2018559	2021709	GRINA
ARS-BFGL-NGS-18365	rs110892754	C/T	14	2117455	2.67507e-06	ENSBTAG00000035254	1663923	1677519	CYHR1
ARS-BFGL-NGS-18365	rs110892754	C/T	14	2117455	2.67507e-06	ENSBTAG00000046208	1782901	1788087	SCRT1
ARS-BFGL-NGS-18365	rs110892754	C/T	14	2117455	2.67507e-06	ENSBTAG00000026350	1970919	1998401	SPATC1
ARS-BFGL-NGS-18365	rs110892754	C/T	14	2117455	2.67507e-06	ENSBTAG00000037493	2164999	2177241	PUF60
ARS-BFGL-NGS-18365	rs110892754	C/T	14	2117455	2.67507e-06	ENSBTAG00000015040	1966292	1968825	NA
ARS-BFGL-NGS-18365	rs110892754	C/T	14	2117455	2.67507e-06	ENSBTAG00000009677	2024713	2031386	PARP10
ARS-BFGL-NGS-18365	rs110892754	C/T	14	2117455	2.67507e-06	ENSBTAG00000014643	2317971	2326718	eef1d
ARS-BFGL-NGS-18365	rs110892754	C/T	14	2117455	2.67507e-06	ENSBTAG00000026320	1693641	1698490	VPS28
ARS-BFGL-NGS-18365	rs110892754	C/T	14	2117455	2.67507e-06	ENSBTAG00000014458	1844664	1894424	MROH1
ARS-BFGL-NGS-18365	rs110892754	C/T	14	2117455	2.67507e-06	ENSBTAG00000014642	2327870	2331019	NAPRT
ARS-BFGL-NGS-18365	rs110892754	C/T	14	2117455	2.67507e-06	ENSBTAG00000016810	2301587	2309099	PYCR3
ARS-BFGL-NGS-18365	rs110892754	C/T	14	2117455	2.67507e-06	ENSBTAG00000048160	2311790	2313733	TIGD5
ARS-BFGL-NGS-18365	rs110892754	C/T	14	2117455	2.67507e-06	ENSBTAG00000038682	2227350	2232020	FAM83H
ARS-BFGL-NGS-18365	rs110892754	C/T	14	2117455	2.67507e-06	ENSBTAG00000046866	2281340	2284499	NA
ARS-BFGL-NGS-18365	rs110892754	C/T	14	2117455	2.67507e-06	ENSBTAG00000007838	1620570	1622643	MFSD3
ARS-BFGL-NGS-18365	rs110892754	C/T	14	2117455	2.67507e-06	ENSBTAG00000019864	2235034	2240765	MAPK15
ARS-BFGL-NGS-18365	rs110892754	C/T	14	2117455	2.67507e-06	ENSBTAG00000007834	1628814	1633988	PPP1R16A
ARS-BFGL-NGS-18365	rs110892754	C/T	14	2117455	2.67507e-06	ENSBTAG00000008079	2152612	2159648	NRBP2
ARS-BFGL-NGS-18365	rs110892754	C/T	14	2117455	2.67507e-06	ENSBTAG00000008355	1728207	1742670	CPSF1
ARS-BFGL-NGS-18365	rs110892754	C/T	14	2117455	2.67507e-06	ENSBTAG00000034613	2332751	2337785	MROH6
Hapmap30374-BTC-002159	rs109529219	A/G	14	2468020	7.02161e-06	ENSBTAG00000021474	2341290	2346302	GSDMD
Hapmap30374-BTC-002159	rs109529219	A/G	14	2468020	7.02161e-06	ENSBTAG00000034613	2332751	2337785	MROH6
Hapmap30374-BTC-002159	rs109529219	A/G	14	2468020	7.02161e-06	ENSBTAG00000040360	2253177	2254950	CCDC166
Hapmap30374-BTC-002159	rs109529219	A/G	14	2468020	7.02161e-06	ENSBTAG00000004595	2715416	2742638	GML
Hapmap30374-BTC-002159	rs109529219	A/G	14	2468020	7.02161e-06	ENSBTAG00000004596	2705112	2710148	NA
Hapmap30374-BTC-002159	rs109529219	A/G	14	2468020	7.02161e-06	ENSBTAG00000011939	2563160	2565613	LY6H
Hapmap30374-BTC-002159	rs109529219	A/G	14	2468020	7.02161e-06	ENSBTAG00000014643	2317971	2326718	eef1d
Hapmap30374-BTC-002159	rs109529219	A/G	14	2468020	7.02161e-06	ENSBTAG00000008421	2178232	2201042	SCRIB
Hapmap30374-BTC-002159	rs109529219	A/G	14	2468020	7.02161e-06	ENSBTAG00000021472	2354390	2418557	ZC3H3
Hapmap30374-BTC-002159	rs109529219	A/G	14	2468020	7.02161e-06	ENSBTAG00000021639	2892788	2893978	ARC
Hapmap30374-BTC-002159	rs109529219	A/G	14	2468020	7.02161e-06	ENSBTAG00000026350	1970919	1998401	SPATC1
Hapmap30374-BTC-002159	rs109529219	A/G	14	2468020	7.02161e-06	ENSBTAG00000000158	2755206	2762197	LY6K
Hapmap30374-BTC-002159	rs109529219	A/G	14	2468020	7.02161e-06	ENSBTAG00000003606	2512226	2540475	NA
Hapmap30374-BTC-002159	rs109529219	A/G	14	2468020	7.02161e-06	ENSBTAG00000046866	2281340	2284499	NA
Hapmap30374-BTC-002159	rs109529219	A/G	14	2468020	7.02161e-06	ENSBTAG00000048160	2311790	2313733	TIGD5
Hapmap30374-BTC-002159	rs109529219	A/G	14	2468020	7.02161e-06	ENSBTAG00000017040	2624758	2628462	LY6E
Hapmap30374-BTC-002159	rs109529219	A/G	14	2468020	7.02161e-06	ENSBTAG00000026340	2915388	2937057	NA
Hapmap30374-BTC-002159	rs109529219	A/G	14	2468020	7.02161e-06	ENSBTAG00000011922	2054917	2088261	PLEC
Hapmap30374-BTC-002159	rs109529219	A/G	14	2468020	7.02161e-06	ENSBTAG00000016210	2829285	2831334	LYPD2
Hapmap30374-BTC-002159	rs109529219	A/G	14	2468020	7.02161e-06	ENSBTAG00000019864	2235034	2240765	MAPK15
Hapmap30374-BTC-002159	rs109529219	A/G	14	2468020	7.02161e-06	ENSBTAG00000037493	2164999	2177241	PUF60
Hapmap30374-BTC-002159	rs109529219	A/G	14	2468020	7.02161e-06	ENSBTAG00000034691	2288555	2293395	TSTA3
Hapmap30374-BTC-002159	rs109529219	A/G	14	2468020	7.02161e-06	ENSBTAG00000000312	2018559	2021709	GRINA
Hapmap30374-BTC-002159	rs109529219	A/G	14	2468020	7.02161e-06	ENSBTAG00000006385	2948972	3014380	ADGRB1
Hapmap30374-BTC-002159	rs109529219	A/G	14	2468020	7.02161e-06	ENSBTAG00000047022	2854604	2856167	PSCA
Hapmap30374-BTC-002159	rs109529219	A/G	14	2468020	7.02161e-06	ENSBTAG00000034498	2801383	2803020	LY6D
Hapmap30374-BTC-002159	rs109529219	A/G	14	2468020	7.02161e-06	ENSBTAG00000016209	2834781	2835985	SLURP1
Hapmap30374-BTC-002159	rs109529219	A/G	14	2468020	7.02161e-06	ENSBTAG00000009677	2024713	2031386	PARP10
Hapmap30374-BTC-002159	rs109529219	A/G	14	2468020	7.02161e-06	ENSBTAG00000005762	2814587	2816685	LYNX1
Hapmap30374-BTC-002159	rs109529219	A/G	14	2468020	7.02161e-06	ENSBTAG00000045727	2133425	2146844	NA
Hapmap30374-BTC-002159	rs109529219	A/G	14	2468020	7.02161e-06	ENSBTAG00000026344	2426857	2427912	MAFA
Hapmap30374-BTC-002159	rs109529219	A/G	14	2468020	7.02161e-06	ENSBTAG00000044263	2071851	2071925	bta-mir-2309
Hapmap30374-BTC-002159	rs109529219	A/G	14	2468020	7.02161e-06	ENSBTAG00000005063	2839180	2842655	THEM6
Hapmap30374-BTC-002159	rs109529219	A/G	14	2468020	7.02161e-06	ENSBTAG00000002104	2462544	2471434	RHPN1
Hapmap30374-BTC-002159	rs109529219	A/G	14	2468020	7.02161e-06	ENSBTAG00000045791	2266062	2267715	ZNF623
Hapmap30374-BTC-002159	rs109529219	A/G	14	2468020	7.02161e-06	ENSBTAG00000038682	2227350	2232020	FAM83H
Hapmap30374-BTC-002159	rs109529219	A/G	14	2468020	7.02161e-06	ENSBTAG00000037824	2770551	2775678	NA
Hapmap30374-BTC-002159	rs109529219	A/G	14	2468020	7.02161e-06	ENSBTAG00000014642	2327870	2331019	NAPRT
Hapmap30374-BTC-002159	rs109529219	A/G	14	2468020	7.02161e-06	ENSBTAG00000016810	2301587	2309099	PYCR3
Hapmap30374-BTC-002159	rs109529219	A/G	14	2468020	7.02161e-06	ENSBTAG00000008079	2152612	2159648	NRBP2
Hapmap30374-BTC-002159	rs109529219	A/G	14	2468020	7.02161e-06	ENSBTAG00000015040	1966292	1968825	NA
Hapmap36620-SCAFFOLD50018_7571	rs29024688	C/T	14	3297177	8.37479e-06	ENSBTAG00000021639	2892788	2893978	ARC
Hapmap36620-SCAFFOLD50018_7571	rs29024688	C/T	14	3297177	8.37479e-06	ENSBTAG00000015985	3639632	3640717	GPR20
Hapmap36620-SCAFFOLD50018_7571	rs29024688	C/T	14	3297177	8.37479e-06	ENSBTAG00000006132	3750706	3793653	DENND3
Hapmap36620-SCAFFOLD50018_7571	rs29024688	C/T	14	3297177	8.37479e-06	ENSBTAG00000008597	3711837	3739970	SLC45A4
Hapmap36620-SCAFFOLD50018_7571	rs29024688	C/T	14	3297177	8.37479e-06	ENSBTAG00000026340	2915388	2937057	NA
Hapmap36620-SCAFFOLD50018_7571	rs29024688	C/T	14	3297177	8.37479e-06	ENSBTAG00000005063	2839180	2842655	THEM6
Hapmap36620-SCAFFOLD50018_7571	rs29024688	C/T	14	3297177	8.37479e-06	ENSBTAG00000009974	3054763	3171546	TSNARE1
Hapmap36620-SCAFFOLD50018_7571	rs29024688	C/T	14	3297177	8.37479e-06	ENSBTAG00000046166	3554062	3564952	NA
Hapmap36620-SCAFFOLD50018_7571	rs29024688	C/T	14	3297177	8.37479e-06	ENSBTAG00000034498	2801383	2803020	LY6D
Hapmap36620-SCAFFOLD50018_7571	rs29024688	C/T	14	3297177	8.37479e-06	ENSBTAG00000005762	2814587	2816685	LYNX1
Hapmap36620-SCAFFOLD50018_7571	rs29024688	C/T	14	3297177	8.37479e-06	ENSBTAG00000046467	3578346	3586015	PTP4A3
Hapmap36620-SCAFFOLD50018_7571	rs29024688	C/T	14	3297177	8.37479e-06	ENSBTAG00000047022	2854604	2856167	PSCA
Hapmap36620-SCAFFOLD50018_7571	rs29024688	C/T	14	3297177	8.37479e-06	ENSBTAG00000016210	2829285	2831334	LYPD2
Hapmap36620-SCAFFOLD50018_7571	rs29024688	C/T	14	3297177	8.37479e-06	ENSBTAG00000006385	2948972	3014380	ADGRB1
Hapmap36620-SCAFFOLD50018_7571	rs29024688	C/T	14	3297177	8.37479e-06	ENSBTAG00000016209	2834781	2835985	SLURP1
Hapmap30922-BTC-002021	NA	NA	14	2138926	1.12033e-05	ENSBTAG00000034691	2288555	2293395	TSTA3
Hapmap30922-BTC-002021	NA	NA	14	2138926	1.12033e-05	ENSBTAG00000009811	1825982	1844587	BOP1
Hapmap30922-BTC-002021	NA	NA	14	2138926	1.12033e-05	ENSBTAG00000012232	1930186	1932580	CYC1
Hapmap30922-BTC-002021	NA	NA	14	2138926	1.12033e-05	ENSBTAG00000017040	2624758	2628462	LY6E
Hapmap30922-BTC-002021	NA	NA	14	2138926	1.12033e-05	ENSBTAG00000011939	2563160	2565613	LY6H
Hapmap30922-BTC-002021	NA	NA	14	2138926	1.12033e-05	ENSBTAG00000011064	1742714	1756301	ADCK5
Hapmap30922-BTC-002021	NA	NA	14	2138926	1.12033e-05	ENSBTAG00000014643	2317971	2326718	eef1d
Hapmap30922-BTC-002021	NA	NA	14	2138926	1.12033e-05	ENSBTAG00000021474	2341290	2346302	GSDMD
Hapmap30922-BTC-002021	NA	NA	14	2138926	1.12033e-05	ENSBTAG00000046208	1782901	1788087	SCRT1
Hapmap30922-BTC-002021	NA	NA	14	2138926	1.12033e-05	ENSBTAG00000048160	2311790	2313733	TIGD5
Hapmap30922-BTC-002021	NA	NA	14	2138926	1.12033e-05	ENSBTAG00000012235	1925026	1929354	SHARPIN
Hapmap30922-BTC-002021	NA	NA	14	2138926	1.12033e-05	ENSBTAG00000009816	1838135	1840081	SCX
Hapmap30922-BTC-002021	NA	NA	14	2138926	1.12033e-05	ENSBTAG00000009677	2024713	2031386	PARP10
Hapmap30922-BTC-002021	NA	NA	14	2138926	1.12033e-05	ENSBTAG00000011922	2054917	2088261	PLEC
Hapmap30922-BTC-002021	NA	NA	14	2138926	1.12033e-05	ENSBTAG00000000312	2018559	2021709	GRINA
Hapmap30922-BTC-002021	NA	NA	14	2138926	1.12033e-05	ENSBTAG00000000857	1763994	1766621	NA
Hapmap30922-BTC-002021	NA	NA	14	2138926	1.12033e-05	ENSBTAG00000004761	1654701	1656256	FOXH1
Hapmap30922-BTC-002021	NA	NA	14	2138926	1.12033e-05	ENSBTAG00000046026	1719732	1724220	SLC39A4
Hapmap30922-BTC-002021	NA	NA	14	2138926	1.12033e-05	ENSBTAG00000034613	2332751	2337785	MROH6
Hapmap30922-BTC-002021	NA	NA	14	2138926	1.12033e-05	ENSBTAG00000039978	1901563	1903852	NA
Hapmap30922-BTC-002021	NA	NA	14	2138926	1.12033e-05	ENSBTAG00000003606	2512226	2540475	NA
Hapmap30922-BTC-002021	NA	NA	14	2138926	1.12033e-05	ENSBTAG00000026350	1970919	1998401	SPATC1
Hapmap30922-BTC-002021	NA	NA	14	2138926	1.12033e-05	ENSBTAG00000021472	2354390	2418557	ZC3H3
Hapmap30922-BTC-002021	NA	NA	14	2138926	1.12033e-05	ENSBTAG00000008079	2152612	2159648	NRBP2
Hapmap30922-BTC-002021	NA	NA	14	2138926	1.12033e-05	ENSBTAG00000026356	1795351	1804562	DGAT1
Hapmap30922-BTC-002021	NA	NA	14	2138926	1.12033e-05	ENSBTAG00000026320	1693641	1698490	VPS28
Hapmap30922-BTC-002021	NA	NA	14	2138926	1.12033e-05	ENSBTAG00000026344	2426857	2427912	MAFA
Hapmap30922-BTC-002021	NA	NA	14	2138926	1.12033e-05	ENSBTAG00000014642	2327870	2331019	NAPRT
Hapmap30922-BTC-002021	NA	NA	14	2138926	1.12033e-05	ENSBTAG00000019864	2235034	2240765	MAPK15
Hapmap30922-BTC-002021	NA	NA	14	2138926	1.12033e-05	ENSBTAG00000044406	1883849	1883971	SCARNA15
Hapmap30922-BTC-002021	NA	NA	14	2138926	1.12033e-05	ENSBTAG00000015040	1966292	1968825	NA
Hapmap30922-BTC-002021	NA	NA	14	2138926	1.12033e-05	ENSBTAG00000000856	1766767	1769754	NA
Hapmap30922-BTC-002021	NA	NA	14	2138926	1.12033e-05	ENSBTAG00000017281	1957554	1966646	OPLAH
Hapmap30922-BTC-002021	NA	NA	14	2138926	1.12033e-05	ENSBTAG00000046866	2281340	2284499	NA
Hapmap30922-BTC-002021	NA	NA	14	2138926	1.12033e-05	ENSBTAG00000007749	1681494	1692498	TONSL
Hapmap30922-BTC-002021	NA	NA	14	2138926	1.12033e-05	ENSBTAG00000035158	1770660	1772329	TMEM249
Hapmap30922-BTC-002021	NA	NA	14	2138926	1.12033e-05	ENSBTAG00000012242	1921784	1924818	MAF1
Hapmap30922-BTC-002021	NA	NA	14	2138926	1.12033e-05	ENSBTAG00000007753	1656950	1663804	KIFC2
Hapmap30922-BTC-002021	NA	NA	14	2138926	1.12033e-05	ENSBTAG00000039705	1905129	1907245	HGH1
Hapmap30922-BTC-002021	NA	NA	14	2138926	1.12033e-05	ENSBTAG00000014607	1947198	1949074	EXOSC4
Hapmap30922-BTC-002021	NA	NA	14	2138926	1.12033e-05	ENSBTAG00000002104	2462544	2471434	RHPN1
Hapmap30922-BTC-002021	NA	NA	14	2138926	1.12033e-05	ENSBTAG00000014610	1942672	1945910	GPAA1
Hapmap30922-BTC-002021	NA	NA	14	2138926	1.12033e-05	ENSBTAG00000020751	1806081	1825793	HSF1
Hapmap30922-BTC-002021	NA	NA	14	2138926	1.12033e-05	ENSBTAG00000000658	1913048	1921667	WDR97
Hapmap30922-BTC-002021	NA	NA	14	2138926	1.12033e-05	ENSBTAG00000045791	2266062	2267715	ZNF623
Hapmap30922-BTC-002021	NA	NA	14	2138926	1.12033e-05	ENSBTAG00000008421	2178232	2201042	SCRIB
Hapmap30922-BTC-002021	NA	NA	14	2138926	1.12033e-05	ENSBTAG00000008355	1728207	1742670	CPSF1
Hapmap30922-BTC-002021	NA	NA	14	2138926	1.12033e-05	ENSBTAG00000014458	1844664	1894424	MROH1
Hapmap30922-BTC-002021	NA	NA	14	2138926	1.12033e-05	ENSBTAG00000040360	2253177	2254950	CCDC166
Hapmap30922-BTC-002021	NA	NA	14	2138926	1.12033e-05	ENSBTAG00000045727	2133425	2146844	NA
Hapmap30922-BTC-002021	NA	NA	14	2138926	1.12033e-05	ENSBTAG00000016810	2301587	2309099	PYCR3
Hapmap30922-BTC-002021	NA	NA	14	2138926	1.12033e-05	ENSBTAG00000038682	2227350	2232020	FAM83H
Hapmap30922-BTC-002021	NA	NA	14	2138926	1.12033e-05	ENSBTAG00000035254	1663923	1677519	CYHR1
Hapmap30922-BTC-002021	NA	NA	14	2138926	1.12033e-05	ENSBTAG00000037493	2164999	2177241	PUF60
Hapmap30922-BTC-002021	NA	NA	14	2138926	1.12033e-05	ENSBTAG00000044263	2071851	2071925	bta-mir-2309
Hapmap52830-rs29014800	rs29014800	A/G	17	63541690	1.57609e-05	ENSBTAG00000016739	63397791	63429841	RASAL1
Hapmap52830-rs29014800	rs29014800	A/G	17	63541690	1.57609e-05	ENSBTAG00000039861	63638182	63646117	NA
Hapmap52830-rs29014800	rs29014800	A/G	17	63541690	1.57609e-05	ENSBTAG00000011102	63528831	63558939	TPCN1
Hapmap52830-rs29014800	rs29014800	A/G	17	63541690	1.57609e-05	ENSBTAG00000016738	63358582	63396162	DTX1
Hapmap52830-rs29014800	rs29014800	A/G	17	63541690	1.57609e-05	ENSBTAG00000004247	63682758	63748775	RPH3A
Hapmap52830-rs29014800	rs29014800	A/G	17	63541690	1.57609e-05	ENSBTAG00000011930	63448841	63466323	DDX54
Hapmap52830-rs29014800	rs29014800	A/G	17	63541690	1.57609e-05	ENSBTAG00000014628	63611774	63640159	OAS2
Hapmap52830-rs29014800	rs29014800	A/G	17	63541690	1.57609e-05	ENSBTAG00000001806	63474993	63497850	IQCD
Hapmap52830-rs29014800	rs29014800	A/G	17	63541690	1.57609e-05	ENSBTAG00000011937	63466650	63472165	RITA1
Hapmap52830-rs29014800	rs29014800	A/G	17	63541690	1.57609e-05	ENSBTAG00000011924	63439743	63448400	CFAP73
Hapmap52830-rs29014800	rs29014800	A/G	17	63541690	1.57609e-05	ENSBTAG00000031814	63302947	63311098	SDS
Hapmap52830-rs29014800	rs29014800	A/G	17	63541690	1.57609e-05	ENSBTAG00000011103	63561392	63591370	SLC8B1
Hapmap52830-rs29014800	rs29014800	A/G	17	63541690	1.57609e-05	ENSBTAG00000003107	63254162	63263364	LHX5
Hapmap52830-rs29014800	rs29014800	A/G	17	63541690	1.57609e-05	ENSBTAG00000008945	63278104	63289816	SDSL
Hapmap52830-rs29014800	rs29014800	A/G	17	63541690	1.57609e-05	ENSBTAG00000002048	64010592	64056567	PTPN11
Hapmap52830-rs29014800	rs29014800	A/G	17	63541690	1.57609e-05	ENSBTAG00000019040	63313642	63335972	PLBD2
Hapmap52830-rs29014800	rs29014800	A/G	17	63541690	1.57609e-05	ENSBTAG00000037527	63654698	63678163	OAS1X
Hapmap38637-BTA-88156	rs41596665	G/T	15	13964124	2.86458e-05	ENSBTAG00000037488	14118038	14119612	JRKL
Hapmap38637-BTA-88156	rs41596665	G/T	15	13964124	2.86458e-05	ENSBTAG00000006581	14120305	14151878	CCDC82
Hapmap38637-BTA-88156	rs41596665	G/T	15	13964124	2.86458e-05	ENSBTAG00000045881	14156932	14157020	NA
Hapmap38637-BTA-88156	rs41596665	G/T	15	13964124	2.86458e-05	ENSBTAG00000034724	13611759	13612139	NA
Hapmap38637-BTA-88156	rs41596665	G/T	15	13964124	2.86458e-05	ENSBTAG00000037962	14426513	14556383	MAML2
Hapmap38637-BTA-88156	rs41596665	G/T	15	13964124	2.86458e-05	ENSBTAG00000009511	13987258	13987770	NA
Hapmap39330-BTA-42256	rs41605812	A/C	18	9797478	3.62669e-05	ENSBTAG00000004248	10250180	10263073	NA
Hapmap39330-BTA-42256	rs41605812	A/C	18	9797478	3.62669e-05	ENSBTAG00000034373	9512739	10162782	CDH13
Hapmap39330-BTA-42256	rs41605812	A/C	18	9797478	3.62669e-05	ENSBTAG00000012508	10294996	10305608	OSGIN1
Hapmap39330-BTA-42256	rs41605812	A/C	18	9797478	3.62669e-05	ENSBTAG00000024889	10172302	10175455	HSBP1
ARS-BFGL-NGS-41837	rs110597360	C/T	6	22129886	4.13986e-05	ENSBTAG00000043847	21985076	21985153	NA
ARS-BFGL-NGS-41837	rs110597360	C/T	6	22129886	4.13986e-05	ENSBTAG00000001751	21984884	21985969	NA
ARS-BFGL-NGS-41837	rs110597360	C/T	6	22129886	4.13986e-05	ENSBTAG00000045030	22490529	22490628	U6
ARS-BFGL-NGS-110646	rs109154988	C/T	17	63140712	5.76105e-05	ENSBTAG00000031814	63302947	63311098	SDS
ARS-BFGL-NGS-110646	rs109154988	C/T	17	63140712	5.76105e-05	ENSBTAG00000014628	63611774	63640159	OAS2
ARS-BFGL-NGS-110646	rs109154988	C/T	17	63140712	5.76105e-05	ENSBTAG00000011102	63528831	63558939	TPCN1
ARS-BFGL-NGS-110646	rs109154988	C/T	17	63140712	5.76105e-05	ENSBTAG00000011937	63466650	63472165	RITA1
ARS-BFGL-NGS-110646	rs109154988	C/T	17	63140712	5.76105e-05	ENSBTAG00000016739	63397791	63429841	RASAL1
ARS-BFGL-NGS-110646	rs109154988	C/T	17	63140712	5.76105e-05	ENSBTAG00000031824	62886733	63007269	RBM19
ARS-BFGL-NGS-110646	rs109154988	C/T	17	63140712	5.76105e-05	ENSBTAG00000001806	63474993	63497850	IQCD
ARS-BFGL-NGS-110646	rs109154988	C/T	17	63140712	5.76105e-05	ENSBTAG00000011930	63448841	63466323	DDX54
ARS-BFGL-NGS-110646	rs109154988	C/T	17	63140712	5.76105e-05	ENSBTAG00000016738	63358582	63396162	DTX1
ARS-BFGL-NGS-110646	rs109154988	C/T	17	63140712	5.76105e-05	ENSBTAG00000039861	63638182	63646117	NA
ARS-BFGL-NGS-110646	rs109154988	C/T	17	63140712	5.76105e-05	ENSBTAG00000019040	63313642	63335972	PLBD2
ARS-BFGL-NGS-110646	rs109154988	C/T	17	63140712	5.76105e-05	ENSBTAG00000008945	63278104	63289816	SDSL
ARS-BFGL-NGS-110646	rs109154988	C/T	17	63140712	5.76105e-05	ENSBTAG00000011924	63439743	63448400	CFAP73
ARS-BFGL-NGS-110646	rs109154988	C/T	17	63140712	5.76105e-05	ENSBTAG00000003107	63254162	63263364	LHX5
ARS-BFGL-NGS-110646	rs109154988	C/T	17	63140712	5.76105e-05	ENSBTAG00000011103	63561392	63591370	SLC8B1
ARS-BFGL-NGS-27731	rs109230633	A/G	27	26838250	6.29704e-05	ENSBTAG00000021592	26263003	26449795	WRN
ARS-BFGL-NGS-26520	rs109617015	A/G	14	2386688	7.52225e-05	ENSBTAG00000039978	1901563	1903852	NA
ARS-BFGL-NGS-26520	rs109617015	A/G	14	2386688	7.52225e-05	ENSBTAG00000016210	2829285	2831334	LYPD2
ARS-BFGL-NGS-26520	rs109617015	A/G	14	2386688	7.52225e-05	ENSBTAG00000038682	2227350	2232020	FAM83H
ARS-BFGL-NGS-26520	rs109617015	A/G	14	2386688	7.52225e-05	ENSBTAG00000002104	2462544	2471434	RHPN1
ARS-BFGL-NGS-26520	rs109617015	A/G	14	2386688	7.52225e-05	ENSBTAG00000014458	1844664	1894424	MROH1
ARS-BFGL-NGS-26520	rs109617015	A/G	14	2386688	7.52225e-05	ENSBTAG00000017040	2624758	2628462	LY6E
ARS-BFGL-NGS-26520	rs109617015	A/G	14	2386688	7.52225e-05	ENSBTAG00000021472	2354390	2418557	ZC3H3
ARS-BFGL-NGS-26520	rs109617015	A/G	14	2386688	7.52225e-05	ENSBTAG00000037493	2164999	2177241	PUF60
ARS-BFGL-NGS-26520	rs109617015	A/G	14	2386688	7.52225e-05	ENSBTAG00000021474	2341290	2346302	GSDMD
ARS-BFGL-NGS-26520	rs109617015	A/G	14	2386688	7.52225e-05	ENSBTAG00000000658	1913048	1921667	WDR97
ARS-BFGL-NGS-26520	rs109617015	A/G	14	2386688	7.52225e-05	ENSBTAG00000047022	2854604	2856167	PSCA
ARS-BFGL-NGS-26520	rs109617015	A/G	14	2386688	7.52225e-05	ENSBTAG00000040360	2253177	2254950	CCDC166
ARS-BFGL-NGS-26520	rs109617015	A/G	14	2386688	7.52225e-05	ENSBTAG00000008079	2152612	2159648	NRBP2
ARS-BFGL-NGS-26520	rs109617015	A/G	14	2386688	7.52225e-05	ENSBTAG00000039705	1905129	1907245	HGH1
ARS-BFGL-NGS-26520	rs109617015	A/G	14	2386688	7.52225e-05	ENSBTAG00000005063	2839180	2842655	THEM6
ARS-BFGL-NGS-26520	rs109617015	A/G	14	2386688	7.52225e-05	ENSBTAG00000005762	2814587	2816685	LYNX1
ARS-BFGL-NGS-26520	rs109617015	A/G	14	2386688	7.52225e-05	ENSBTAG00000004595	2715416	2742638	GML
ARS-BFGL-NGS-26520	rs109617015	A/G	14	2386688	7.52225e-05	ENSBTAG00000014643	2317971	2326718	eef1d
ARS-BFGL-NGS-26520	rs109617015	A/G	14	2386688	7.52225e-05	ENSBTAG00000016209	2834781	2835985	SLURP1
ARS-BFGL-NGS-26520	rs109617015	A/G	14	2386688	7.52225e-05	ENSBTAG00000046866	2281340	2284499	NA
ARS-BFGL-NGS-26520	rs109617015	A/G	14	2386688	7.52225e-05	ENSBTAG00000034498	2801383	2803020	LY6D
ARS-BFGL-NGS-26520	rs109617015	A/G	14	2386688	7.52225e-05	ENSBTAG00000026350	1970919	1998401	SPATC1
ARS-BFGL-NGS-26520	rs109617015	A/G	14	2386688	7.52225e-05	ENSBTAG00000048160	2311790	2313733	TIGD5
ARS-BFGL-NGS-26520	rs109617015	A/G	14	2386688	7.52225e-05	ENSBTAG00000004596	2705112	2710148	NA
ARS-BFGL-NGS-26520	rs109617015	A/G	14	2386688	7.52225e-05	ENSBTAG00000017281	1957554	1966646	OPLAH
ARS-BFGL-NGS-26520	rs109617015	A/G	14	2386688	7.52225e-05	ENSBTAG00000037824	2770551	2775678	NA
ARS-BFGL-NGS-26520	rs109617015	A/G	14	2386688	7.52225e-05	ENSBTAG00000011922	2054917	2088261	PLEC
ARS-BFGL-NGS-26520	rs109617015	A/G	14	2386688	7.52225e-05	ENSBTAG00000009677	2024713	2031386	PARP10
ARS-BFGL-NGS-26520	rs109617015	A/G	14	2386688	7.52225e-05	ENSBTAG00000014610	1942672	1945910	GPAA1
ARS-BFGL-NGS-26520	rs109617015	A/G	14	2386688	7.52225e-05	ENSBTAG00000012232	1930186	1932580	CYC1
ARS-BFGL-NGS-26520	rs109617015	A/G	14	2386688	7.52225e-05	ENSBTAG00000044263	2071851	2071925	bta-mir-2309
ARS-BFGL-NGS-26520	rs109617015	A/G	14	2386688	7.52225e-05	ENSBTAG00000012235	1925026	1929354	SHARPIN
ARS-BFGL-NGS-26520	rs109617015	A/G	14	2386688	7.52225e-05	ENSBTAG00000014642	2327870	2331019	NAPRT
ARS-BFGL-NGS-26520	rs109617015	A/G	14	2386688	7.52225e-05	ENSBTAG00000034691	2288555	2293395	TSTA3
ARS-BFGL-NGS-26520	rs109617015	A/G	14	2386688	7.52225e-05	ENSBTAG00000019864	2235034	2240765	MAPK15
ARS-BFGL-NGS-26520	rs109617015	A/G	14	2386688	7.52225e-05	ENSBTAG00000034613	2332751	2337785	MROH6
ARS-BFGL-NGS-26520	rs109617015	A/G	14	2386688	7.52225e-05	ENSBTAG00000000158	2755206	2762197	LY6K
ARS-BFGL-NGS-26520	rs109617015	A/G	14	2386688	7.52225e-05	ENSBTAG00000012242	1921784	1924818	MAF1
ARS-BFGL-NGS-26520	rs109617015	A/G	14	2386688	7.52225e-05	ENSBTAG00000016810	2301587	2309099	PYCR3
ARS-BFGL-NGS-26520	rs109617015	A/G	14	2386688	7.52225e-05	ENSBTAG00000008421	2178232	2201042	SCRIB
ARS-BFGL-NGS-26520	rs109617015	A/G	14	2386688	7.52225e-05	ENSBTAG00000011939	2563160	2565613	LY6H
ARS-BFGL-NGS-26520	rs109617015	A/G	14	2386688	7.52225e-05	ENSBTAG00000026344	2426857	2427912	MAFA
ARS-BFGL-NGS-26520	rs109617015	A/G	14	2386688	7.52225e-05	ENSBTAG00000000312	2018559	2021709	GRINA
ARS-BFGL-NGS-26520	rs109617015	A/G	14	2386688	7.52225e-05	ENSBTAG00000045727	2133425	2146844	NA
ARS-BFGL-NGS-26520	rs109617015	A/G	14	2386688	7.52225e-05	ENSBTAG00000015040	1966292	1968825	NA
ARS-BFGL-NGS-26520	rs109617015	A/G	14	2386688	7.52225e-05	ENSBTAG00000014607	1947198	1949074	EXOSC4
ARS-BFGL-NGS-26520	rs109617015	A/G	14	2386688	7.52225e-05	ENSBTAG00000003606	2512226	2540475	NA
ARS-BFGL-NGS-26520	rs109617015	A/G	14	2386688	7.52225e-05	ENSBTAG00000045791	2266062	2267715	ZNF623
Hapmap30381-BTC-005750	rs110090404	A/G	14	1463676	0.000117043	ENSBTAG00000012242	1921784	1924818	MAF1
Hapmap30381-BTC-005750	rs110090404	A/G	14	1463676	0.000117043	ENSBTAG00000048001	1170351	1171593	NA
Hapmap30381-BTC-005750	rs110090404	A/G	14	1463676	0.000117043	ENSBTAG00000011064	1742714	1756301	ADCK5
Hapmap30381-BTC-005750	rs110090404	A/G	14	1463676	0.000117043	ENSBTAG00000026356	1795351	1804562	DGAT1
Hapmap30381-BTC-005750	rs110090404	A/G	14	1463676	0.000117043	ENSBTAG00000007838	1620570	1622643	MFSD3
Hapmap30381-BTC-005750	rs110090404	A/G	14	1463676	0.000117043	ENSBTAG00000000658	1913048	1921667	WDR97
Hapmap30381-BTC-005750	rs110090404	A/G	14	1463676	0.000117043	ENSBTAG00000020751	1806081	1825793	HSF1
Hapmap30381-BTC-005750	rs110090404	A/G	14	1463676	0.000117043	ENSBTAG00000018455	1531491	1533526	COMMD5
Hapmap30381-BTC-005750	rs110090404	A/G	14	1463676	0.000117043	ENSBTAG00000046932	1301787	1304027	NA
Hapmap30381-BTC-005750	rs110090404	A/G	14	1463676	0.000117043	ENSBTAG00000010276	1614027	1620509	RECQL4
Hapmap30381-BTC-005750	rs110090404	A/G	14	1463676	0.000117043	ENSBTAG00000000856	1766767	1769754	NA
Hapmap30381-BTC-005750	rs110090404	A/G	14	1463676	0.000117043	ENSBTAG00000004761	1654701	1656256	FOXH1
Hapmap30381-BTC-005750	rs110090404	A/G	14	1463676	0.000117043	ENSBTAG00000006597	1288668	1289627	NA
Hapmap30381-BTC-005750	rs110090404	A/G	14	1463676	0.000117043	ENSBTAG00000035254	1663923	1677519	CYHR1
Hapmap30381-BTC-005750	rs110090404	A/G	14	1463676	0.000117043	ENSBTAG00000007186	1563866	1600378	ARHGAP39
Hapmap30381-BTC-005750	rs110090404	A/G	14	1463676	0.000117043	ENSBTAG00000044406	1883849	1883971	SCARNA15
Hapmap30381-BTC-005750	rs110090404	A/G	14	1463676	0.000117043	ENSBTAG00000012235	1925026	1929354	SHARPIN
Hapmap30381-BTC-005750	rs110090404	A/G	14	1463676	0.000117043	ENSBTAG00000014607	1947198	1949074	EXOSC4
Hapmap30381-BTC-005750	rs110090404	A/G	14	1463676	0.000117043	ENSBTAG00000007834	1628814	1633988	PPP1R16A
Hapmap30381-BTC-005750	rs110090404	A/G	14	1463676	0.000117043	ENSBTAG00000004969	1610263	1613725	LRRC14
Hapmap30381-BTC-005750	rs110090404	A/G	14	1463676	0.000117043	ENSBTAG00000012353	1491984	1502250	ZNF34
Hapmap30381-BTC-005750	rs110090404	A/G	14	1463676	0.000117043	ENSBTAG00000000857	1763994	1766621	NA
Hapmap30381-BTC-005750	rs110090404	A/G	14	1463676	0.000117043	ENSBTAG00000035158	1770660	1772329	TMEM249
Hapmap30381-BTC-005750	rs110090404	A/G	14	1463676	0.000117043	ENSBTAG00000007753	1656950	1663804	KIFC2
Hapmap30381-BTC-005750	rs110090404	A/G	14	1463676	0.000117043	ENSBTAG00000047447	1342214	1342333	5S_rRNA
Hapmap30381-BTC-005750	rs110090404	A/G	14	1463676	0.000117043	ENSBTAG00000046435	1321087	1322214	NA
Hapmap30381-BTC-005750	rs110090404	A/G	14	1463676	0.000117043	ENSBTAG00000046026	1719732	1724220	SLC39A4
Hapmap30381-BTC-005750	rs110090404	A/G	14	1463676	0.000117043	ENSBTAG00000036098	1136304	1137497	NA
Hapmap30381-BTC-005750	rs110090404	A/G	14	1463676	0.000117043	ENSBTAG00000003273	1259893	1260826	NA
Hapmap30381-BTC-005750	rs110090404	A/G	14	1463676	0.000117043	ENSBTAG00000016203	1445334	1456750	ZNF16
Hapmap30381-BTC-005750	rs110090404	A/G	14	1463676	0.000117043	ENSBTAG00000045579	1204508	1204909	NA
Hapmap30381-BTC-005750	rs110090404	A/G	14	1463676	0.000117043	ENSBTAG00000045478	1566933	1567001	bta-mir-2308
Hapmap30381-BTC-005750	rs110090404	A/G	14	1463676	0.000117043	ENSBTAG00000014458	1844664	1894424	MROH1
Hapmap30381-BTC-005750	rs110090404	A/G	14	1463676	0.000117043	ENSBTAG00000046031	1602474	1605012	C8orf82
Hapmap30381-BTC-005750	rs110090404	A/G	14	1463676	0.000117043	ENSBTAG00000000879	1487366	1489409	C8orf33
Hapmap30381-BTC-005750	rs110090404	A/G	14	1463676	0.000117043	ENSBTAG00000045654	1127007	1127948	NA
Hapmap30381-BTC-005750	rs110090404	A/G	14	1463676	0.000117043	ENSBTAG00000007749	1681494	1692498	TONSL
Hapmap30381-BTC-005750	rs110090404	A/G	14	1463676	0.000117043	ENSBTAG00000012232	1930186	1932580	CYC1
Hapmap30381-BTC-005750	rs110090404	A/G	14	1463676	0.000117043	ENSBTAG00000007835	1623903	1626907	GPT
Hapmap30381-BTC-005750	rs110090404	A/G	14	1463676	0.000117043	ENSBTAG00000047553	1116844	1116962	5S_rRNA
Hapmap30381-BTC-005750	rs110090404	A/G	14	1463676	0.000117043	ENSBTAG00000018456	1517535	1523303	ZNF7
Hapmap30381-BTC-005750	rs110090404	A/G	14	1463676	0.000117043	ENSBTAG00000039705	1905129	1907245	HGH1
Hapmap30381-BTC-005750	rs110090404	A/G	14	1463676	0.000117043	ENSBTAG00000039978	1901563	1903852	NA
Hapmap30381-BTC-005750	rs110090404	A/G	14	1463676	0.000117043	ENSBTAG00000017281	1957554	1966646	OPLAH
Hapmap30381-BTC-005750	rs110090404	A/G	14	1463676	0.000117043	ENSBTAG00000004970	1604105	1609477	LRRC24
Hapmap30381-BTC-005750	rs110090404	A/G	14	1463676	0.000117043	ENSBTAG00000008355	1728207	1742670	CPSF1
Hapmap30381-BTC-005750	rs110090404	A/G	14	1463676	0.000117043	ENSBTAG00000046208	1782901	1788087	SCRT1
Hapmap30381-BTC-005750	rs110090404	A/G	14	1463676	0.000117043	ENSBTAG00000009816	1838135	1840081	SCX
Hapmap30381-BTC-005750	rs110090404	A/G	14	1463676	0.000117043	ENSBTAG00000026327	1505030	1507633	NA
Hapmap30381-BTC-005750	rs110090404	A/G	14	1463676	0.000117043	ENSBTAG00000014610	1942672	1945910	GPAA1
Hapmap30381-BTC-005750	rs110090404	A/G	14	1463676	0.000117043	ENSBTAG00000009811	1825982	1844587	BOP1
Hapmap30381-BTC-005750	rs110090404	A/G	14	1463676	0.000117043	ENSBTAG00000026320	1693641	1698490	VPS28
BTB-00247744	rs43455115	C/T	6	21731679	0.000132887	ENSBTAG00000001751	21984884	21985969	NA
BTB-00247744	rs43455115	C/T	6	21731679	0.000132887	ENSBTAG00000043847	21985076	21985153	NA
BTB-00247744	rs43455115	C/T	6	21731679	0.000132887	ENSBTAG00000037336	21286138	21286215	NA
BTB-00254696	rs43464493	C/T	6	22444954	0.000133273	ENSBTAG00000043847	21985076	21985153	NA
BTB-00254696	rs43464493	C/T	6	22444954	0.000133273	ENSBTAG00000045030	22490529	22490628	U6
BTB-00254696	rs43464493	C/T	6	22444954	0.000133273	ENSBTAG00000001751	21984884	21985969	NA
BTB-00254696	rs43464493	C/T	6	22444954	0.000133273	ENSBTAG00000046850	22671263	22671739	NA
BTB-00254696	rs43464493	C/T	6	22444954	0.000133273	ENSBTAG00000016247	22642030	22730408	TACR3
Hapmap24715-BTC-001973	rs110323635	A/G	14	2239085	0.000150823	ENSBTAG00000014642	2327870	2331019	NAPRT
Hapmap24715-BTC-001973	rs110323635	A/G	14	2239085	0.000150823	ENSBTAG00000019864	2235034	2240765	MAPK15
Hapmap24715-BTC-001973	rs110323635	A/G	14	2239085	0.000150823	ENSBTAG00000039978	1901563	1903852	NA
Hapmap24715-BTC-001973	rs110323635	A/G	14	2239085	0.000150823	ENSBTAG00000004596	2705112	2710148	NA
Hapmap24715-BTC-001973	rs110323635	A/G	14	2239085	0.000150823	ENSBTAG00000021474	2341290	2346302	GSDMD
Hapmap24715-BTC-001973	rs110323635	A/G	14	2239085	0.000150823	ENSBTAG00000009677	2024713	2031386	PARP10
Hapmap24715-BTC-001973	rs110323635	A/G	14	2239085	0.000150823	ENSBTAG00000017281	1957554	1966646	OPLAH
Hapmap24715-BTC-001973	rs110323635	A/G	14	2239085	0.000150823	ENSBTAG00000048160	2311790	2313733	TIGD5
Hapmap24715-BTC-001973	rs110323635	A/G	14	2239085	0.000150823	ENSBTAG00000000856	1766767	1769754	NA
Hapmap24715-BTC-001973	rs110323635	A/G	14	2239085	0.000150823	ENSBTAG00000014607	1947198	1949074	EXOSC4
Hapmap24715-BTC-001973	rs110323635	A/G	14	2239085	0.000150823	ENSBTAG00000044406	1883849	1883971	SCARNA15
Hapmap24715-BTC-001973	rs110323635	A/G	14	2239085	0.000150823	ENSBTAG00000017040	2624758	2628462	LY6E
Hapmap24715-BTC-001973	rs110323635	A/G	14	2239085	0.000150823	ENSBTAG00000014610	1942672	1945910	GPAA1
Hapmap24715-BTC-001973	rs110323635	A/G	14	2239085	0.000150823	ENSBTAG00000008079	2152612	2159648	NRBP2
Hapmap24715-BTC-001973	rs110323635	A/G	14	2239085	0.000150823	ENSBTAG00000034613	2332751	2337785	MROH6
Hapmap24715-BTC-001973	rs110323635	A/G	14	2239085	0.000150823	ENSBTAG00000009811	1825982	1844587	BOP1
Hapmap24715-BTC-001973	rs110323635	A/G	14	2239085	0.000150823	ENSBTAG00000011064	1742714	1756301	ADCK5
Hapmap24715-BTC-001973	rs110323635	A/G	14	2239085	0.000150823	ENSBTAG00000021472	2354390	2418557	ZC3H3
Hapmap24715-BTC-001973	rs110323635	A/G	14	2239085	0.000150823	ENSBTAG00000034691	2288555	2293395	TSTA3
Hapmap24715-BTC-001973	rs110323635	A/G	14	2239085	0.000150823	ENSBTAG00000026350	1970919	1998401	SPATC1
Hapmap24715-BTC-001973	rs110323635	A/G	14	2239085	0.000150823	ENSBTAG00000038682	2227350	2232020	FAM83H
Hapmap24715-BTC-001973	rs110323635	A/G	14	2239085	0.000150823	ENSBTAG00000014458	1844664	1894424	MROH1
Hapmap24715-BTC-001973	rs110323635	A/G	14	2239085	0.000150823	ENSBTAG00000045727	2133425	2146844	NA
Hapmap24715-BTC-001973	rs110323635	A/G	14	2239085	0.000150823	ENSBTAG00000020751	1806081	1825793	HSF1
Hapmap24715-BTC-001973	rs110323635	A/G	14	2239085	0.000150823	ENSBTAG00000014643	2317971	2326718	eef1d
Hapmap24715-BTC-001973	rs110323635	A/G	14	2239085	0.000150823	ENSBTAG00000044263	2071851	2071925	bta-mir-2309
Hapmap24715-BTC-001973	rs110323635	A/G	14	2239085	0.000150823	ENSBTAG00000003606	2512226	2540475	NA
Hapmap24715-BTC-001973	rs110323635	A/G	14	2239085	0.000150823	ENSBTAG00000008421	2178232	2201042	SCRIB
Hapmap24715-BTC-001973	rs110323635	A/G	14	2239085	0.000150823	ENSBTAG00000015040	1966292	1968825	NA
Hapmap24715-BTC-001973	rs110323635	A/G	14	2239085	0.000150823	ENSBTAG00000026344	2426857	2427912	MAFA
Hapmap24715-BTC-001973	rs110323635	A/G	14	2239085	0.000150823	ENSBTAG00000009816	1838135	1840081	SCX
Hapmap24715-BTC-001973	rs110323635	A/G	14	2239085	0.000150823	ENSBTAG00000045791	2266062	2267715	ZNF623
Hapmap24715-BTC-001973	rs110323635	A/G	14	2239085	0.000150823	ENSBTAG00000000658	1913048	1921667	WDR97
Hapmap24715-BTC-001973	rs110323635	A/G	14	2239085	0.000150823	ENSBTAG00000011939	2563160	2565613	LY6H
Hapmap24715-BTC-001973	rs110323635	A/G	14	2239085	0.000150823	ENSBTAG00000040360	2253177	2254950	CCDC166
Hapmap24715-BTC-001973	rs110323635	A/G	14	2239085	0.000150823	ENSBTAG00000012235	1925026	1929354	SHARPIN
Hapmap24715-BTC-001973	rs110323635	A/G	14	2239085	0.000150823	ENSBTAG00000008355	1728207	1742670	CPSF1
Hapmap24715-BTC-001973	rs110323635	A/G	14	2239085	0.000150823	ENSBTAG00000046208	1782901	1788087	SCRT1
Hapmap24715-BTC-001973	rs110323635	A/G	14	2239085	0.000150823	ENSBTAG00000035158	1770660	1772329	TMEM249
Hapmap24715-BTC-001973	rs110323635	A/G	14	2239085	0.000150823	ENSBTAG00000012242	1921784	1924818	MAF1
Hapmap24715-BTC-001973	rs110323635	A/G	14	2239085	0.000150823	ENSBTAG00000039705	1905129	1907245	HGH1
Hapmap24715-BTC-001973	rs110323635	A/G	14	2239085	0.000150823	ENSBTAG00000004595	2715416	2742638	GML
Hapmap24715-BTC-001973	rs110323635	A/G	14	2239085	0.000150823	ENSBTAG00000000857	1763994	1766621	NA
Hapmap24715-BTC-001973	rs110323635	A/G	14	2239085	0.000150823	ENSBTAG00000037493	2164999	2177241	PUF60
Hapmap24715-BTC-001973	rs110323635	A/G	14	2239085	0.000150823	ENSBTAG00000016810	2301587	2309099	PYCR3
Hapmap24715-BTC-001973	rs110323635	A/G	14	2239085	0.000150823	ENSBTAG00000046866	2281340	2284499	NA
Hapmap24715-BTC-001973	rs110323635	A/G	14	2239085	0.000150823	ENSBTAG00000000312	2018559	2021709	GRINA
Hapmap24715-BTC-001973	rs110323635	A/G	14	2239085	0.000150823	ENSBTAG00000002104	2462544	2471434	RHPN1
Hapmap24715-BTC-001973	rs110323635	A/G	14	2239085	0.000150823	ENSBTAG00000011922	2054917	2088261	PLEC
Hapmap24715-BTC-001973	rs110323635	A/G	14	2239085	0.000150823	ENSBTAG00000012232	1930186	1932580	CYC1
Hapmap24715-BTC-001973	rs110323635	A/G	14	2239085	0.000150823	ENSBTAG00000026356	1795351	1804562	DGAT1
BTB-00978046	rs42137093	C/T	28	14373984	0.000169986	ENSBTAG00000010694	14359126	14416928	BICC1
BTB-00978046	rs42137093	C/T	28	14373984	0.000169986	ENSBTAG00000008853	13902311	13920905	NA
BTB-00978046	rs42137093	C/T	28	14373984	0.000169986	ENSBTAG00000043710	13949617	13949748	SNORA61
BTB-00978046	rs42137093	C/T	28	14373984	0.000169986	ENSBTAG00000005507	14234516	14235496	NA
BTB-00978046	rs42137093	C/T	28	14373984	0.000169986	ENSBTAG00000037332	14487363	14487431	NA
ARS-USMARC-Parent-DQ786763-rs29020472	rs29020472	A/T	12	11824653	0.000171873	ENSBTAG00000012260	11452445	11494158	MTRF1
ARS-USMARC-Parent-DQ786763-rs29020472	rs29020472	A/T	12	11824653	0.000171873	ENSBTAG00000038251	11509867	11571749	NAA16
ARS-USMARC-Parent-DQ786763-rs29020472	rs29020472	A/T	12	11824653	0.000171873	ENSBTAG00000034885	11625778	11641053	RGCC
ARS-USMARC-Parent-DQ786763-rs29020472	rs29020472	A/T	12	11824653	0.000171873	ENSBTAG00000008656	11363648	11365765	KBTBD6
ARS-USMARC-Parent-DQ786763-rs29020472	rs29020472	A/T	12	11824653	0.000171873	ENSBTAG00000045392	11448063	11448153	NA
ARS-USMARC-Parent-DQ786763-rs29020472	rs29020472	A/T	12	11824653	0.000171873	ENSBTAG00000001133	11705780	12059605	VWA8
ARS-USMARC-Parent-DQ786763-rs29020472	rs29020472	A/T	12	11824653	0.000171873	ENSBTAG00000016637	11306594	11329117	WBP4
ARS-USMARC-Parent-DQ786763-rs29020472	rs29020472	A/T	12	11824653	0.000171873	ENSBTAG00000013879	12293695	12405237	DGKH
ARS-USMARC-Parent-DQ786763-rs29020472	rs29020472	A/T	12	11824653	0.000171873	ENSBTAG00000039823	11441775	11443817	NA
Hapmap54649-rs29025427	rs29025427	A/G	1	114891792	0.00018446	ENSBTAG00000047341	115291661	115296206	NA
Hapmap54649-rs29025427	rs29025427	A/G	1	114891792	0.00018446	ENSBTAG00000046896	114670536	114670831	Metazoa_SRP
Hapmap54649-rs29025427	rs29025427	A/G	1	114891792	0.00018446	ENSBTAG00000013439	114292426	114431455	ARHGEF26
Hapmap54649-rs29025427	rs29025427	A/G	1	114891792	0.00018446	ENSBTAG00000011631	114718440	114719062	YWHAH
BTA-101236-no-rs	rs41570453	C/T	6	22363715	0.000190726	ENSBTAG00000045030	22490529	22490628	U6
BTA-101236-no-rs	rs41570453	C/T	6	22363715	0.000190726	ENSBTAG00000001751	21984884	21985969	NA
BTA-101236-no-rs	rs41570453	C/T	6	22363715	0.000190726	ENSBTAG00000043847	21985076	21985153	NA
BTA-101236-no-rs	rs41570453	C/T	6	22363715	0.000190726	ENSBTAG00000016247	22642030	22730408	TACR3
BTA-101236-no-rs	rs41570453	C/T	6	22363715	0.000190726	ENSBTAG00000046850	22671263	22671739	NA
BTA-34956-no-rs	rs41630614	A/C	14	1514056	0.000211006	ENSBTAG00000036098	1136304	1137497	NA
BTA-34956-no-rs	rs41630614	A/C	14	1514056	0.000211006	ENSBTAG00000026320	1693641	1698490	VPS28
BTA-34956-no-rs	rs41630614	A/C	14	1514056	0.000211006	ENSBTAG00000000879	1487366	1489409	C8orf33
BTA-34956-no-rs	rs41630614	A/C	14	1514056	0.000211006	ENSBTAG00000046031	1602474	1605012	C8orf82
BTA-34956-no-rs	rs41630614	A/C	14	1514056	0.000211006	ENSBTAG00000012353	1491984	1502250	ZNF34
BTA-34956-no-rs	rs41630614	A/C	14	1514056	0.000211006	ENSBTAG00000018455	1531491	1533526	COMMD5
BTA-34956-no-rs	rs41630614	A/C	14	1514056	0.000211006	ENSBTAG00000017281	1957554	1966646	OPLAH
BTA-34956-no-rs	rs41630614	A/C	14	1514056	0.000211006	ENSBTAG00000004970	1604105	1609477	LRRC24
BTA-34956-no-rs	rs41630614	A/C	14	1514056	0.000211006	ENSBTAG00000011064	1742714	1756301	ADCK5
BTA-34956-no-rs	rs41630614	A/C	14	1514056	0.000211006	ENSBTAG00000007753	1656950	1663804	KIFC2
BTA-34956-no-rs	rs41630614	A/C	14	1514056	0.000211006	ENSBTAG00000012235	1925026	1929354	SHARPIN
BTA-34956-no-rs	rs41630614	A/C	14	1514056	0.000211006	ENSBTAG00000047447	1342214	1342333	5S_rRNA
BTA-34956-no-rs	rs41630614	A/C	14	1514056	0.000211006	ENSBTAG00000009811	1825982	1844587	BOP1
BTA-34956-no-rs	rs41630614	A/C	14	1514056	0.000211006	ENSBTAG00000007835	1623903	1626907	GPT
BTA-34956-no-rs	rs41630614	A/C	14	1514056	0.000211006	ENSBTAG00000046932	1301787	1304027	NA
BTA-34956-no-rs	rs41630614	A/C	14	1514056	0.000211006	ENSBTAG00000007749	1681494	1692498	TONSL
BTA-34956-no-rs	rs41630614	A/C	14	1514056	0.000211006	ENSBTAG00000046208	1782901	1788087	SCRT1
BTA-34956-no-rs	rs41630614	A/C	14	1514056	0.000211006	ENSBTAG00000047553	1116844	1116962	5S_rRNA
BTA-34956-no-rs	rs41630614	A/C	14	1514056	0.000211006	ENSBTAG00000035254	1663923	1677519	CYHR1
BTA-34956-no-rs	rs41630614	A/C	14	1514056	0.000211006	ENSBTAG00000006597	1288668	1289627	NA
BTA-34956-no-rs	rs41630614	A/C	14	1514056	0.000211006	ENSBTAG00000048001	1170351	1171593	NA
BTA-34956-no-rs	rs41630614	A/C	14	1514056	0.000211006	ENSBTAG00000003273	1259893	1260826	NA
BTA-34956-no-rs	rs41630614	A/C	14	1514056	0.000211006	ENSBTAG00000044406	1883849	1883971	SCARNA15
BTA-34956-no-rs	rs41630614	A/C	14	1514056	0.000211006	ENSBTAG00000039705	1905129	1907245	HGH1
BTA-34956-no-rs	rs41630614	A/C	14	1514056	0.000211006	ENSBTAG00000026356	1795351	1804562	DGAT1
BTA-34956-no-rs	rs41630614	A/C	14	1514056	0.000211006	ENSBTAG00000018456	1517535	1523303	ZNF7
BTA-34956-no-rs	rs41630614	A/C	14	1514056	0.000211006	ENSBTAG00000014607	1947198	1949074	EXOSC4
BTA-34956-no-rs	rs41630614	A/C	14	1514056	0.000211006	ENSBTAG00000014610	1942672	1945910	GPAA1
BTA-34956-no-rs	rs41630614	A/C	14	1514056	0.000211006	ENSBTAG00000046026	1719732	1724220	SLC39A4
BTA-34956-no-rs	rs41630614	A/C	14	1514056	0.000211006	ENSBTAG00000045478	1566933	1567001	bta-mir-2308
BTA-34956-no-rs	rs41630614	A/C	14	1514056	0.000211006	ENSBTAG00000039978	1901563	1903852	NA
BTA-34956-no-rs	rs41630614	A/C	14	1514056	0.000211006	ENSBTAG00000012232	1930186	1932580	CYC1
BTA-34956-no-rs	rs41630614	A/C	14	1514056	0.000211006	ENSBTAG00000026350	1970919	1998401	SPATC1
BTA-34956-no-rs	rs41630614	A/C	14	1514056	0.000211006	ENSBTAG00000004761	1654701	1656256	FOXH1
BTA-34956-no-rs	rs41630614	A/C	14	1514056	0.000211006	ENSBTAG00000000856	1766767	1769754	NA
BTA-34956-no-rs	rs41630614	A/C	14	1514056	0.000211006	ENSBTAG00000007838	1620570	1622643	MFSD3
BTA-34956-no-rs	rs41630614	A/C	14	1514056	0.000211006	ENSBTAG00000007186	1563866	1600378	ARHGAP39
BTA-34956-no-rs	rs41630614	A/C	14	1514056	0.000211006	ENSBTAG00000000658	1913048	1921667	WDR97
BTA-34956-no-rs	rs41630614	A/C	14	1514056	0.000211006	ENSBTAG00000012242	1921784	1924818	MAF1
BTA-34956-no-rs	rs41630614	A/C	14	1514056	0.000211006	ENSBTAG00000045579	1204508	1204909	NA
BTA-34956-no-rs	rs41630614	A/C	14	1514056	0.000211006	ENSBTAG00000004969	1610263	1613725	LRRC14
BTA-34956-no-rs	rs41630614	A/C	14	1514056	0.000211006	ENSBTAG00000046435	1321087	1322214	NA
BTA-34956-no-rs	rs41630614	A/C	14	1514056	0.000211006	ENSBTAG00000015040	1966292	1968825	NA
BTA-34956-no-rs	rs41630614	A/C	14	1514056	0.000211006	ENSBTAG00000009816	1838135	1840081	SCX
BTA-34956-no-rs	rs41630614	A/C	14	1514056	0.000211006	ENSBTAG00000007834	1628814	1633988	PPP1R16A
BTA-34956-no-rs	rs41630614	A/C	14	1514056	0.000211006	ENSBTAG00000035158	1770660	1772329	TMEM249
BTA-34956-no-rs	rs41630614	A/C	14	1514056	0.000211006	ENSBTAG00000014458	1844664	1894424	MROH1
BTA-34956-no-rs	rs41630614	A/C	14	1514056	0.000211006	ENSBTAG00000020751	1806081	1825793	HSF1
BTA-34956-no-rs	rs41630614	A/C	14	1514056	0.000211006	ENSBTAG00000010276	1614027	1620509	RECQL4
BTA-34956-no-rs	rs41630614	A/C	14	1514056	0.000211006	ENSBTAG00000045654	1127007	1127948	NA
BTA-34956-no-rs	rs41630614	A/C	14	1514056	0.000211006	ENSBTAG00000016203	1445334	1456750	ZNF16
BTA-34956-no-rs	rs41630614	A/C	14	1514056	0.000211006	ENSBTAG00000026327	1505030	1507633	NA
BTA-34956-no-rs	rs41630614	A/C	14	1514056	0.000211006	ENSBTAG00000000857	1763994	1766621	NA
BTA-34956-no-rs	rs41630614	A/C	14	1514056	0.000211006	ENSBTAG00000008355	1728207	1742670	CPSF1
BTB-00402311	rs43610096	A/G	9	86652435	0.000224065	ENSBTAG00000001826	86852607	86998307	SASH1
BTB-00402311	rs43610096	A/G	9	86652435	0.000224065	ENSBTAG00000028616	86836802	86836911	5S_rRNA
Hapmap41530-BTA-40859	rs41637567	A/G	17	35382966	0.000224205	ENSBTAG00000046302	35768716	35771692	NA
Hapmap41530-BTA-40859	rs41637567	A/G	17	35382966	0.000224205	ENSBTAG00000016147	35347484	35351627	NA
Hapmap41530-BTA-40859	rs41637567	A/G	17	35382966	0.000224205	ENSBTAG00000042522	35096106	35096234	SNORA11
Hapmap41530-BTA-40859	rs41637567	A/G	17	35382966	0.000224205	ENSBTAG00000007564	35334854	35336980	BBS12
Hapmap41530-BTA-40859	rs41637567	A/G	17	35382966	0.000224205	ENSBTAG00000020883	35618100	35622852	IL2
Hapmap41530-BTA-40859	rs41637567	A/G	17	35382966	0.000224205	ENSBTAG00000019840	35104575	35104944	NA
Hapmap41530-BTA-40859	rs41637567	A/G	17	35382966	0.000224205	ENSBTAG00000000125	34878951	35145717	SPATA5
Hapmap41530-BTA-40859	rs41637567	A/G	17	35382966	0.000224205	ENSBTAG00000045738	35870788	35873721	NA
Hapmap41530-BTA-40859	rs41637567	A/G	17	35382966	0.000224205	ENSBTAG00000012368	35462669	35469800	IL21
Hapmap41530-BTA-40859	rs41637567	A/G	17	35382966	0.000224205	ENSBTAG00000043841	35170557	35170715	U4
Hapmap41530-BTA-40859	rs41637567	A/G	17	35382966	0.000224205	ENSBTAG00000005695	35146244	35205444	NUDT6
Hapmap41530-BTA-40859	rs41637567	A/G	17	35382966	0.000224205	ENSBTAG00000005691	35199615	35259135	NA
Hapmap25384-BTC-001997	rs109742607	C/T	14	2217163	0.000251245	ENSBTAG00000017281	1957554	1966646	OPLAH
Hapmap25384-BTC-001997	rs109742607	C/T	14	2217163	0.000251245	ENSBTAG00000020751	1806081	1825793	HSF1
Hapmap25384-BTC-001997	rs109742607	C/T	14	2217163	0.000251245	ENSBTAG00000026344	2426857	2427912	MAFA
Hapmap25384-BTC-001997	rs109742607	C/T	14	2217163	0.000251245	ENSBTAG00000014458	1844664	1894424	MROH1
Hapmap25384-BTC-001997	rs109742607	C/T	14	2217163	0.000251245	ENSBTAG00000014642	2327870	2331019	NAPRT
Hapmap25384-BTC-001997	rs109742607	C/T	14	2217163	0.000251245	ENSBTAG00000009816	1838135	1840081	SCX
Hapmap25384-BTC-001997	rs109742607	C/T	14	2217163	0.000251245	ENSBTAG00000012235	1925026	1929354	SHARPIN
Hapmap25384-BTC-001997	rs109742607	C/T	14	2217163	0.000251245	ENSBTAG00000034613	2332751	2337785	MROH6
Hapmap25384-BTC-001997	rs109742607	C/T	14	2217163	0.000251245	ENSBTAG00000026356	1795351	1804562	DGAT1
Hapmap25384-BTC-001997	rs109742607	C/T	14	2217163	0.000251245	ENSBTAG00000000658	1913048	1921667	WDR97
Hapmap25384-BTC-001997	rs109742607	C/T	14	2217163	0.000251245	ENSBTAG00000019864	2235034	2240765	MAPK15
Hapmap25384-BTC-001997	rs109742607	C/T	14	2217163	0.000251245	ENSBTAG00000016810	2301587	2309099	PYCR3
Hapmap25384-BTC-001997	rs109742607	C/T	14	2217163	0.000251245	ENSBTAG00000039705	1905129	1907245	HGH1
Hapmap25384-BTC-001997	rs109742607	C/T	14	2217163	0.000251245	ENSBTAG00000044263	2071851	2071925	bta-mir-2309
Hapmap25384-BTC-001997	rs109742607	C/T	14	2217163	0.000251245	ENSBTAG00000000856	1766767	1769754	NA
Hapmap25384-BTC-001997	rs109742607	C/T	14	2217163	0.000251245	ENSBTAG00000012242	1921784	1924818	MAF1
Hapmap25384-BTC-001997	rs109742607	C/T	14	2217163	0.000251245	ENSBTAG00000039978	1901563	1903852	NA
Hapmap25384-BTC-001997	rs109742607	C/T	14	2217163	0.000251245	ENSBTAG00000009811	1825982	1844587	BOP1
Hapmap25384-BTC-001997	rs109742607	C/T	14	2217163	0.000251245	ENSBTAG00000034691	2288555	2293395	TSTA3
Hapmap25384-BTC-001997	rs109742607	C/T	14	2217163	0.000251245	ENSBTAG00000008079	2152612	2159648	NRBP2
Hapmap25384-BTC-001997	rs109742607	C/T	14	2217163	0.000251245	ENSBTAG00000014643	2317971	2326718	eef1d
Hapmap25384-BTC-001997	rs109742607	C/T	14	2217163	0.000251245	ENSBTAG00000046208	1782901	1788087	SCRT1
Hapmap25384-BTC-001997	rs109742607	C/T	14	2217163	0.000251245	ENSBTAG00000044406	1883849	1883971	SCARNA15
Hapmap25384-BTC-001997	rs109742607	C/T	14	2217163	0.000251245	ENSBTAG00000046866	2281340	2284499	NA
Hapmap25384-BTC-001997	rs109742607	C/T	14	2217163	0.000251245	ENSBTAG00000011939	2563160	2565613	LY6H
Hapmap25384-BTC-001997	rs109742607	C/T	14	2217163	0.000251245	ENSBTAG00000008421	2178232	2201042	SCRIB
Hapmap25384-BTC-001997	rs109742607	C/T	14	2217163	0.000251245	ENSBTAG00000021474	2341290	2346302	GSDMD
Hapmap25384-BTC-001997	rs109742607	C/T	14	2217163	0.000251245	ENSBTAG00000015040	1966292	1968825	NA
Hapmap25384-BTC-001997	rs109742607	C/T	14	2217163	0.000251245	ENSBTAG00000011064	1742714	1756301	ADCK5
Hapmap25384-BTC-001997	rs109742607	C/T	14	2217163	0.000251245	ENSBTAG00000040360	2253177	2254950	CCDC166
Hapmap25384-BTC-001997	rs109742607	C/T	14	2217163	0.000251245	ENSBTAG00000046026	1719732	1724220	SLC39A4
Hapmap25384-BTC-001997	rs109742607	C/T	14	2217163	0.000251245	ENSBTAG00000045727	2133425	2146844	NA
Hapmap25384-BTC-001997	rs109742607	C/T	14	2217163	0.000251245	ENSBTAG00000012232	1930186	1932580	CYC1
Hapmap25384-BTC-001997	rs109742607	C/T	14	2217163	0.000251245	ENSBTAG00000017040	2624758	2628462	LY6E
Hapmap25384-BTC-001997	rs109742607	C/T	14	2217163	0.000251245	ENSBTAG00000011922	2054917	2088261	PLEC
Hapmap25384-BTC-001997	rs109742607	C/T	14	2217163	0.000251245	ENSBTAG00000045791	2266062	2267715	ZNF623
Hapmap25384-BTC-001997	rs109742607	C/T	14	2217163	0.000251245	ENSBTAG00000003606	2512226	2540475	NA
Hapmap25384-BTC-001997	rs109742607	C/T	14	2217163	0.000251245	ENSBTAG00000004595	2715416	2742638	GML
Hapmap25384-BTC-001997	rs109742607	C/T	14	2217163	0.000251245	ENSBTAG00000000857	1763994	1766621	NA
Hapmap25384-BTC-001997	rs109742607	C/T	14	2217163	0.000251245	ENSBTAG00000009677	2024713	2031386	PARP10
Hapmap25384-BTC-001997	rs109742607	C/T	14	2217163	0.000251245	ENSBTAG00000014610	1942672	1945910	GPAA1
Hapmap25384-BTC-001997	rs109742607	C/T	14	2217163	0.000251245	ENSBTAG00000048160	2311790	2313733	TIGD5
Hapmap25384-BTC-001997	rs109742607	C/T	14	2217163	0.000251245	ENSBTAG00000008355	1728207	1742670	CPSF1
Hapmap25384-BTC-001997	rs109742607	C/T	14	2217163	0.000251245	ENSBTAG00000026350	1970919	1998401	SPATC1
Hapmap25384-BTC-001997	rs109742607	C/T	14	2217163	0.000251245	ENSBTAG00000002104	2462544	2471434	RHPN1
Hapmap25384-BTC-001997	rs109742607	C/T	14	2217163	0.000251245	ENSBTAG00000004596	2705112	2710148	NA
Hapmap25384-BTC-001997	rs109742607	C/T	14	2217163	0.000251245	ENSBTAG00000038682	2227350	2232020	FAM83H
Hapmap25384-BTC-001997	rs109742607	C/T	14	2217163	0.000251245	ENSBTAG00000021472	2354390	2418557	ZC3H3
Hapmap25384-BTC-001997	rs109742607	C/T	14	2217163	0.000251245	ENSBTAG00000000312	2018559	2021709	GRINA
Hapmap25384-BTC-001997	rs109742607	C/T	14	2217163	0.000251245	ENSBTAG00000014607	1947198	1949074	EXOSC4
Hapmap25384-BTC-001997	rs109742607	C/T	14	2217163	0.000251245	ENSBTAG00000035158	1770660	1772329	TMEM249
Hapmap25384-BTC-001997	rs109742607	C/T	14	2217163	0.000251245	ENSBTAG00000037493	2164999	2177241	PUF60
BTB-01524761	rs42640895	C/T	17	41939826	0.000263826	ENSBTAG00000019229	41671504	41719161	TMEM144
BTB-01524761	rs42640895	C/T	17	41939826	0.000263826	ENSBTAG00000017069	41769527	41784176	FAM198B
BTB-01524761	rs42640895	C/T	17	41939826	0.000263826	ENSBTAG00000043594	41819282	41819393	5S_rRNA
BTB-01524761	rs42640895	C/T	17	41939826	0.000263826	ENSBTAG00000010306	41318286	41446129	RXFP1
ARS-BFGL-NGS-74803	rs110718000	G/T	27	26096787	0.00028761	ENSBTAG00000009245	26041259	26064654	PPP2CB
ARS-BFGL-NGS-74803	rs110718000	G/T	27	26096787	0.00028761	ENSBTAG00000044214	25707598	25707675	bta-mir-2399
ARS-BFGL-NGS-74803	rs110718000	G/T	27	26096787	0.00028761	ENSBTAG00000007115	25943820	25973543	GSR
ARS-BFGL-NGS-74803	rs110718000	G/T	27	26096787	0.00028761	ENSBTAG00000012691	25845099	25924961	GTF2E2
ARS-BFGL-NGS-74803	rs110718000	G/T	27	26096787	0.00028761	ENSBTAG00000004173	26008823	26026228	UBXN8
ARS-BFGL-NGS-74803	rs110718000	G/T	27	26096787	0.00028761	ENSBTAG00000047140	26217344	26217634	Metazoa_SRP
ARS-BFGL-NGS-74803	rs110718000	G/T	27	26096787	0.00028761	ENSBTAG00000033727	25637686	25816012	RBPMS
ARS-BFGL-NGS-74803	rs110718000	G/T	27	26096787	0.00028761	ENSBTAG00000017083	26078605	26094196	TEX15
ARS-BFGL-NGS-74803	rs110718000	G/T	27	26096787	0.00028761	ENSBTAG00000021592	26263003	26449795	WRN
ARS-BFGL-NGS-74803	rs110718000	G/T	27	26096787	0.00028761	ENSBTAG00000039328	26260213	26261265	PURG
Hapmap31057-BTA-115291	rs43706638	A/G	13	20457510	0.000290685	ENSBTAG00000037969	20930714	20975352	NA
Hapmap31057-BTA-115291	rs43706638	A/G	13	20457510	0.000290685	ENSBTAG00000002675	20534890	20581215	CCDC7
Hapmap31057-BTA-115291	rs43706638	A/G	13	20457510	0.000290685	ENSBTAG00000047430	20789981	20790062	NA
Hapmap31057-BTA-115291	rs43706638	A/G	13	20457510	0.000290685	ENSBTAG00000019866	19911857	20056980	NRP1
Hapmap31057-BTA-115291	rs43706638	A/G	13	20457510	0.000290685	ENSBTAG00000043964	20592075	20613350	ARL5B
Hapmap31057-BTA-115291	rs43706638	A/G	13	20457510	0.000290685	ENSBTAG00000015910	20248945	20292114	ITGB1
Hapmap43002-BTA-63541	rs41586803	C/T	28	14482088	0.000299072	ENSBTAG00000010947	14904833	14999860	PHYHIPL
Hapmap43002-BTA-63541	rs41586803	C/T	28	14482088	0.000299072	ENSBTAG00000010694	14359126	14416928	BICC1
Hapmap43002-BTA-63541	rs41586803	C/T	28	14482088	0.000299072	ENSBTAG00000005507	14234516	14235496	NA
Hapmap43002-BTA-63541	rs41586803	C/T	28	14482088	0.000299072	ENSBTAG00000037332	14487363	14487431	NA
ARS-BFGL-NGS-116270	rs110340384	A/T	6	15350850	0.000309283	ENSBTAG00000044442	15710015	15710085	NA
Hapmap40061-BTA-28737	rs41629259	A/C	9	1775187	0.000313753	ENSBTAG00000048185	2105887	2106183	Metazoa_SRP
ARS-BFGL-NGS-39549	rs110824547	A/T	18	9915057	0.000314239	ENSBTAG00000020236	10316499	10350461	NECAB2
ARS-BFGL-NGS-39549	rs110824547	A/T	18	9915057	0.000314239	ENSBTAG00000034373	9512739	10162782	CDH13
ARS-BFGL-NGS-39549	rs110824547	A/T	18	9915057	0.000314239	ENSBTAG00000024889	10172302	10175455	HSBP1
ARS-BFGL-NGS-39549	rs110824547	A/T	18	9915057	0.000314239	ENSBTAG00000040086	10355405	10385409	SLC38A8
ARS-BFGL-NGS-39549	rs110824547	A/T	18	9915057	0.000314239	ENSBTAG00000004248	10250180	10263073	NA
ARS-BFGL-NGS-39549	rs110824547	A/T	18	9915057	0.000314239	ENSBTAG00000012508	10294996	10305608	OSGIN1
ARS-BFGL-NGS-39549	rs110824547	A/T	18	9915057	0.000314239	ENSBTAG00000010170	10392425	10427784	MBTPS1
ARS-BFGL-NGS-39549	rs110824547	A/T	18	9915057	0.000314239	ENSBTAG00000037239	10408495	10408613	5S_rRNA
BTB-01712106	rs42829960	C/T	21	20232444	0.000331529	ENSBTAG00000004339	20422127	20429481	NA
BTB-01712106	rs42829960	C/T	21	20232444	0.000331529	ENSBTAG00000046412	20573087	20573983	NA
BTB-01712106	rs42829960	C/T	21	20232444	0.000331529	ENSBTAG00000046591	20144494	20144827	NA
BTB-01712106	rs42829960	C/T	21	20232444	0.000331529	ENSBTAG00000000967	19928626	19953516	DET1
BTB-01712106	rs42829960	C/T	21	20232444	0.000331529	ENSBTAG00000001526	20502554	20503402	NA
BTB-01712106	rs42829960	C/T	21	20232444	0.000331529	ENSBTAG00000043944	19802392	19802679	7SK
BTB-01712106	rs42829960	C/T	21	20232444	0.000331529	ENSBTAG00000040580	20155590	20163194	NA
BTB-01712106	rs42829960	C/T	21	20232444	0.000331529	ENSBTAG00000040069	19984962	19985051	bta-mir-1179
BTB-01712106	rs42829960	C/T	21	20232444	0.000331529	ENSBTAG00000017632	20002742	20007367	AEN
BTB-01712106	rs42829960	C/T	21	20232444	0.000331529	ENSBTAG00000038494	20357103	20358125	NA
BTB-01712106	rs42829960	C/T	21	20232444	0.000331529	ENSBTAG00000012326	20345647	20346465	NA
BTB-01712106	rs42829960	C/T	21	20232444	0.000331529	ENSBTAG00000017054	20678763	20679734	NA
BTB-01712106	rs42829960	C/T	21	20232444	0.000331529	ENSBTAG00000046377	20561687	20562583	NA
BTB-01712106	rs42829960	C/T	21	20232444	0.000331529	ENSBTAG00000001308	20084904	20193047	NA
BTB-01712106	rs42829960	C/T	21	20232444	0.000331529	ENSBTAG00000019830	19858317	19867590	MRPL46
BTB-01712106	rs42829960	C/T	21	20232444	0.000331529	ENSBTAG00000047729	20082490	20103922	NA
BTB-01712106	rs42829960	C/T	21	20232444	0.000331529	ENSBTAG00000036425	19989064	19989161	bta-mir-7-1
BTB-01712106	rs42829960	C/T	21	20232444	0.000331529	ENSBTAG00000048096	20684174	20685028	NA
BTB-01712106	rs42829960	C/T	21	20232444	0.000331529	ENSBTAG00000036082	20611313	20612780	NA
BTB-01712106	rs42829960	C/T	21	20232444	0.000331529	ENSBTAG00000045929	20128501	20132903	NA
BTB-01712106	rs42829960	C/T	21	20232444	0.000331529	ENSBTAG00000002786	20176386	20193035	NA
BTB-01712106	rs42829960	C/T	21	20232444	0.000331529	ENSBTAG00000019831	19867700	19898710	MRPS11
BTB-01712106	rs42829960	C/T	21	20232444	0.000331529	ENSBTAG00000014762	20013719	20031094	ISG20
Hapmap49609-BTA-43790	rs41635814	C/T	18	51727750	0.000333741	ENSBTAG00000006859	51735956	51780801	NA
Hapmap49609-BTA-43790	rs41635814	C/T	18	51727750	0.000333741	ENSBTAG00000004377	52001352	52046563	PHLDB3
Hapmap49609-BTA-43790	rs41635814	C/T	18	51727750	0.000333741	ENSBTAG00000005761	51380803	51395993	DEDD2
Hapmap49609-BTA-43790	rs41635814	C/T	18	51727750	0.000333741	ENSBTAG00000001262	52152026	52155244	IRGQ
Hapmap49609-BTA-43790	rs41635814	C/T	18	51727750	0.000333741	ENSBTAG00000018635	51587793	51603479	ATP1A3
Hapmap49609-BTA-43790	rs41635814	C/T	18	51727750	0.000333741	ENSBTAG00000015984	52178835	52183405	CADM4
Hapmap49609-BTA-43790	rs41635814	C/T	18	51727750	0.000333741	ENSBTAG00000000332	51350921	51357467	ERF
Hapmap49609-BTA-43790	rs41635814	C/T	18	51727750	0.000333741	ENSBTAG00000012796	52165404	52174453	ZNF428
Hapmap49609-BTA-43790	rs41635814	C/T	18	51727750	0.000333741	ENSBTAG00000018652	51830895	51837501	CXCL17
Hapmap49609-BTA-43790	rs41635814	C/T	18	51727750	0.000333741	ENSBTAG00000016777	51897363	51900497	TEX101
Hapmap49609-BTA-43790	rs41635814	C/T	18	51727750	0.000333741	ENSBTAG00000011963	51689627	51697161	NA
Hapmap49609-BTA-43790	rs41635814	C/T	18	51727750	0.000333741	ENSBTAG00000013125	52202332	52215619	PLAUR
Hapmap49609-BTA-43790	rs41635814	C/T	18	51727750	0.000333741	ENSBTAG00000011723	51520760	51578983	GRIK5
Hapmap49609-BTA-43790	rs41635814	C/T	18	51727750	0.000333741	ENSBTAG00000047826	51458327	51458394	SNORD112
Hapmap49609-BTA-43790	rs41635814	C/T	18	51727750	0.000333741	ENSBTAG00000018633	51607794	51610670	RABAC1
Hapmap49609-BTA-43790	rs41635814	C/T	18	51727750	0.000333741	ENSBTAG00000031001	51247602	51291960	MEGF8
Hapmap49609-BTA-43790	rs41635814	C/T	18	51727750	0.000333741	ENSBTAG00000043005	51812574	51812698	U6atac
Hapmap49609-BTA-43790	rs41635814	C/T	18	51727750	0.000333741	ENSBTAG00000020754	51373917	51378873	ZNF526
Hapmap49609-BTA-43790	rs41635814	C/T	18	51727750	0.000333741	ENSBTAG00000002976	51877254	51888120	CD177
Hapmap49609-BTA-43790	rs41635814	C/T	18	51727750	0.000333741	ENSBTAG00000004379	52048413	52065702	ETHE1
Hapmap49609-BTA-43790	rs41635814	C/T	18	51727750	0.000333741	ENSBTAG00000019785	51312808	51336025	NA
Hapmap49609-BTA-43790	rs41635814	C/T	18	51727750	0.000333741	ENSBTAG00000031004	51240178	51242430	CNFN
Hapmap49609-BTA-43790	rs41635814	C/T	18	51727750	0.000333741	ENSBTAG00000020756	51362253	51371564	NA
Hapmap49609-BTA-43790	rs41635814	C/T	18	51727750	0.000333741	ENSBTAG00000023434	51949246	51953706	NA
Hapmap49609-BTA-43790	rs41635814	C/T	18	51727750	0.000333741	ENSBTAG00000020251	51707795	51717365	LYPD4
Hapmap49609-BTA-43790	rs41635814	C/T	18	51727750	0.000333741	ENSBTAG00000018882	51926743	51931019	NA
Hapmap49609-BTA-43790	rs41635814	C/T	18	51727750	0.000333741	ENSBTAG00000001260	52120387	52124418	PINLYP
Hapmap49609-BTA-43790	rs41635814	C/T	18	51727750	0.000333741	ENSBTAG00000019787	51308584	51311417	PAFAH1B3
Hapmap49609-BTA-43790	rs41635814	C/T	18	51727750	0.000333741	ENSBTAG00000008556	51475031	51497957	POU2F2
Hapmap49609-BTA-43790	rs41635814	C/T	18	51727750	0.000333741	ENSBTAG00000013283	51304730	51307867	PRR19
Hapmap49609-BTA-43790	rs41635814	C/T	18	51727750	0.000333741	ENSBTAG00000030939	52064957	52074914	ZNF575
Hapmap49609-BTA-43790	rs41635814	C/T	18	51727750	0.000333741	ENSBTAG00000018912	51658123	51678112	ARHGEF1
Hapmap49609-BTA-43790	rs41635814	C/T	18	51727750	0.000333741	ENSBTAG00000021789	51504690	51507155	ZNF574
Hapmap49609-BTA-43790	rs41635814	C/T	18	51727750	0.000333741	ENSBTAG00000003886	51917197	51920523	NA
Hapmap49609-BTA-43790	rs41635814	C/T	18	51727750	0.000333741	ENSBTAG00000019273	51702117	51707410	DMRTC2
Hapmap49609-BTA-43790	rs41635814	C/T	18	51727750	0.000333741	ENSBTAG00000030933	52156627	52159132	ZNF576
Hapmap49609-BTA-43790	rs41635814	C/T	18	51727750	0.000333741	ENSBTAG00000016268	52081208	52100015	XRCC1
Hapmap49609-BTA-43790	rs41635814	C/T	18	51727750	0.000333741	ENSBTAG00000001882	51679284	51682971	CD79A
Hapmap49609-BTA-43790	rs41635814	C/T	18	51727750	0.000333741	ENSBTAG00000039015	51293113	51302924	TMEM145
Hapmap49609-BTA-43790	rs41635814	C/T	18	51727750	0.000333741	ENSBTAG00000018077	51991410	51995823	LYPD3
Hapmap49609-BTA-43790	rs41635814	C/T	18	51727750	0.000333741	ENSBTAG00000048100	51638903	51638992	NA
ARS-BFGL-NGS-116491	rs110274761	A/G	19	52855192	0.000353875	ENSBTAG00000016023	53085463	53097208	EIF4A3
ARS-BFGL-NGS-116491	rs110274761	A/G	19	52855192	0.000353875	ENSBTAG00000015276	53023436	53041077	SLC26A11
ARS-BFGL-NGS-116491	rs110274761	A/G	19	52855192	0.000353875	ENSBTAG00000015261	53048429	53069156	CARD14
ARS-BFGL-NGS-116491	rs110274761	A/G	19	52855192	0.000353875	ENSBTAG00000030186	53108151	53108444	NA
ARS-BFGL-NGS-116491	rs110274761	A/G	19	52855192	0.000353875	ENSBTAG00000003192	53181379	53245548	TBC1D16
ARS-BFGL-NGS-116491	rs110274761	A/G	19	52855192	0.000353875	ENSBTAG00000008940	52679104	52685498	NPTX1
ARS-BFGL-NGS-116491	rs110274761	A/G	19	52855192	0.000353875	ENSBTAG00000015267	53041244	53048384	SGSH
ARS-BFGL-NGS-116491	rs110274761	A/G	19	52855192	0.000353875	ENSBTAG00000016017	53117575	53158255	CCDC40
ARS-BFGL-NGS-116491	rs110274761	A/G	19	52855192	0.000353875	ENSBTAG00000017233	52947903	53006764	NA
ARS-BFGL-NGS-116491	rs110274761	A/G	19	52855192	0.000353875	ENSBTAG00000022489	52739871	52793031	NA
ARS-BFGL-NGS-116491	rs110274761	A/G	19	52855192	0.000353875	ENSBTAG00000002883	52308519	52629957	RPTOR
ARS-BFGL-NGS-116491	rs110274761	A/G	19	52855192	0.000353875	ENSBTAG00000016021	53100965	53113264	GAA
ARS-BFGL-NGS-116491	rs110274761	A/G	19	52855192	0.000353875	ENSBTAG00000009782	53318969	53342554	CBX4
ARS-BFGL-NGS-116491	rs110274761	A/G	19	52855192	0.000353875	ENSBTAG00000015339	52718548	52727753	ENDOV
ARS-BFGL-NGS-116491	rs110274761	A/G	19	52855192	0.000353875	ENSBTAG00000036851	52366968	52367112	U1
ARS-BFGL-NGS-19872	rs43451588	A/C	6	14419369	0.000373968	ENSBTAG00000036428	14162972	14163041	bta-mir-302a
ARS-BFGL-NGS-19872	rs43451588	A/C	6	14419369	0.000373968	ENSBTAG00000009632	14136250	14171143	LARP7
ARS-BFGL-NGS-19872	rs43451588	A/C	6	14419369	0.000373968	ENSBTAG00000015259	14249046	14250538	NEUROG2
ARS-BFGL-NGS-19872	rs43451588	A/C	6	14419369	0.000373968	ENSBTAG00000017375	14515394	14565920	C4orf32
ARS-BFGL-NGS-19872	rs43451588	A/C	6	14419369	0.000373968	ENSBTAG00000026936	14171357	14198589	NA
ARS-BFGL-NGS-19872	rs43451588	A/C	6	14419369	0.000373968	ENSBTAG00000036429	14162579	14162646	bta-mir-302c
ARS-BFGL-NGS-19872	rs43451588	A/C	6	14419369	0.000373968	ENSBTAG00000003941	14425510	14454377	AP1AR
ARS-BFGL-NGS-19872	rs43451588	A/C	6	14419369	0.000373968	ENSBTAG00000036397	14162436	14162510	bta-mir-302b
ARS-BFGL-NGS-19872	rs43451588	A/C	6	14419369	0.000373968	ENSBTAG00000044440	14822354	14822485	SNORA76
ARS-BFGL-NGS-19872	rs43451588	A/C	6	14419369	0.000373968	ENSBTAG00000029983	14163275	14163342	bta-mir-367
ARS-BFGL-NGS-19872	rs43451588	A/C	6	14419369	0.000373968	ENSBTAG00000013198	14200688	14227106	NA
ARS-BFGL-NGS-19872	rs43451588	A/C	6	14419369	0.000373968	ENSBTAG00000034875	14280383	14342391	ALPK1
ARS-BFGL-NGS-19872	rs43451588	A/C	6	14419369	0.000373968	ENSBTAG00000036408	14163149	14163218	bta-mir-302d
ARS-BFGL-NGS-19872	rs43451588	A/C	6	14419369	0.000373968	ENSBTAG00000027655	14411562	14419292	TIFA
ARS-BFGL-NGS-103064	rs110174651	A/G	14	2754909	0.000398758	ENSBTAG00000016810	2301587	2309099	PYCR3
ARS-BFGL-NGS-103064	rs110174651	A/G	14	2754909	0.000398758	ENSBTAG00000026344	2426857	2427912	MAFA
ARS-BFGL-NGS-103064	rs110174651	A/G	14	2754909	0.000398758	ENSBTAG00000045791	2266062	2267715	ZNF623
ARS-BFGL-NGS-103064	rs110174651	A/G	14	2754909	0.000398758	ENSBTAG00000002104	2462544	2471434	RHPN1
ARS-BFGL-NGS-103064	rs110174651	A/G	14	2754909	0.000398758	ENSBTAG00000000158	2755206	2762197	LY6K
ARS-BFGL-NGS-103064	rs110174651	A/G	14	2754909	0.000398758	ENSBTAG00000014643	2317971	2326718	eef1d
ARS-BFGL-NGS-103064	rs110174651	A/G	14	2754909	0.000398758	ENSBTAG00000037824	2770551	2775678	NA
ARS-BFGL-NGS-103064	rs110174651	A/G	14	2754909	0.000398758	ENSBTAG00000009974	3054763	3171546	TSNARE1
ARS-BFGL-NGS-103064	rs110174651	A/G	14	2754909	0.000398758	ENSBTAG00000034613	2332751	2337785	MROH6
ARS-BFGL-NGS-103064	rs110174651	A/G	14	2754909	0.000398758	ENSBTAG00000021474	2341290	2346302	GSDMD
ARS-BFGL-NGS-103064	rs110174651	A/G	14	2754909	0.000398758	ENSBTAG00000003606	2512226	2540475	NA
ARS-BFGL-NGS-103064	rs110174651	A/G	14	2754909	0.000398758	ENSBTAG00000005762	2814587	2816685	LYNX1
ARS-BFGL-NGS-103064	rs110174651	A/G	14	2754909	0.000398758	ENSBTAG00000006385	2948972	3014380	ADGRB1
ARS-BFGL-NGS-103064	rs110174651	A/G	14	2754909	0.000398758	ENSBTAG00000016210	2829285	2831334	LYPD2
ARS-BFGL-NGS-103064	rs110174651	A/G	14	2754909	0.000398758	ENSBTAG00000004596	2705112	2710148	NA
ARS-BFGL-NGS-103064	rs110174651	A/G	14	2754909	0.000398758	ENSBTAG00000021639	2892788	2893978	ARC
ARS-BFGL-NGS-103064	rs110174651	A/G	14	2754909	0.000398758	ENSBTAG00000026340	2915388	2937057	NA
ARS-BFGL-NGS-103064	rs110174651	A/G	14	2754909	0.000398758	ENSBTAG00000021472	2354390	2418557	ZC3H3
ARS-BFGL-NGS-103064	rs110174651	A/G	14	2754909	0.000398758	ENSBTAG00000047022	2854604	2856167	PSCA
ARS-BFGL-NGS-103064	rs110174651	A/G	14	2754909	0.000398758	ENSBTAG00000016209	2834781	2835985	SLURP1
ARS-BFGL-NGS-103064	rs110174651	A/G	14	2754909	0.000398758	ENSBTAG00000034498	2801383	2803020	LY6D
ARS-BFGL-NGS-103064	rs110174651	A/G	14	2754909	0.000398758	ENSBTAG00000014642	2327870	2331019	NAPRT
ARS-BFGL-NGS-103064	rs110174651	A/G	14	2754909	0.000398758	ENSBTAG00000011939	2563160	2565613	LY6H
ARS-BFGL-NGS-103064	rs110174651	A/G	14	2754909	0.000398758	ENSBTAG00000005063	2839180	2842655	THEM6
ARS-BFGL-NGS-103064	rs110174651	A/G	14	2754909	0.000398758	ENSBTAG00000017040	2624758	2628462	LY6E
ARS-BFGL-NGS-103064	rs110174651	A/G	14	2754909	0.000398758	ENSBTAG00000040360	2253177	2254950	CCDC166
ARS-BFGL-NGS-103064	rs110174651	A/G	14	2754909	0.000398758	ENSBTAG00000004595	2715416	2742638	GML
ARS-BFGL-NGS-103064	rs110174651	A/G	14	2754909	0.000398758	ENSBTAG00000034691	2288555	2293395	TSTA3
ARS-BFGL-NGS-103064	rs110174651	A/G	14	2754909	0.000398758	ENSBTAG00000048160	2311790	2313733	TIGD5
ARS-BFGL-NGS-103064	rs110174651	A/G	14	2754909	0.000398758	ENSBTAG00000046866	2281340	2284499	NA
ARS-BFGL-NGS-101179	rs42126610	A/G	27	24273840	0.000400979	ENSBTAG00000009685	24193122	24209942	NA
ARS-BFGL-NGS-101179	rs42126610	A/G	27	24273840	0.000400979	ENSBTAG00000042149	24398382	24398488	U6
ARS-BFGL-NGS-101179	rs42126610	A/G	27	24273840	0.000400979	ENSBTAG00000042502	24093625	24093759	SNORA1
ARS-BFGL-NGS-101179	rs42126610	A/G	27	24273840	0.000400979	ENSBTAG00000010606	24316623	24317477	PPP1R3B
ARS-BFGL-NGS-101179	rs42126610	A/G	27	24273840	0.000400979	ENSBTAG00000015913	24100833	24103670	MFHAS1
ARS-BFGL-NGS-101179	rs42126610	A/G	27	24273840	0.000400979	ENSBTAG00000047512	24633037	24633565	NA
ARS-BFGL-NGS-101179	rs42126610	A/G	27	24273840	0.000400979	ENSBTAG00000001463	24632930	24789416	TNKS
ARS-BFGL-NGS-101179	rs42126610	A/G	27	24273840	0.000400979	ENSBTAG00000007051	23856777	23857658	CLDN23
ARS-BFGL-NGS-110867	rs109088470	C/T	27	26142340	0.000414252	ENSBTAG00000021592	26263003	26449795	WRN
ARS-BFGL-NGS-110867	rs109088470	C/T	27	26142340	0.000414252	ENSBTAG00000012691	25845099	25924961	GTF2E2
ARS-BFGL-NGS-110867	rs109088470	C/T	27	26142340	0.000414252	ENSBTAG00000044214	25707598	25707675	bta-mir-2399
ARS-BFGL-NGS-110867	rs109088470	C/T	27	26142340	0.000414252	ENSBTAG00000039328	26260213	26261265	PURG
ARS-BFGL-NGS-110867	rs109088470	C/T	27	26142340	0.000414252	ENSBTAG00000047140	26217344	26217634	Metazoa_SRP
ARS-BFGL-NGS-110867	rs109088470	C/T	27	26142340	0.000414252	ENSBTAG00000007115	25943820	25973543	GSR
ARS-BFGL-NGS-110867	rs109088470	C/T	27	26142340	0.000414252	ENSBTAG00000004173	26008823	26026228	UBXN8
ARS-BFGL-NGS-110867	rs109088470	C/T	27	26142340	0.000414252	ENSBTAG00000033727	25637686	25816012	RBPMS
ARS-BFGL-NGS-110867	rs109088470	C/T	27	26142340	0.000414252	ENSBTAG00000017083	26078605	26094196	TEX15
ARS-BFGL-NGS-110867	rs109088470	C/T	27	26142340	0.000414252	ENSBTAG00000009245	26041259	26064654	PPP2CB
ARS-BFGL-NGS-339	rs110406530	A/G	27	26120366	0.000414252	ENSBTAG00000017083	26078605	26094196	TEX15
ARS-BFGL-NGS-339	rs110406530	A/G	27	26120366	0.000414252	ENSBTAG00000012691	25845099	25924961	GTF2E2
ARS-BFGL-NGS-339	rs110406530	A/G	27	26120366	0.000414252	ENSBTAG00000039328	26260213	26261265	PURG
ARS-BFGL-NGS-339	rs110406530	A/G	27	26120366	0.000414252	ENSBTAG00000021592	26263003	26449795	WRN
ARS-BFGL-NGS-339	rs110406530	A/G	27	26120366	0.000414252	ENSBTAG00000007115	25943820	25973543	GSR
ARS-BFGL-NGS-339	rs110406530	A/G	27	26120366	0.000414252	ENSBTAG00000004173	26008823	26026228	UBXN8
ARS-BFGL-NGS-339	rs110406530	A/G	27	26120366	0.000414252	ENSBTAG00000009245	26041259	26064654	PPP2CB
ARS-BFGL-NGS-339	rs110406530	A/G	27	26120366	0.000414252	ENSBTAG00000033727	25637686	25816012	RBPMS
ARS-BFGL-NGS-339	rs110406530	A/G	27	26120366	0.000414252	ENSBTAG00000047140	26217344	26217634	Metazoa_SRP
ARS-BFGL-NGS-339	rs110406530	A/G	27	26120366	0.000414252	ENSBTAG00000044214	25707598	25707675	bta-mir-2399
BTB-01385425	rs42509788	G/T	9	2434402	0.000439221	ENSBTAG00000048185	2105887	2106183	Metazoa_SRP
Hapmap27235-BTA-163445	rs110258913	C/T	6	22576164	0.000445107	ENSBTAG00000046850	22671263	22671739	NA
Hapmap27235-BTA-163445	rs110258913	C/T	6	22576164	0.000445107	ENSBTAG00000016247	22642030	22730408	TACR3
Hapmap27235-BTA-163445	rs110258913	C/T	6	22576164	0.000445107	ENSBTAG00000009035	22959366	23041858	CENPE
Hapmap27235-BTA-163445	rs110258913	C/T	6	22576164	0.000445107	ENSBTAG00000045030	22490529	22490628	U6
Hapmap27235-BTA-163445	rs110258913	C/T	6	22576164	0.000445107	ENSBTAG00000002526	23047057	23077431	BDH2
Hapmap40322-BTA-100742	rs41600454	G/T	17	41965769	0.000458646	ENSBTAG00000017069	41769527	41784176	FAM198B
Hapmap40322-BTA-100742	rs41600454	G/T	17	41965769	0.000458646	ENSBTAG00000043594	41819282	41819393	5S_rRNA
Hapmap40322-BTA-100742	rs41600454	G/T	17	41965769	0.000458646	ENSBTAG00000019229	41671504	41719161	TMEM144
ARS-BFGL-NGS-119907	rs110710474	G/T	11	103055283	0.000462243	ENSBTAG00000021373	103080227	103098809	GTF3C5
ARS-BFGL-NGS-119907	rs110710474	G/T	11	103055283	0.000462243	ENSBTAG00000005189	102950015	102961170	SPACA9
ARS-BFGL-NGS-119907	rs110710474	G/T	11	103055283	0.000462243	ENSBTAG00000000893	103251567	103254248	OBP2B
ARS-BFGL-NGS-119907	rs110710474	G/T	11	103055283	0.000462243	ENSBTAG00000020249	103317236	103325372	GLT6D1
ARS-BFGL-NGS-119907	rs110710474	G/T	11	103055283	0.000462243	ENSBTAG00000006008	103446831	103489544	CAMSAP1
ARS-BFGL-NGS-119907	rs110710474	G/T	11	103055283	0.000462243	ENSBTAG00000048091	103283461	103287512	NA
ARS-BFGL-NGS-119907	rs110710474	G/T	11	103055283	0.000462243	ENSBTAG00000005190	102967047	103099918	TSC1
ARS-BFGL-NGS-119907	rs110710474	G/T	11	103055283	0.000462243	ENSBTAG00000030319	103181661	103192049	GBGT1
ARS-BFGL-NGS-119907	rs110710474	G/T	11	103055283	0.000462243	ENSBTAG00000004092	102813513	102949233	AK8
ARS-BFGL-NGS-119907	rs110710474	G/T	11	103055283	0.000462243	ENSBTAG00000014678	103301664	103306381	PAEP
ARS-BFGL-NGS-119907	rs110710474	G/T	11	103055283	0.000462243	ENSBTAG00000019254	102520240	102652701	CFAP77
ARS-BFGL-NGS-119907	rs110710474	G/T	11	103055283	0.000462243	ENSBTAG00000039851	103515902	103535051	UBAC1
ARS-BFGL-NGS-119907	rs110710474	G/T	11	103055283	0.000462243	ENSBTAG00000038972	103327151	103328557	LCN9
ARS-BFGL-NGS-119907	rs110710474	G/T	11	103055283	0.000462243	ENSBTAG00000023801	102686677	102693228	BARHL1
ARS-BFGL-NGS-119907	rs110710474	G/T	11	103055283	0.000462243	ENSBTAG00000003530	102698014	102771662	DDX31
ARS-BFGL-NGS-119907	rs110710474	G/T	11	103055283	0.000462243	ENSBTAG00000012772	103039731	103051510	GFI1B
ARS-BFGL-NGS-119907	rs110710474	G/T	11	103055283	0.000462243	ENSBTAG00000007486	103101415	103110282	CEL
ARS-BFGL-NGS-119907	rs110710474	G/T	11	103055283	0.000462243	ENSBTAG00000006558	103346206	103350967	SOHLH1
ARS-BFGL-NGS-119907	rs110710474	G/T	11	103055283	0.000462243	ENSBTAG00000004194	103126162	103139619	RALGDS
ARS-BFGL-NGS-119907	rs110710474	G/T	11	103055283	0.000462243	ENSBTAG00000004091	102772557	102790296	GTF3C4
ARS-BFGL-NGS-119907	rs110710474	G/T	11	103055283	0.000462243	ENSBTAG00000018975	103392739	103438416	KCNT1
ARS-BFGL-NGS-117698	rs111021838	C/T	18	51788596	0.000464285	ENSBTAG00000021789	51504690	51507155	ZNF574
ARS-BFGL-NGS-117698	rs111021838	C/T	18	51788596	0.000464285	ENSBTAG00000023439	52247311	52248128	NA
ARS-BFGL-NGS-117698	rs111021838	C/T	18	51788596	0.000464285	ENSBTAG00000011723	51520760	51578983	GRIK5
ARS-BFGL-NGS-117698	rs111021838	C/T	18	51788596	0.000464285	ENSBTAG00000002976	51877254	51888120	CD177
ARS-BFGL-NGS-117698	rs111021838	C/T	18	51788596	0.000464285	ENSBTAG00000004377	52001352	52046563	PHLDB3
ARS-BFGL-NGS-117698	rs111021838	C/T	18	51788596	0.000464285	ENSBTAG00000019785	51312808	51336025	NA
ARS-BFGL-NGS-117698	rs111021838	C/T	18	51788596	0.000464285	ENSBTAG00000018633	51607794	51610670	RABAC1
ARS-BFGL-NGS-117698	rs111021838	C/T	18	51788596	0.000464285	ENSBTAG00000001260	52120387	52124418	PINLYP
ARS-BFGL-NGS-117698	rs111021838	C/T	18	51788596	0.000464285	ENSBTAG00000020251	51707795	51717365	LYPD4
ARS-BFGL-NGS-117698	rs111021838	C/T	18	51788596	0.000464285	ENSBTAG00000011963	51689627	51697161	NA
ARS-BFGL-NGS-117698	rs111021838	C/T	18	51788596	0.000464285	ENSBTAG00000003886	51917197	51920523	NA
ARS-BFGL-NGS-117698	rs111021838	C/T	18	51788596	0.000464285	ENSBTAG00000016777	51897363	51900497	TEX101
ARS-BFGL-NGS-117698	rs111021838	C/T	18	51788596	0.000464285	ENSBTAG00000018635	51587793	51603479	ATP1A3
ARS-BFGL-NGS-117698	rs111021838	C/T	18	51788596	0.000464285	ENSBTAG00000039015	51293113	51302924	TMEM145
ARS-BFGL-NGS-117698	rs111021838	C/T	18	51788596	0.000464285	ENSBTAG00000030933	52156627	52159132	ZNF576
ARS-BFGL-NGS-117698	rs111021838	C/T	18	51788596	0.000464285	ENSBTAG00000001262	52152026	52155244	IRGQ
ARS-BFGL-NGS-117698	rs111021838	C/T	18	51788596	0.000464285	ENSBTAG00000047826	51458327	51458394	SNORD112
ARS-BFGL-NGS-117698	rs111021838	C/T	18	51788596	0.000464285	ENSBTAG00000015984	52178835	52183405	CADM4
ARS-BFGL-NGS-117698	rs111021838	C/T	18	51788596	0.000464285	ENSBTAG00000030922	52265371	52271123	NA
ARS-BFGL-NGS-117698	rs111021838	C/T	18	51788596	0.000464285	ENSBTAG00000006859	51735956	51780801	NA
ARS-BFGL-NGS-117698	rs111021838	C/T	18	51788596	0.000464285	ENSBTAG00000008556	51475031	51497957	POU2F2
ARS-BFGL-NGS-117698	rs111021838	C/T	18	51788596	0.000464285	ENSBTAG00000013766	52261042	52264944	IRGC
ARS-BFGL-NGS-117698	rs111021838	C/T	18	51788596	0.000464285	ENSBTAG00000043005	51812574	51812698	U6atac
ARS-BFGL-NGS-117698	rs111021838	C/T	18	51788596	0.000464285	ENSBTAG00000018652	51830895	51837501	CXCL17
ARS-BFGL-NGS-117698	rs111021838	C/T	18	51788596	0.000464285	ENSBTAG00000020754	51373917	51378873	ZNF526
ARS-BFGL-NGS-117698	rs111021838	C/T	18	51788596	0.000464285	ENSBTAG00000013125	52202332	52215619	PLAUR
ARS-BFGL-NGS-117698	rs111021838	C/T	18	51788596	0.000464285	ENSBTAG00000020756	51362253	51371564	NA
ARS-BFGL-NGS-117698	rs111021838	C/T	18	51788596	0.000464285	ENSBTAG00000031001	51247602	51291960	MEGF8
ARS-BFGL-NGS-117698	rs111021838	C/T	18	51788596	0.000464285	ENSBTAG00000030939	52064957	52074914	ZNF575
ARS-BFGL-NGS-117698	rs111021838	C/T	18	51788596	0.000464285	ENSBTAG00000013283	51304730	51307867	PRR19
ARS-BFGL-NGS-117698	rs111021838	C/T	18	51788596	0.000464285	ENSBTAG00000000332	51350921	51357467	ERF
ARS-BFGL-NGS-117698	rs111021838	C/T	18	51788596	0.000464285	ENSBTAG00000001882	51679284	51682971	CD79A
ARS-BFGL-NGS-117698	rs111021838	C/T	18	51788596	0.000464285	ENSBTAG00000023434	51949246	51953706	NA
ARS-BFGL-NGS-117698	rs111021838	C/T	18	51788596	0.000464285	ENSBTAG00000016268	52081208	52100015	XRCC1
ARS-BFGL-NGS-117698	rs111021838	C/T	18	51788596	0.000464285	ENSBTAG00000005761	51380803	51395993	DEDD2
ARS-BFGL-NGS-117698	rs111021838	C/T	18	51788596	0.000464285	ENSBTAG00000048100	51638903	51638992	NA
ARS-BFGL-NGS-117698	rs111021838	C/T	18	51788596	0.000464285	ENSBTAG00000018912	51658123	51678112	ARHGEF1
ARS-BFGL-NGS-117698	rs111021838	C/T	18	51788596	0.000464285	ENSBTAG00000018882	51926743	51931019	NA
ARS-BFGL-NGS-117698	rs111021838	C/T	18	51788596	0.000464285	ENSBTAG00000012796	52165404	52174453	ZNF428
ARS-BFGL-NGS-117698	rs111021838	C/T	18	51788596	0.000464285	ENSBTAG00000018077	51991410	51995823	LYPD3
ARS-BFGL-NGS-117698	rs111021838	C/T	18	51788596	0.000464285	ENSBTAG00000004379	52048413	52065702	ETHE1
ARS-BFGL-NGS-117698	rs111021838	C/T	18	51788596	0.000464285	ENSBTAG00000019787	51308584	51311417	PAFAH1B3
ARS-BFGL-NGS-117698	rs111021838	C/T	18	51788596	0.000464285	ENSBTAG00000011815	52272972	52293313	SMG9
ARS-BFGL-NGS-117698	rs111021838	C/T	18	51788596	0.000464285	ENSBTAG00000019273	51702117	51707410	DMRTC2
ARS-BFGL-NGS-113664	rs110854333	C/T	18	9582369	0.000493925	ENSBTAG00000034373	9512739	10162782	CDH13

## Sheet: Table S1c_common SNPs traits
Table S1b: Common significantly and suggestivele associated signle nucleotide polymorphisms (SNPs) identified for CHL_fat and CHL_milk and genes annotated within 0.5 Mb flanking regions of SNPs
SNP	Chromosome	Position	rs	p_CHL_fat	p_CHL_milk	ens_gen	gene_name
ARS-BFGL-NGS-110646	17	63140712	rs109154988	0.000273885	5.76105e-05	ENSBTAG00000001806	IQCD
ARS-BFGL-NGS-110646	17	63140712	rs109154988	0.000273885	5.76105e-05	ENSBTAG00000008945	SDSL
ARS-BFGL-NGS-110646	17	63140712	rs109154988	0.000273885	5.76105e-05	ENSBTAG00000011103	SLC8B1
ARS-BFGL-NGS-110646	17	63140712	rs109154988	0.000273885	5.76105e-05	ENSBTAG00000014628	OAS2
ARS-BFGL-NGS-110646	17	63140712	rs109154988	0.000273885	5.76105e-05	ENSBTAG00000011937	RITA1
ARS-BFGL-NGS-110646	17	63140712	rs109154988	0.000273885	5.76105e-05	ENSBTAG00000016738	DTX1
ARS-BFGL-NGS-110646	17	63140712	rs109154988	0.000273885	5.76105e-05	ENSBTAG00000011924	CFAP73
ARS-BFGL-NGS-110646	17	63140712	rs109154988	0.000273885	5.76105e-05	ENSBTAG00000031824	RBM19
ARS-BFGL-NGS-110646	17	63140712	rs109154988	0.000273885	5.76105e-05	ENSBTAG00000003107	LHX5
ARS-BFGL-NGS-110646	17	63140712	rs109154988	0.000273885	5.76105e-05	ENSBTAG00000011930	DDX54
ARS-BFGL-NGS-110646	17	63140712	rs109154988	0.000273885	5.76105e-05	ENSBTAG00000019040	PLBD2
ARS-BFGL-NGS-110646	17	63140712	rs109154988	0.000273885	5.76105e-05	ENSBTAG00000016739	RASAL1
ARS-BFGL-NGS-110646	17	63140712	rs109154988	0.000273885	5.76105e-05	ENSBTAG00000031814	SDS
ARS-BFGL-NGS-110646	17	63140712	rs109154988	0.000273885	5.76105e-05	ENSBTAG00000011102	TPCN1
ARS-BFGL-NGS-110646	17	63140712	rs109154988	0.000273885	5.76105e-05	ENSBTAG00000039861	NA
ARS-USMARC-Parent-DQ786763-rs29020472	12	11824653	rs29020472	0.000188985	0.000171873	ENSBTAG00000016637	WBP4
ARS-USMARC-Parent-DQ786763-rs29020472	12	11824653	rs29020472	0.000188985	0.000171873	ENSBTAG00000038251	NAA16
ARS-USMARC-Parent-DQ786763-rs29020472	12	11824653	rs29020472	0.000188985	0.000171873	ENSBTAG00000008656	KBTBD6
ARS-USMARC-Parent-DQ786763-rs29020472	12	11824653	rs29020472	0.000188985	0.000171873	ENSBTAG00000013879	DGKH
ARS-USMARC-Parent-DQ786763-rs29020472	12	11824653	rs29020472	0.000188985	0.000171873	ENSBTAG00000039823	NA
ARS-USMARC-Parent-DQ786763-rs29020472	12	11824653	rs29020472	0.000188985	0.000171873	ENSBTAG00000001133	VWA8
ARS-USMARC-Parent-DQ786763-rs29020472	12	11824653	rs29020472	0.000188985	0.000171873	ENSBTAG00000034885	RGCC
ARS-USMARC-Parent-DQ786763-rs29020472	12	11824653	rs29020472	0.000188985	0.000171873	ENSBTAG00000012260	MTRF1
ARS-USMARC-Parent-DQ786763-rs29020472	12	11824653	rs29020472	0.000188985	0.000171873	ENSBTAG00000045392	NA
BTB-01524761	17	41939826	rs42640895	2.61341e-05	0.000263826	ENSBTAG00000010306	RXFP1
BTB-01524761	17	41939826	rs42640895	2.61341e-05	0.000263826	ENSBTAG00000019229	TMEM144
BTB-01524761	17	41939826	rs42640895	2.61341e-05	0.000263826	ENSBTAG00000017069	FAM198B
BTB-01524761	17	41939826	rs42640895	2.61341e-05	0.000263826	ENSBTAG00000043594	5S_rRNA
BTB-01712106	21	20232444	rs42829960	0.000175898	0.000331529	ENSBTAG00000040580	NA
BTB-01712106	21	20232444	rs42829960	0.000175898	0.000331529	ENSBTAG00000046377	NA
BTB-01712106	21	20232444	rs42829960	0.000175898	0.000331529	ENSBTAG00000047729	NA
BTB-01712106	21	20232444	rs42829960	0.000175898	0.000331529	ENSBTAG00000045929	NA
BTB-01712106	21	20232444	rs42829960	0.000175898	0.000331529	ENSBTAG00000000967	DET1
BTB-01712106	21	20232444	rs42829960	0.000175898	0.000331529	ENSBTAG00000040069	bta-mir-1179
BTB-01712106	21	20232444	rs42829960	0.000175898	0.000331529	ENSBTAG00000017054	NA
BTB-01712106	21	20232444	rs42829960	0.000175898	0.000331529	ENSBTAG00000043944	7SK
BTB-01712106	21	20232444	rs42829960	0.000175898	0.000331529	ENSBTAG00000036425	bta-mir-7-1
BTB-01712106	21	20232444	rs42829960	0.000175898	0.000331529	ENSBTAG00000046591	NA
BTB-01712106	21	20232444	rs42829960	0.000175898	0.000331529	ENSBTAG00000046412	NA
BTB-01712106	21	20232444	rs42829960	0.000175898	0.000331529	ENSBTAG00000014762	ISG20
BTB-01712106	21	20232444	rs42829960	0.000175898	0.000331529	ENSBTAG00000038494	NA
BTB-01712106	21	20232444	rs42829960	0.000175898	0.000331529	ENSBTAG00000048096	NA
BTB-01712106	21	20232444	rs42829960	0.000175898	0.000331529	ENSBTAG00000019830	MRPL46
BTB-01712106	21	20232444	rs42829960	0.000175898	0.000331529	ENSBTAG00000036082	NA
BTB-01712106	21	20232444	rs42829960	0.000175898	0.000331529	ENSBTAG00000001526	NA
BTB-01712106	21	20232444	rs42829960	0.000175898	0.000331529	ENSBTAG00000019831	MRPS11
BTB-01712106	21	20232444	rs42829960	0.000175898	0.000331529	ENSBTAG00000004339	NA
BTB-01712106	21	20232444	rs42829960	0.000175898	0.000331529	ENSBTAG00000002786	NA
BTB-01712106	21	20232444	rs42829960	0.000175898	0.000331529	ENSBTAG00000012326	NA
BTB-01712106	21	20232444	rs42829960	0.000175898	0.000331529	ENSBTAG00000001308	NA
BTB-01712106	21	20232444	rs42829960	0.000175898	0.000331529	ENSBTAG00000017632	AEN
Hapmap40322-BTA-100742	17	41965769	rs41600454	4.25685e-05	0.000458646	ENSBTAG00000019229	TMEM144
Hapmap40322-BTA-100742	17	41965769	rs41600454	4.25685e-05	0.000458646	ENSBTAG00000043594	5S_rRNA
Hapmap40322-BTA-100742	17	41965769	rs41600454	4.25685e-05	0.000458646	ENSBTAG00000017069	FAM198B
Hapmap43002-BTA-63541	28	14482088	rs41586803	0.000382911	0.000299072	ENSBTAG00000010694	BICC1
Hapmap43002-BTA-63541	28	14482088	rs41586803	0.000382911	0.000299072	ENSBTAG00000037332	NA
Hapmap43002-BTA-63541	28	14482088	rs41586803	0.000382911	0.000299072	ENSBTAG00000005507	NA
Hapmap43002-BTA-63541	28	14482088	rs41586803	0.000382911	0.000299072	ENSBTAG00000010947	PHYHIPL
Hapmap52830-rs29014800	17	63541690	rs29014800	5.79857e-05	1.57609e-05	ENSBTAG00000019040	PLBD2
Hapmap52830-rs29014800	17	63541690	rs29014800	5.79857e-05	1.57609e-05	ENSBTAG00000031814	SDS
Hapmap52830-rs29014800	17	63541690	rs29014800	5.79857e-05	1.57609e-05	ENSBTAG00000011937	RITA1
Hapmap52830-rs29014800	17	63541690	rs29014800	5.79857e-05	1.57609e-05	ENSBTAG00000002048	PTPN11
Hapmap52830-rs29014800	17	63541690	rs29014800	5.79857e-05	1.57609e-05	ENSBTAG00000016738	DTX1
Hapmap52830-rs29014800	17	63541690	rs29014800	5.79857e-05	1.57609e-05	ENSBTAG00000016739	RASAL1
Hapmap52830-rs29014800	17	63541690	rs29014800	5.79857e-05	1.57609e-05	ENSBTAG00000003107	LHX5
Hapmap52830-rs29014800	17	63541690	rs29014800	5.79857e-05	1.57609e-05	ENSBTAG00000011924	CFAP73
Hapmap52830-rs29014800	17	63541690	rs29014800	5.79857e-05	1.57609e-05	ENSBTAG00000001806	IQCD
Hapmap52830-rs29014800	17	63541690	rs29014800	5.79857e-05	1.57609e-05	ENSBTAG00000011930	DDX54
Hapmap52830-rs29014800	17	63541690	rs29014800	5.79857e-05	1.57609e-05	ENSBTAG00000014628	OAS2
Hapmap52830-rs29014800	17	63541690	rs29014800	5.79857e-05	1.57609e-05	ENSBTAG00000039861	NA
Hapmap52830-rs29014800	17	63541690	rs29014800	5.79857e-05	1.57609e-05	ENSBTAG00000011102	TPCN1
Hapmap52830-rs29014800	17	63541690	rs29014800	5.79857e-05	1.57609e-05	ENSBTAG00000011103	SLC8B1
Hapmap52830-rs29014800	17	63541690	rs29014800	5.79857e-05	1.57609e-05	ENSBTAG00000008945	SDSL
Hapmap52830-rs29014800	17	63541690	rs29014800	5.79857e-05	1.57609e-05	ENSBTAG00000004247	RPH3A
Hapmap52830-rs29014800	17	63541690	rs29014800	5.79857e-05	1.57609e-05	ENSBTAG00000037527	OAS1X
