# Supplementary material for: Genome wide association study identifies novel potential candidate genes for bovine milk cholesterol content
Source: Sci Rep. 2018 Sep 5;8:13239. doi: 10.1038/s41598-018-31427-0 (PMC6125589; doi:10.1038/s41598-018-31427-0)
Supplement: Supplementary file 3 — Table S2 [file 41598_2018_31427_MOESM3_ESM.xlsx]

## Sheet: Table S2a_Enrich CHL_fat gene
Table S1a. Enriched gene ontology and pathways for positional candidate genes of CHL_fat
Category	Term	Number of genes	Pvalue
GOTERM_BP_ALL	negative regulation of cyclin-dependent protein kinase activity	2	0.0012
GOTERM_BP_ALL	cell-cell signaling	5	0.0012
GOTERM_BP_ALL	cell communication	6	0.0039
GOTERM_BP_ALL	regulation of cyclin-dependent protein kinase activity	2	0.0058
GOTERM_BP_ALL	regulation of nervous system development	3	0.0071
GOTERM_BP_ALL	organic acid catabolic process	3	0.0077
GOTERM_BP_ALL	carboxylic acid catabolic process	3	0.0077
GOTERM_BP_ALL	regulation of adenylate cyclase activity	2	0.0088
GOTERM_BP_ALL	G-protein signaling, coupled to cAMP nucleotide second messenger	2	0.0088
GOTERM_BP_ALL	G-protein signaling, coupled to cyclic nucleotide second messenger	2	0.0088
GOTERM_BP_ALL	cAMP-mediated signaling	2	0.0096
GOTERM_BP_ALL	cyclic-nucleotide-mediated signaling	2	0.01
GOTERM_BP_ALL	negative regulation of cell cycle	2	0.011
GOTERM_BP_ALL	regulation of cyclase activity	2	0.011
GOTERM_BP_ALL	regulation of cAMP biosynthetic process	2	0.012
GOTERM_BP_ALL	regulation of lyase activity	2	0.013
GOTERM_BP_ALL	negative regulation of catalytic activity	3	0.015
GOTERM_BP_ALL	regulation of cAMP metabolic process	2	0.015
GOTERM_BP_ALL	regulation of nucleotide biosynthetic process	2	0.017
GOTERM_BP_ALL	regulation of cyclic nucleotide biosynthetic process	2	0.017
GOTERM_BP_ALL	actin cytoskeleton organization	3	0.019
GOTERM_BP_ALL	positive regulation of cell proliferation	4	0.02
GOTERM_BP_ALL	actin filament-based process	3	0.02
GOTERM_BP_ALL	negative regulation of transcription from RNA polymerase II promoter	3	0.022
GOTERM_BP_ALL	regulation of cyclic nucleotide metabolic process	2	0.022
GOTERM_BP_ALL	regulation of nucleotide metabolic process	2	0.023
GOTERM_BP_ALL	negative regulation of protein kinase activity	2	0.025
GOTERM_BP_ALL	negative regulation of molecular function	3	0.027
GOTERM_BP_ALL	regulation of neuron differentiation	2	0.027
GOTERM_BP_ALL	negative regulation of kinase activity	2	0.029
GOTERM_BP_ALL	negative regulation of transferase activity	2	0.029
GOTERM_BP_ALL	cellular amino acid catabolic process	2	0.03
GOTERM_BP_ALL	signal transduction	12	0.033
GOTERM_BP_ALL	second-messenger-mediated signaling	2	0.04
GOTERM_BP_ALL	amine catabolic process	2	0.04
GOTERM_BP_ALL	regulation of neurogenesis	2	0.045
GOTERM_BP_ALL	regulation of multicellular organismal process	6	0.046
GOTERM_BP_ALL	negative regulation of transcription, DNA-dependent	3	0.048
GOTERM_BP_ALL	nervous system development	5	0.049
GOTERM_BP_ALL	negative regulation of RNA metabolic process	3	0.049
GOTERM_CC_ALL	basolateral plasma membrane	3	0.0074
GOTERM_CC_ALL	plasma membrane	13	0.02
GOTERM_CC_ALL	cell junction	4	0.032
GOTERM_MF_ALL	cyclin-dependent protein kinase regulator activity	3	0.00011
GOTERM_MF_ALL	snRNA binding	2	0.00048
GOTERM_MF_ALL	cyclin-dependent protein kinase inhibitor activity	2	0.0013
GOTERM_MF_ALL	protein serine/threonine kinase inhibitor activity	2	0.003
GOTERM_MF_ALL	protein kinase regulator activity	3	0.0033
GOTERM_MF_ALL	kinase regulator activity	3	0.0054
GOTERM_MF_ALL	protein kinase inhibitor activity	2	0.0061
GOTERM_MF_ALL	kinase inhibitor activity	2	0.0076
GOTERM_MF_ALL	3',5'-cyclic-nucleotide phosphodiesterase activity	2	0.01
GOTERM_MF_ALL	cyclic-nucleotide phosphodiesterase activity	2	0.011
GOTERM_MF_ALL	Ras GTPase binding	2	0.012
GOTERM_MF_ALL	small GTPase binding	2	0.013
GOTERM_MF_ALL	GTPase binding	2	0.018
GOTERM_MF_ALL	cofactor binding	4	0.045
GOTERM_MF_ALL	vitamin B6 binding	2	0.048
GOTERM_MF_ALL	pyridoxal phosphate binding	2	0.048
KEGG_PATHWAY	Neuroactive ligand-receptor interaction	5	0.015
KEGG_PATHWAY	Focal adhesion	4	0.026
KEGG_PATHWAY	Leukocyte transendothelial migration	3	0.032
KEGG_PATHWAY	Tight junction	3	0.04
KEGG_PATHWAY	Basal cell carcinoma	2	0.043

## Sheet: Table S2b_Enrich CHL_milk gene
Table S1b. Enriched gene ontology and pathways for positional candidate genes of CHL_milk
Category	Term	Number of genes	Pvalue
GOTERM_BP_ALL	cardiac muscle tissue development	4	0.0001
GOTERM_BP_ALL	positive regulation of cell-matrix adhesion	2	0.00043
GOTERM_BP_ALL	heart development	5	0.0014
GOTERM_BP_ALL	negative regulation of protein ubiquitination	2	0.0015
GOTERM_BP_ALL	striated muscle tissue development	4	0.0023
GOTERM_BP_ALL	muscle tissue development	4	0.0027
GOTERM_BP_ALL	ribosome biogenesis	4	0.003
GOTERM_BP_ALL	ventricular cardiac muscle morphogenesis	2	0.0031
GOTERM_BP_ALL	regulation of cell-matrix adhesion	2	0.0045
GOTERM_BP_ALL	cardiac muscle cell differentiation	2	0.0045
GOTERM_BP_ALL	negative regulation of translation	2	0.0045
GOTERM_BP_ALL	cardiac muscle tissue morphogenesis	2	0.0053
GOTERM_BP_ALL	muscle tissue morphogenesis	2	0.0053
GOTERM_BP_ALL	cardiac cell differentiation	2	0.0053
GOTERM_BP_ALL	ribonucleoprotein complex biogenesis	4	0.006
GOTERM_BP_ALL	nuclear-transcribed mRNA catabolic process, nonsense-mediated decay	2	0.0062
GOTERM_BP_ALL	muscle organ development	4	0.0063
GOTERM_BP_ALL	rRNA processing	3	0.008
GOTERM_BP_ALL	negative regulation of cellular protein metabolic process	3	0.008
GOTERM_BP_ALL	rRNA metabolic process	3	0.008
GOTERM_BP_ALL	regulation of protein ubiquitination	2	0.0081
GOTERM_BP_ALL	negative regulation of protein metabolic process	3	0.0085
GOTERM_BP_ALL	regulation of macromolecule metabolic process	21	0.009
GOTERM_BP_ALL	Notch signaling pathway	2	0.0091
GOTERM_BP_ALL	regulation of cell proliferation	7	0.0092
GOTERM_BP_ALL	negative regulation of cellular process	11	0.0093
GOTERM_BP_ALL	anatomical structure formation involved in morphogenesis	5	0.0098
GOTERM_BP_ALL	positive regulation of cell proliferation	5	0.01
GOTERM_BP_ALL	nuclear-transcribed mRNA catabolic process	2	0.01
GOTERM_BP_ALL	regulation of gene expression	19	0.011
GOTERM_BP_ALL	mRNA catabolic process	2	0.011
GOTERM_BP_ALL	energy reserve metabolic process	2	0.011
GOTERM_BP_ALL	cellular glucan metabolic process	2	0.011
GOTERM_BP_ALL	glucan metabolic process	2	0.011
GOTERM_BP_ALL	glycogen metabolic process	2	0.011
GOTERM_BP_ALL	positive regulation of cell-substrate adhesion	2	0.011
GOTERM_BP_ALL	RNA catabolic process	2	0.013
GOTERM_BP_ALL	negative regulation of cell proliferation	4	0.015
GOTERM_BP_ALL	cellular nitrogen compound metabolic process	20	0.015
GOTERM_BP_ALL	regulation of production of molecular mediator of immune response	2	0.018
GOTERM_BP_ALL	gene expression	16	0.018
GOTERM_BP_ALL	regulation of macromolecule biosynthetic process	18	0.019
GOTERM_BP_ALL	nucleobase, nucleoside, nucleotide and nucleic acid metabolic process	18	0.019
GOTERM_BP_ALL	negative regulation of biological process	11	0.021
GOTERM_BP_ALL	nitrogen compound metabolic process	20	0.022
GOTERM_BP_ALL	negative regulation of protein modification process	2	0.022
GOTERM_BP_ALL	positive regulation of T cell proliferation	2	0.022
GOTERM_BP_ALL	regulation of metabolic process	21	0.023
GOTERM_BP_ALL	regulation of cell-substrate adhesion	2	0.024
GOTERM_BP_ALL	regulation of cellular biosynthetic process	18	0.025
GOTERM_BP_ALL	RNA metabolic process	8	0.025
GOTERM_BP_ALL	heart morphogenesis	2	0.025
GOTERM_BP_ALL	regulation of biosynthetic process	18	0.026
GOTERM_BP_ALL	RNA processing	6	0.027
GOTERM_BP_ALL	RNA localization	2	0.027
GOTERM_BP_ALL	cellular polysaccharide metabolic process	2	0.027
GOTERM_BP_ALL	nucleic acid transport	2	0.027
GOTERM_BP_ALL	establishment of RNA localization	2	0.027
GOTERM_BP_ALL	RNA transport	2	0.027
GOTERM_BP_ALL	regulation of T cell proliferation	2	0.029
GOTERM_BP_ALL	positive regulation of cell adhesion	2	0.029
GOTERM_BP_ALL	cellular macromolecule metabolic process	29	0.029
GOTERM_BP_ALL	regulation of lymphocyte mediated immunity	2	0.031
GOTERM_BP_ALL	tissue morphogenesis	3	0.031
GOTERM_BP_ALL	positive regulation of lymphocyte proliferation	2	0.034
GOTERM_BP_ALL	nucleobase, nucleoside, nucleotide and nucleic acid transport	2	0.036
GOTERM_BP_ALL	positive regulation of mononuclear cell proliferation	2	0.036
GOTERM_BP_ALL	regulation of leukocyte mediated immunity	2	0.036
GOTERM_BP_ALL	positive regulation of leukocyte proliferation	2	0.036
GOTERM_BP_ALL	regulation of biological process	35	0.037
GOTERM_BP_ALL	lipid catabolic process	3	0.038
GOTERM_BP_ALL	biological regulation	37	0.039
GOTERM_BP_ALL	regulation of cellular metabolic process	19	0.043
GOTERM_BP_ALL	regulation of cellular process	33	0.044
GOTERM_BP_ALL	glucose metabolic process	3	0.044
GOTERM_BP_ALL	mRNA metabolic process	4	0.045
GOTERM_BP_ALL	DNA recombination	2	0.046
GOTERM_BP_ALL	regulation of lymphocyte proliferation	2	0.046
GOTERM_BP_ALL	regulation of protein transport	2	0.048
GOTERM_BP_ALL	regulation of mononuclear cell proliferation	2	0.048
GOTERM_BP_ALL	regulation of leukocyte proliferation	2	0.048
GOTERM_BP_ALL	negative regulation of cellular metabolic process	5	0.048
GOTERM_BP_ALL	negative regulation of macromolecule metabolic process	5	0.048
GOTERM_BP_ALL	regulation of protein modification process	3	0.049
GOTERM_CC_ALL	anchored to membrane	5	0.00058
GOTERM_CC_ALL	intracellular	66	0.0058
GOTERM_CC_ALL	intracellular organelle lumen	11	0.017
GOTERM_CC_ALL	organelle lumen	11	0.017
GOTERM_CC_ALL	endosome	4	0.021
GOTERM_CC_ALL	membrane-enclosed lumen	11	0.022
GOTERM_CC_ALL	intracellular membrane-bounded organelle	45	0.022
GOTERM_CC_ALL	membrane-bounded organelle	45	0.023
GOTERM_CC_ALL	nucleus	29	0.025
GOTERM_CC_ALL	nuclear part	11	0.028
GOTERM_CC_ALL	plasma membrane	17	0.041
GOTERM_CC_ALL	nuclear lumen	8	0.042
GOTERM_CC_ALL	synapse	4	0.045
GOTERM_MF_ALL	interleukin-2 receptor binding	2	8.6e-05
GOTERM_MF_ALL	ATP-dependent helicase activity	5	0.00025
GOTERM_MF_ALL	purine NTP-dependent helicase activity	5	0.00025
GOTERM_MF_ALL	nucleic acid binding	31	0.0016
GOTERM_MF_ALL	helicase activity	5	0.0018
GOTERM_MF_ALL	ATPase activity, coupled	6	0.0062
GOTERM_MF_ALL	3'-5' exonuclease activity	2	0.0063
GOTERM_MF_ALL	mRNA binding	2	0.011
GOTERM_MF_ALL	pyridoxal phosphate binding	3	0.011
GOTERM_MF_ALL	vitamin B6 binding	3	0.011
GOTERM_MF_ALL	vitamin binding	4	0.012
GOTERM_MF_ALL	RNA binding	8	0.015
GOTERM_MF_ALL	ATPase activity	6	0.015
GOTERM_MF_ALL	binding	84	0.021
GOTERM_MF_ALL	exonuclease activity	2	0.024
KEGG_PATHWAY	Glycerolipid metabolism	2	0.043
KEGG_PATHWAY	Notch signaling pathway	2	0.045
