# Supplementary material for: Genome wide association study identifies novel potential candidate genes for bovine milk cholesterol content
Source: Sci Rep. 2018 Sep 5;8:13239. doi: 10.1038/s41598-018-31427-0 (PMC6125589; doi:10.1038/s41598-018-31427-0)
Supplement: Supplementary file 4 — Table S3 [file 41598_2018_31427_MOESM4_ESM.xlsx]

## Sheet: Chea 2016 CHL_fat
Table S3a. Enrichment of CHL_fat potential candidate genes in ChIP-X database (CheA) database 2016
Term	Overlap	P-value	Genes
CREB1_20920259_ChIP-Seq_GC1-SPG_Mouse	40/3057	0.00167825	ARF4;ENY2;PAXIP1;UBE3C;DIABLO;INSIG1;ITGA2B;WBP4;RASAL1;SDSL;SAMHD1;RXFP1;EFTUD2;LMBR1;DSN1;UBTF;FLNB;KNTC1;RPP14;ATXN7L3;DLGAP4;HEXIM1;MLXIP;HEXIM2;TMEM120B;ACBD4;KDM2B;SECISBP2;DDX54;PTPN11;IQCD;HTR5A;RUNDC3A;TMUB2;CLIP1;RBL1;SLC25A39;NMT1;ORAI1;MAP3K14
PPARD_23208498_ChIP-Seq_MDA-MB-231_Human	11/516	0.00377568	U6;ENY2;NUDCD1;MRPS11;INSC;5S_RRNA;FLNB;SNORA1;MRPL46;U2;7SK
CEBPB_23403033_ChIP-Seq_LIVER_Mouse	9/382	0.0045345	ISG20;DSN1;GRN;MRPS11;CKS2;IQCD;RPP14;SAMHD1;MRPL46
MYC_22102868_ChIP-Seq_BL_Human	14/797	0.00637868	U6;KDM2B;DCAKD;WBP4;DTX1;ABHD6;RHOF;TPCN1;SLC25A39;BCL7A;UBTF;ORAI1;5S_RRNA;U2
GRHL2_25758223_ChIP-Seq_PLACENTA_Mouse	16/1000	0.0086474	ADCYAP1R1;RBM19;ADAM11;PHYHIPL;TMEM74;RUNDC3A;BICC1;GPATCH8;ISG20;GHRHR;KIF18B;NUDCD1;NEUROD6;RPP14;MAP3K14;DNASE1L3
CIITA_25753668_ChIP-Seq_RAJI_Human	9/459	0.0141335	HEXIM2;NDRG3;SLMAP;INSIG1;CCDC43;RSRC2;MRPL46;MAP3K14;RBM33
CLOCK_20551151_ChIP-Seq_293T_Human	8/407	0.019926	HEXIM1;MLXIP;CLIP1;RPN2;ABHD6;PDHB;MYL9;AQP1
NANOG_21062744_ChIP-ChIP_HESCs_Human	13/840	0.0220544	HEXIM1;MLXIP;GRN;TGIF2;FZD2;SECISBP2;RSRC2;RHOF;LMBR1;NA;OAS2;CKS2;KNTC1
FOXP3_21729870_ChIP-Seq_TREG_Human	19/1404	0.0227544	HEXIM2;ENY2;C17ORF53;PXK;ACBD4;RPN2;MRPS11;DDX54;RSRC2;DBF4B;MRPL46;EFTUD2;PSMD9;MTRF1;KBTBD6;NUDCD1;OAS2;KNTC1;RPP14
E2A_27217539_Chip-Seq_RAMOS-Cell_line_Human	25/2000	0.0231714	MRPS11;DTX1;RASAL1;SAMHD1;PSMD9;LMBR1;BCL7A;EPB41L1;FAM198B;DLGAP4;HEXIM1;NOM1;ACBD4;SEMA4D;SETD1B;DDX54;IQCD;RHOF;MRPL46;ISG20;FMNL1;OAS2;CKS2;ORAI1;HPD
SMAD4_21741376_ChIP-Seq_EPCs_Human	25/2000	0.0231714	RNF32;PXK;NDRG3;RPN2;INSIG1;TMEM74;RASAL1;PDHB;SAMHD1;GPATCH8;ASB16;TMEM144;NUDCD1;CLDN23;FLNB;KNTC1;SDS;SEMA4D;RBM19;DDX54;MFHAS1;DLC1;MORN3;MAP3K14;DGKH
FOXA1_26769127_Chip-Seq_PDAC-Cell_line_Human	25/2000	0.0231714	GRN;UBE3C;WBP4;GPATCH8;TMEM144;BCL7A;EPB41L1;CYP2R1;DLGAP4;HEXIM1;MLXIP;HEXIM2;NOM1;DCAKD;SETD1B;RSRC2;BICC1;TPCN1;ISG20;CLIP1;SLC25A39;OAS2;SLMAP;ORAI1;MAP3K14
TFAP2A_17053090_ChIP-ChIP_MCF-7_Human	24/1904	0.0237727	MLXIP;DET1;GRN;C17ORF53;TGIF2;NDRG3;RNF34;DIABLO;DCAKD;ITGA2B;PTPN11;RHOF;HIGD1B;ASB16;WDR66;GFAP;MTRF1;FMNL1;EPB41L1;LHX5;CCDC43;PLCD3;ATXN7L3;MYL9
TAL1_20566737_ChIP-Seq_PRIMARY_FETAL_LIVER_ERYTHROID_Mouse	23/1875	0.0350108	TMEM120B;SDS;PAXIP1;RPN2;SEMA4D;SECISBP2;INSIG1;ITGA2B;WBP4;SLC4A1;RHOF;SLA2;GFAP;AQP1;ISG20;PSMD9;GHRHR;LMBR1;DSN1;ORAI1;MYL9;HPD;DLGAP4
CREB1_23762244_ChIP-Seq_HIPPOCAMPUS_Rat	28/2393	0.0354198	ARF4;GRN;ENY2;RPN2;DIABLO;INSIG1;PDHB;LMBR1;UBTF;RPP14;ATXN7L3;HEXIM1;MLXIP;HEXIM2;TMEM120B;NOM1;FZD2;ACBD4;KDM2B;SECISBP2;DCAKD;ADAM11;IQCD;RHOF;RUNDC3A;TMUB2;RBL1;NMT1
MITF_21258399_ChIP-Seq_MELANOMA_Human	57/5578	0.0358215	ARF4;C8ORF48;AQP1;SHH;LMBR1;BCL7A;INSC;UBTF;RBM33;DLGAP4;SDS;TGIF2;KDM2B;SECISBP2;RBM19;ADAM11;CNPY1;DDX54;IQCD;RHOF;CLIP1;RBL1;ACOX2;OAS2;PDE12;CKS2;ORAI1;CCDC43;MYL9;HPD;PLBD2;DGKH;GRN;PXK;INSIG1;WBP4;DTX1;ABHD6;RASAL1;WDR66;GJC1;EPB41L1;FLNB;RPP14;HEXIM1;TMEM120B;SEMA4D;BICC1;TPCN1;ISG20;MFHAS1;SLC25A39;DLC1;SLMAP;GHRH;MORN3;MAP3K14
ATF3_23680149_ChIP-Seq_GBM1-GSC_Human	26/2189	0.0360959	ZCCHC8;ARF4;C17ORF53;RPN2;WBP4;SDSL;GJC1;EFTUD2;DSN1;FLNB;KNTC1;HEXIM1;HEXIM2;TMEM120B;SECISBP2;RSRC2;IQCD;TMUB2;TPCN1;ISG20;MFHAS1;KBTBD6;CKS2;NAA16;MAP3K14;HPD
EST1_17652178_ChIP-ChIP_JURKAT_Human	14/1001	0.0376835	HEXIM1;ZCCHC8;HEXIM2;ARF4;ENY2;RNF34;SECISBP2;DCAKD;RBM19;MRPL46;MTRF1;KBTBD6;RBL1;NMT1
CTCF_21964334_ChIP-Seq_BJAB-B_Human	24/2000	0.0392835	CALCA;PAXIP1;CALCB;ACBD4;MRPS11;INSIG1;RBM19;RASAL1;AEN;PTPN11;RHOF;SDSL;ASB16;WDR66;DSN1;CLIP1;FMNL1;CYP2R1;MORN3;UBTF;ORAI1;RPP14;PLCD3;DNASE1L3
EOMES_21245162_ChIP-Seq_HESCs_Human	13/932	0.0451306	HEXIM1;HEXIM2;C17ORF53;DCAKD;WBP4;RHOF;ISG20;EFTUD2;PSMD9;NMT1;CCDC43;PLCD3;DLGAP4
NFIB_24661679_ChIP-Seq_LUNG_Mouse	9/573	0.0484177	HEXIM1;HEXIM2;EPB41L1;INSIG1;CCDC43;RHOF;ATXN7L3;GPATCH8;RBM33
MYB_26560356_Chip-Seq_TH1_Human	23/2000	0.0638829	HEXIM1;ZCCHC8;HEXIM2;ARF4;PXK;PAXIP1;CALCB;RNF34;KDM2B;DIABLO;DCAKD;WBP4;AEN;RHOF;C1QL1;TPCN1;ISG20;LMBR1;SLMAP;CKS2;ORAI1;FLNB;KNTC1
CSB_26484114_Chip-Seq_FIBROBLAST_Human	23/2000	0.0638829	HEXIM1;TGIF2;NDRG3;FZD2;RPN2;PDE1C;SLA2;LRRC43;SAMHD1;HIGD1B;C1QL1;GFAP;TRHR;GJC1;RPH3A;MFHAS1;DSN1;RBL1;DLC1;GHRH;FAM198B;FLNB;LONRF1
GATA1_19941827_ChIP-Seq_MEL86_Mouse	23/2000	0.0638829	GRN;TGIF2;PAXIP1;RNF34;KDM2B;INSIG1;RBM19;CNPY1;SDSL;HIGD1B;C1QL1;AQP1;TPCN1;TMEM144;RPH3A;RBL1;BCL7A;UBTF;ORAI1;PLCD3;MYL9;DLGAP4;DGKH
CTCF_20526341_ChIP-Seq_ESCs_Human	23/2000	0.0638829	HEXIM1;CALCB;ACBD4;RBM19;PHYHIPL;DDX54;PTPN11;HTR5A;SDSL;LRRC43;C1QL1;TMEM144;MTRF1;CLIP1;FMNL1;RBL1;BCL7A;PDE12;NEUROD6;CLDN23;INSC;PLCD3;DNASE1L3
DMRT1_21621532_ChIP-ChIP_FETAL_Ovary	3/132	0.0960149	TMEM144;KDM2B;7SK
NOTCH1_17114293_ChIP-ChIP_T-ALL_Human	3/134	0.0993271	ZCCHC8;RBL1;MRPS11
GATA4_25053715_ChIP-Seq_YYC3_Human	22/2000	0.0996039	HEXIM1;HEXIM2;DET1;FZD2;RPN2;SECISBP2;INSIG1;ABHD6;RHOF;RBL1;KIF18B;ACOX2;DLC1;FAM198B;CYP2R1;CLDN23;FLNB;PLCD3;MAP3K14;HPD;DNASE1L3;DLGAP4
LXR_22292898_ChIP-Seq_THP-1_Human	22/2000	0.0996039	GRN;TGIF2;MRPS11;INSIG1;PDE3B;ADAM11;RASAL1;ABHD6;PTPN11;AQP1;TPCN1;ISG20;MFHAS1;FMNL1;NUDCD1;GHRH;CLDN23;UBTF;S1PR3;LONRF1;PLCD3;MAP3K14
CREB1_26743006_Chip-Seq_LNCaP-abl_Human	22/2000	0.0996039	HEXIM1;SHC3;RPN2;SEMA4D;DIABLO;INSIG1;ITGA2B;CNPY1;AEN;RHOF;FMNL1;ACOX2;BCL7A;SLMAP;MORN3;UBTF;CCDC43;FLNB;LONRF1;ATXN7L3;DNASE1L3;DGKH
KDM2B_26808549_Chip-Seq_SUP-B15_Human	22/2000	0.0996039	HEXIM1;MLXIP;TGIF2;KDM2B;SEMA4D;DCAKD;WBP4;ADAM11;DTX1;RHOF;LRRC43;SAMHD1;TPCN1;GJC1;BCL7A;OAS2;CYP2R1;UBTF;LONRF1;PLCD3;DLGAP4;DGKH
RUNX2_24764292_ChIP-Seq_MC3T3_Mouse	22/2000	0.0996039	HEXIM1;MLXIP;HEXIM2;ACBD4;KDM2B;INSIG1;CNPY1;AEN;SAMHD1;AQP1;FAM171A2;CLIP1;SLC25A39;KIF18B;PDE12;SLMAP;DLC1;INSC;CKS2;CCDC43;FLNB;MAP3K14
FOXA1_25552417_ChIP-Seq_VCAP_Human	22/2000	0.0996039	HEXIM1;HEXIM2;NOM1;RNF32;ADCYAP1R1;UBE3C;RPN2;CNPY1;PHYHIPL;SLC4A1;RSRC2;ASB16;TPCN1;SHH;ACOX2;BCL7A;EPB41L1;CYP2R1;FLNB;MYL9;DLGAP4;RBM33
EWS-FLI1_20517297_ChIP-Seq_SK-N-MC_Human	8/574	0.103288	GHRHR;FMNL1;FZD2;CYP2R1;CLDN23;NMT1;DNASE1L3;TRHR
ETS1_20019798_ChIP-Seq_JURKAT_Human	18/1607	0.114001	HEXIM1;ZCCHC8;HEXIM2;DET1;ARF4;SECISBP2;MRPS11;DCAKD;DBF4B;TMUB2;EFTUD2;MTRF1;KBTBD6;RBL1;NUDCD1;PDE12;SLMAP;RPP14
ZNF263_19887448_ChIP-Seq_K562_Human	1971-02-01	0.116422	LMBR1;PLCD3
GATA1_21571218_ChIP-Seq_MEGAKARYOCYTES_Human	27/2601	0.122307	ZCCHC8;ARF4;SHC3;PDE1C;INSIG1;WBP4;SLC4A1;ABHD6;AQP1;PSMD9;FLNB;HEXIM2;TMEM120B;DCAKD;RBM19;ADAM11;RHOF;LRRC43;RUNDC3A;TRHR;TPCN1;KBTBD6;SLMAP;DLC1;CKS2;HPD;DNASE1L3
RCOR3_21632747_ChIP-Seq_MESCs_Mouse	29/2851	0.133776	RNF32;PXK;PAXIP1;RNF34;PHYHIPL;RPH3A;PSMD9;FAM171A2;BCL7A;EPB41L1;FAM198B;FLNB;DLGAP4;MLXIP;TMEM120B;FZD2;ACBD4;SEMA4D;RBM19;PTPN11;RHOF;HTR5A;RUNDC3A;KCTD6;OAS2;SLMAP;DLC1;LHX5;MYL9
ESR2_21235772_ChIP-Seq_MCF-7_Human	6/424	0.13915	ZCCHC8;ISG20;WBP4;CLDN23;FLNB;S1PR3
NOTCH1_21737748_ChIP-Seq_TLL_Human	4/245	0.144874	DET1;KBTBD6;DTX1;AEN
GATA3_21878914_ChIP-Seq_MCF-7_Human	21/2000	0.148847	HEXIM2;TMEM120B;NOM1;C17ORF53;SDS;KDM2B;DIABLO;CCDC129;PDHB;HTR5A;SDSL;SAMHD1;GPATCH8;ASB16;BCL7A;DLC1;CLDN23;FLNB;NAA16;MAP3K14;RBM33
SPI1_26923725_Chip-Seq_HPCs_Mouse	21/2000	0.148847	TMEM120B;PAXIP1;NDRG3;FZD2;UBE3C;SEMA4D;SECISBP2;RBM19;SLC4A1;RHOF;RUNDC3A;ASB16;RPH3A;PSMD9;GHRHR;MFHAS1;FMNL1;SLMAP;CLDN23;UBTF;CKS2
JUN_26020271_ChIP-Seq_SMOOTH_MUSCLE_Human	21/2000	0.148847	HEXIM1;TMEM120B;C17ORF53;PXK;SHC3;FZD2;RNF34;RPN2;INSIG1;WBP4;RSRC2;AEN;GJC1;ISG20;LMBR1;MORN3;NAA16;RPP14;PLCD3;MAP3K14;HPD
OLIG2_26023283_ChIP-Seq_AINV15_Mouse	21/2000	0.148847	ZCCHC8;GRN;CALCA;TGIF2;KDM2B;WBP4;KCTD6;ASB16;TPCN1;CLIP1;NUDCD1;BCL7A;SLMAP;DLC1;GHRH;CLDN23;CKS2;LHX5;CCDC43;DLGAP4;DGKH
PPARA_22158963_ChIP-Seq_LIVER_Mouse	21/2000	0.148847	ARF4;GRN;PXK;ACBD4;ABHD6;PDHB;RHOF;SDSL;RUNDC3A;GPATCH8;ASB16;GFAP;TPCN1;SLC25A39;ACOX2;DLC1;NMT1;CKS2;FLNB;HPD;DNASE1L3
CEBPA_20513432_ChIP-Seq_MACROPHAGES_Mouse	21/2000	0.148847	HEXIM1;MLXIP;ZCCHC8;HEXIM2;PXK;ENY2;NDRG3;DIABLO;INSIG1;SLC4A1;IQCD;LRRC43;TMEM144;RPH3A;PSMD9;CLDN23;B3GNT4;LONRF1;PLCD3;DLGAP4;RBM33
YY1_23942234_ChIP-Seq_MYOBLASTS_AND_MYOTUBES_Mouse	16/1466	0.153296	ZCCHC8;NDRG3;RBM19;RSRC2;PDHB;MRPL46;GPATCH8;TPCN1;RBL1;BCL7A;SLMAP;DLC1;INSC;NMT1;CCDC43;DGKH
ISL1_27105846_Chip-Seq_CPCs_Mouse	17/1576	0.154767	HEXIM1;RNF32;PAXIP1;FZD2;KDM2B;RPN2;INSIG1;RBM19;DTX1;AQP1;RPH3A;GHRHR;SLC25A39;DLC1;CLDN23;LHX5;DLGAP4
RAD21_21589869_ChIP-Seq_MESCs_Mouse	21/2036	0.16815	GRN;PAXIP1;ACBD4;DTX1;IQCD;RHOF;SAMHD1;ASB16;ISG20;TMEM144;FAM171A2;DSN1;FMNL1;KIF18B;FAM198B;UBTF;ORAI1;FLNB;RPP14;HPD;DNASE1L3
BCAT_22108803_ChIP-Seq_LS180_Human	8/650	0.169803	SHH;ACOX2;SLMAP;RBM19;IQCD;MAP3K14;DNASE1L3;PLBD2
ZFP322A_24550733_ChIP-Seq_MESCs_Mouse	1990-02-01	0.170111	PDE1C;ABHD6
STAT3_23295773_ChIP-Seq_U87_Human	31/3165	0.17273	SHC3;PDE1C;UBE3C;PDE3B;DTX1;PHYHIPL;PDHB;SAMHD1;GPATCH8;AQP1;RPH3A;PSMD9;SHH;DSN1;LMBR1;INSC;UBTF;RBM33;DLGAP4;TMEM120B;TGIF2;KDM2B;BICC1;RBL1;KIF18B;OAS2;PDE12;DLC1;SLMAP;NMT1;DNASE1L3
AR_20517297_ChIP-Seq_VCAP_Human	21/2047	0.174312	NOM1;ENY2;SDS;SHC3;PAXIP1;RPN2;MRPS11;WBP4;SLC4A1;CCDC129;PDHB;HTR5A;TPCN1;TMEM144;PSMD9;LMBR1;FMNL1;RBL1;PDE12;MYL9;HPD
FOXA2_19822575_ChIP-Seq_HepG2_Human	29/2968	0.187065	ZCCHC8;RNF32;C17ORF53;NDRG3;RPN2;DTX1;SLA2;SAMHD1;MTRF1;NUDCD1;EPB41L1;FLNB;DLGAP4;HEXIM2;SECISBP2;PTPN11;IQCD;BICC1;TPCN1;ISG20;MFHAS1;CLIP1;DLC1;NMT1;ORAI1;CCDC43;PLCD3;HPD;DNASE1L3
ELK4_26923725_Chip-Seq_MESODERM_Mouse	6/466	0.188268	RPH3A;RNF32;NOM1;TGIF2;CYP2R1;ATXN7L3
DMRT1_23473982_ChIP-Seq_TESTES_Mouse	21/2072	0.188763	HEXIM2;RNF32;TGIF2;NDRG3;FZD2;KDM2B;SEMA4D;DTX1;PTPN11;GPATCH8;TMUB2;TPCN1;RPH3A;MFHAS1;FAM171A2;SLC25A39;BCL7A;OAS2;CLDN23;NMT1;LONRF1
FOXP1_22492998_ChIP-Seq_STRATIUM_Mouse	2026-01-01	0.193882	RXFP1
CREM_20920259_ChIP-Seq_GC1-SPG_Mouse	53/5776	0.200508	ARF4;UBE3C;PDE3B;GPATCH8;EFTUD2;LMBR1;BCL7A;CLDN23;UBTF;ATXN7L3;DLGAP4;TGIF2;KDM2B;SECISBP2;DDX54;RHOF;RUNDC3A;KCTD6;CLIP1;RBL1;CKS2;ORAI1;ZCCHC8;RNF32;ENY2;PXK;PAXIP1;RNF34;RPN2;DIABLO;INSIG1;PHYHIPL;PDHB;GJC1;DSN1;EPB41L1;LONRF1;RPP14;HEXIM1;MLXIP;HEXIM2;TMEM120B;ACBD4;RSRC2;PTPN11;BICC1;TMUB2;TPCN1;SLC25A39;SLMAP;MORN3;LHX5;MAP3K14
SMAD2/3_21741376_ChIP-Seq_EPCs_Human	20/2000	0.213163	SDS;NDRG3;SEMA4D;INSIG1;RBM19;PHYHIPL;TMEM74;RASAL1;PTPN11;PDHB;SAMHD1;GPATCH8;ASB16;MFHAS1;DLC1;INSC;FLNB;KNTC1;DNASE1L3;DGKH
FOXA1_25329375_ChIP-Seq_VCAP_Human	20/2000	0.213163	GRN;SDS;INSIG1;WBP4;PDE3B;PHYHIPL;CCDC129;RASAL1;SAMHD1;C1QL1;AQP1;TMEM144;MFHAS1;KBTBD6;SLC25A39;NUDCD1;PDE12;KNTC1;RPP14;MAP3K14
KDM2B_26808549_Chip-Seq_HPB-ALL_Human	20/2000	0.213163	HEXIM1;TGIF2;KDM2B;SEMA4D;DIABLO;SETD1B;WBP4;PDE3B;ADAM11;DDX54;DTX1;RHOF;SLC25A39;BCL7A;MORN3;UBTF;ORAI1;NAA16;MAP3K14;DGKH
FOXA1_27270436_Chip-Seq_PROSTATE_Human	20/2000	0.213163	GRN;SDS;INSIG1;WBP4;PDE3B;PHYHIPL;CCDC129;RASAL1;SAMHD1;C1QL1;AQP1;TMEM144;MFHAS1;KBTBD6;SLC25A39;NUDCD1;PDE12;KNTC1;RPP14;MAP3K14
KDM2B_26808549_Chip-Seq_JURKAT_Human	20/2000	0.213163	MLXIP;ZCCHC8;CALCA;SHC3;DIABLO;SETD1B;WBP4;PDE3B;IQCD;RHOF;SLA2;C1QL1;SHH;FMNL1;BCL7A;MORN3;UBTF;ORAI1;ATXN7L3;DGKH
RACK7_27058665_Chip-Seq_MCF-7_Human	20/2000	0.213163	HEXIM1;TGIF2;INSIG1;WBP4;CNPY1;RASAL1;RHOF;ISG20;KBTBD6;SLC25A39;EPB41L1;SNORA38;FAM198B;CYP2R1;UBTF;ORAI1;FLNB;MAP3K14;DLGAP4;DGKH
ZFP281_27345836_Chip-Seq_ESCs_Mouse	20/2000	0.213163	HEXIM2;RNF32;PAXIP1;FZD2;KDM2B;WBP4;DTX1;RHOF;RUNDC3A;GPATCH8;GJC1;SHH;FAM171A2;PDE12;SLMAP;MORN3;UBTF;RPP14;ATXN7L3;DGKH
SALL1_21062744_ChIP-ChIP_HESCs_Human	2/105	0.214852	ACBD4;NUDCD1
EKLF_21900194_ChIP-Seq_ERYTHROCYTE_Mouse	13/1239	0.223422	ACBD4;DCAKD;RBM19;DDX54;PTPN11;SLC4A1;GFAP;AQP1;SLC25A39;NUDCD1;NMT1;UBTF;RPP14
PPARG_20176806_ChIP-Seq_3T3-L1_Mouse	18/1807	0.234088	MLXIP;RNF34;KDM2B;SEMA4D;INSIG1;AQP1;LMBR1;DSN1;CLIP1;DLC1;FAM198B;NMT1;UBTF;LHX5;PLCD3;ATXN7L3;MYL9;DLGAP4
IRF8_22096565_ChIP-ChIP_GC-B_Human	3/203	0.235318	WBP4;DBF4B;SDSL
EZH2_23942234_ChIP-Seq_MYOBLASTS_AND_MYOTUBES_Mouse	10/935	0.244157	CLIP1;BCL7A;SEMA4D;ADAM11;CNPY1;DDX54;FLNB;LHX5;SLC4A1;DLGAP4
HCFC1_20581084_ChIP-Seq_MESCs_Mouse	4/306	0.246437	ZCCHC8;ENY2;NUDCD1;NMT1
HSF1_23293686_ChIP-Seq_STHDH_STRIATAL_Mouse	12/1156	0.246512	HEXIM2;MTRF1;SEMA4D;DCAKD;WBP4;CNPY1;FLNB;RSRC2;KNTC1;RHOF;RUNDC3A;TPCN1
EBNA2_21746931_ChIP-Seq_IB4-LCL_Human	15/1492	0.249544	RNF32;CALCB;FZD2;MRPS11;DCAKD;INSIG1;AEN;LRRC43;MRPL46;HIGD1B;ISG20;DSN1;NMT1;FLNB;RPP14
TTF2_22483619_ChIP-Seq_HELA_Human	15/1512	0.265818	ARF4;DET1;NOM1;RPN2;MRPS11;DDX54;RSRC2;PDHB;LRRC43;MRPL46;TMUB2;CYP2R1;B3GNT4;CCDC43;KNTC1
PRDM16_22522345_ChIP-ChIP_PALATE_MESENCHYMAL_Mouse	2/122	0.266637	SLMAP;LONRF1
GATA1_19941826_ChIP-Seq_K562_Human	10/967	0.27686	HEXIM1;TMEM120B;CLIP1;EPB41L1;INSIG1;DLC1;RBM19;CLDN23;SLC4A1;AQP1
DCP1A_22483619_ChIP-Seq_HELA_Human	8/759	0.290226	GJC1;EFTUD2;NOM1;ENY2;KBTBD6;NUDCD1;SECISBP2;CYP2R1
ESR1_21235772_ChIP-Seq_MCF-7_Human	3/228	0.290817	ZCCHC8;ISG20;CLDN23
TAL1_22897851_ChIP-Seq_JUKARTE6-1_Human	19/2000	0.292572	ZCCHC8;TMEM120B;ARF4;NDRG3;CALCB;FZD2;MRPS11;ITGA2B;RHOF;HTR5A;GPATCH8;MFHAS1;MTRF1;CLDN23;MORN3;CKS2;FLNB;NAA16;MAP3K14
RXRA_24833708_ChIP-Seq_LIVER_Mouse	19/2000	0.292572	HEXIM1;ZCCHC8;HEXIM2;DCAKD;RBM19;CNPY1;TMEM74;LRRC43;HIGD1B;RXFP1;GPATCH8;ASB16;TMUB2;FAM171A2;SLC25A39;SLMAP;MORN3;UBTF;CCDC43
ATF3_27146783_Chip-Seq_COLON_Human	19/2000	0.292572	ZCCHC8;PXK;SHC3;RNF34;DIABLO;SECISBP2;INSIG1;AEN;PTPN11;ISG20;EFTUD2;LMBR1;SLC25A39;FAM198B;CYP2R1;MORN3;FLNB;LONRF1;ATXN7L3
SOX2_21211035_ChIP-Seq_LN229_Human	19/2000	0.292572	MLXIP;ADCYAP1R1;C8ORF48;TGIF2;UBE3C;KDM2B;SECISBP2;DCAKD;DDX54;SLC4A1;TMEM74;SAMHD1;DSN1;FMNL1;EPB41L1;SLMAP;MYL9;DLGAP4;RBM33
FLI1_26923725_Chip-Seq_HEMOGENIC-ENDOTHELIUM_Mouse	19/2000	0.292572	HEXIM2;TMEM120B;GRN;PAXIP1;FZD2;UBE3C;WBP4;ADAM11;SLC4A1;RXFP1;EFTUD2;FMNL1;RBL1;SLC25A39;MORN3;CCDC43;ATXN7L3;MAP3K14;DLGAP4
KDM2B_26808549_Chip-Seq_K562_Human	19/2000	0.292572	MLXIP;TMEM120B;NOM1;RNF34;KDM2B;DCAKD;INSIG1;ITGA2B;ADAM11;SLC4A1;RUNDC3A;TPCN1;SHH;SLC25A39;DLC1;B3GNT4;LHX5;DLGAP4;DGKH
KDM2B_26808549_Chip-Seq_DND41_Human	19/2000	0.292572	HEXIM1;ARF4;SHC3;TGIF2;RNF34;SEMA4D;DIABLO;SETD1B;WBP4;ADAM11;DTX1;IQCD;RHOF;FMNL1;BCL7A;CYP2R1;UBTF;ATXN7L3;DGKH
CTCF_26484167_Chip-Seq_Bcells_Mouse	19/2000	0.292572	GRN;CALCA;ACBD4;DTX1;PDHB;IQCD;RHOF;SAMHD1;KCTD6;TMUB2;MTRF1;ACOX2;OAS2;PDE12;FAM198B;ORAI1;ATXN7L3;DNASE1L3;DLGAP4
SMC3_22415368_ChIP-Seq_MEFs_Mouse	19/2000	0.292572	GRN;CALCA;ENY2;PAXIP1;ACBD4;WBP4;PDHB;MFHAS1;FMNL1;SLC25A39;GHRH;FAM198B;MORN3;ORAI1;S1PR3;RPP14;ATXN7L3;DNASE1L3;PLBD2
CTCF_21964334_Chip-Seq_Bcells_Human	19/2000	0.292572	HEXIM1;CALCA;ACBD4;RPN2;MRPS11;RBM19;WBP4;PTPN11;RHOF;WDR66;AQP1;GJC1;PSMD9;FMNL1;CYP2R1;UBTF;ORAI1;RPP14;DNASE1L3
ETS1_22383799_ChIP-Seq_G1ME_Mouse	19/2000	0.292572	HEXIM2;CALCA;PAXIP1;ACBD4;ITGA2B;WBP4;PHYHIPL;RHOF;SAMHD1;RXFP1;TRHR;TMEM144;FMNL1;ACOX2;SLMAP;MORN3;UBTF;ATXN7L3;DGKH
LDB1_21186366_ChIP-Seq_BM-HSCs_Mouse	19/2000	0.292572	HEXIM2;DET1;RNF32;ADCYAP1R1;SECISBP2;ASB16;AQP1;TPCN1;ISG20;EFTUD2;PSMD9;MFHAS1;DSN1;UBTF;S1PR3;LONRF1;ATXN7L3;DLGAP4;DGKH
CTNNB1_20460455_ChIP-Seq_HCT116_Human	10/988	0.299021	MFHAS1;FMNL1;SEMA4D;DCAKD;PDE3B;FLNB;CCDC129;CCDC43;IQCD;SLA2
BCL11B_21912641_ChIP-Seq_STHDH_STRIUM_Mouse	1943-01-01	0.299946	ADAM11
HOXC9_25013753_ChIP-Seq_NEUROBLASTOMA_BE2-C_Human	19/2014	0.303203	ZCCHC8;GRN;C17ORF53;RBM19;RSRC2;DBF4B;SAMHD1;MRPL46;ASB16;WDR66;AQP1;RPH3A;PSMD9;KBTBD6;KIF18B;BCL7A;NMT1;LHX5;RBM33
TP53_23651856_ChIP-Seq_MEFs_Mouse	29/3193	0.315938	ENY2;ADCYAP1R1;PXK;SHC3;ITGA2B;ABHD6;SDSL;GPATCH8;ASB16;BCL7A;EPB41L1;FLNB;S1PR3;RPP14;ATXN7L3;DLGAP4;TMEM120B;ACBD4;KDM2B;DDX54;AEN;IQCD;RHOF;TMUB2;KIF18B;SLMAP;NMT1;PLCD3;DGKH
JARID2_20064375_ChIP-Seq_MESCs_Mouse	11/1117	0.31658	MFHAS1;SHH;ADCYAP1R1;FMNL1;SHC3;FZD2;PDE3B;DTX1;LHX5;BICC1;C1QL1
E2F7_22180533_ChIP-Seq_HELA_Human	1946-01-01	0.317167	RBL1
SRY_25088423_ChIP-ChIP_EMBRYONIC_GONADS_Mouse	28/3083	0.32041	ADCYAP1R1;PDE1C;INSIG1;WBP4;SDSL;ASB16;RPH3A;SHH;BCL7A;EPB41L1;UBTF;DLGAP4;TMEM120B;KDM2B;ADAM11;DDX54;RUNDC3A;BICC1;KCTD6;GFAP;TPCN1;ISG20;CLIP1;ACOX2;OAS2;LHX5;PLCD3;MAP3K14
NR0B1_18358816_ChIP-ChIP_MESCs_Mouse	16/1691	0.320561	HEXIM1;GRN;TGIF2;SEMA4D;SECISBP2;DDX54;PDHB;RHOF;ASB16;C1QL1;LMBR1;FMNL1;SLC25A39;OAS2;CKS2;LHX5
VDR_21846776_ChIP-Seq_THP-1_Human	8/794	0.332965	HEXIM1;RNF34;SNORA38;INSIG1;SETD1B;UBTF;RSRC2;RPP14
SPI1_20517297_ChIP-Seq_HL60_Human	12/1249	0.335221	ISG20;DSN1;FAM171A2;ENY2;PXK;SHC3;FZD2;MORN3;AEN;SLC4A1;DBF4B;RPP14
YY1_21170310_ChIP-Seq_MESCs_Mouse	5/464	0.337037	HEXIM1;CLIP1;DSN1;MRPS11;NMT1
ZFP42_18358816_ChIP-ChIP_MESCs_Mouse	14/1480	0.337042	HEXIM1;HEXIM2;RNF32;NDRG3;MRPS11;INSIG1;DDX54;RHOF;MRPL46;MTRF1;OAS2;SLMAP;UBTF;MAP3K14
PRDM5_23873026_ChIP-Seq_MEFs_Mouse	10/1029	0.343514	MFHAS1;ENY2;PAXIP1;SNORA9;UBE3C;SECISBP2;CLDN23;CKS2;LONRF1;RBM33
GATA1_19941827_ChIP-Seq_MEL_Mouse	17/1834	0.343835	HEXIM2;TMEM120B;TGIF2;NDRG3;DCAKD;INSIG1;RBM19;ITGA2B;SLC4A1;RASAL1;RHOF;SDSL;LRRC43;GFAP;AQP1;HPD;DLGAP4
MECOM_23826213_ChIP-Seq_KASUMI_Mouse	18/1951	0.344659	HEXIM1;TMEM120B;DET1;ARF4;PXK;ACBD4;KDM2B;ITGA2B;RASAL1;SLA2;TPCN1;CLIP1;SLMAP;CKS2;ORAI1;FLNB;RPP14;DNASE1L3
TET1_21451524_ChIP-Seq_MESCs_Mouse	17/1839	0.348024	HEXIM1;MLXIP;SDS;PAXIP1;RNF34;SLC4A1;SLA2;SDSL;HIGD1B;FMNL1;SLC25A39;GHRH;NMT1;LHX5;PLCD3;ATXN7L3;PLBD2
FOXO3_23340844_ChIP-Seq_DLD1_Human	7/695	0.350038	HEXIM2;SECISBP2;RASAL1;FLNB;NAA16;DNASE1L3;BICC1
SMAD3_21741376_ChIP-Seq_EPCs_Human	15/1613	0.353059	NDRG3;RBM19;DDX54;RASAL1;PDHB;SAMHD1;RXFP1;GPATCH8;TMEM144;RPH3A;DLC1;INSC;LHX5;FLNB;DGKH
KDM5B_21448134_ChIP-Seq_MESCs_Mouse	33/3724	0.353936	ZCCHC8;PXK;PAXIP1;RNF34;UBE3C;RPN2;WBP4;PDHB;GJC1;EFTUD2;SHH;NUDCD1;FLNB;KNTC1;LONRF1;HEXIM2;NOM1;FZD2;KDM2B;SECISBP2;RSRC2;AEN;RHOF;TMUB2;KIF18B;PDE12;DLC1;SLMAP;NMT1;LHX5;NAA16;CCDC43;DGKH
TCFAP2C_20176728_ChIP-ChIP_TROPHOBLAST_STEM_CELLS_Mouse	24/2667	0.356258	MLXIP;ZCCHC8;DET1;GRN;TGIF2;PAXIP1;ACBD4;UBE3C;SECISBP2;DCAKD;DDX54;ABHD6;RHOF;KCTD6;TPCN1;LMBR1;SLC25A39;BCL7A;EPB41L1;GHRH;CKS2;PLCD3;MAP3K14;DNASE1L3
NUCKS1_24931609_ChIP-Seq_HEPATOCYTES_Mouse	6/588	0.357376	ARF4;CLIP1;RBL1;PDE3B;UBTF;PTPN11
CEBPD_21427703_ChIP-Seq_3T3-L1_Mouse	16/1735	0.358369	HEXIM1;ADCYAP1R1;PAXIP1;FZD2;INSIG1;TMEM74;RSRC2;RHOF;SAMHD1;BICC1;MFHAS1;LMBR1;CLIP1;FAM198B;LONRF1;MAP3K14
TCF3_18467660_ChIP-ChIP_MESCs_Mouse	13/1388	0.358894	UBE3C;DIABLO;PDE3B;PTPN11;RHOF;KCTD6;GJC1;FMNL1;BCL7A;EPB41L1;OAS2;SLMAP;MAP3K14
RNF2_27304074_Chip-Seq_NSC_Mouse	10/1052	0.368987	GJC1;CALCA;SEMA4D;PDE1C;PDE12;DLC1;CYP2R1;CNPY1;PHYHIPL;LHX5
MYCN_21190229_ChIP-Seq_SHEP-21N_Human	4/373	0.370281	NUDCD1;CLDN23;KNTC1;DBF4B
NR1H3_23393188_ChIP-Seq_ATHEROSCLEROTIC-FOAM_Human	6/599	0.373583	TMEM144;PXK;ACOX2;CLDN23;CKS2;LONRF1
TP53_18474530_ChIP-ChIP_U2OS_Human	8/827	0.374172	NOM1;C17ORF53;NEUROD6;CLDN23;PHYHIPL;CCDC129;AEN;PTPN11
VDR_24763502_ChIP-Seq_THP-1_Human	12/1288	0.374412	HEXIM1;SHH;PXK;RNF34;SEMA4D;SNORA38;INSIG1;SETD1B;INSC;UBTF;IQCD;RPP14
SUZ12_18555785_ChIP-Seq_MESCs_Mouse	10/1058	0.375673	GJC1;MFHAS1;SHH;ADCYAP1R1;FZD2;PDE3B;DTX1;ABHD6;LHX5;C1QL1
EED_16625203_ChIP-ChIP_MESCs_Mouse	8/830	0.377944	GJC1;SHH;ADCYAP1R1;CALCA;SHC3;FZD2;CLDN23;LHX5
POU5F1_18347094_ChIP-ChIP_MESCs_Mouse	19/2109	0.378143	HEXIM1;ZCCHC8;DET1;RNF32;CALCA;TGIF2;FZD2;ACBD4;UBE3C;SECISBP2;PDHB;RHOF;KCTD6;RBL1;EPB41L1;B3GNT4;UBTF;PLCD3;ATXN7L3
SMRT_27268052_Chip-Seq_Bcells_Human	18/2000	0.385028	MLXIP;PXK;CALCB;RNF34;INSIG1;PDE3B;MRPL46;GPATCH8;MFHAS1;MTRF1;NUDCD1;BCL7A;EPB41L1;GHRH;CYP2R1;CLDN23;MORN3;FLNB
UBF1/2_26484160_Chip-Seq_HMEC-DERIVED_Human	18/2000	0.385028	MLXIP;NOM1;CALCA;CALCB;DIABLO;WBP4;PDE3B;ADAM11;SLC4A1;RHOF;SAMHD1;ASB16;C1QL1;GFAP;FAM198B;ORAI1;ATXN7L3;HPD
UTX_26944678_Chip-Seq_JUKART_Human	18/2000	0.385028	HEXIM1;MLXIP;SEMA4D;INSIG1;WBP4;PDE3B;IQCD;RHOF;HTR5A;FMNL1;SLC25A39;SLMAP;CYP2R1;MORN3;INSC;UBTF;ORAI1;ATXN7L3
RUNX1_22412390_ChIP-Seq_EML_Mouse	18/2000	0.385028	MLXIP;GRN;ITGA2B;SLC4A1;RHOF;SAMHD1;ISG20;CLIP1;FMNL1;RBL1;SLC25A39;KIF18B;CKS2;FLNB;S1PR3;LONRF1;DNASE1L3;RBM33
MAF_26560356_Chip-Seq_TH1_Human	18/2000	0.385028	HEXIM1;TMEM120B;SHC3;UBE3C;KDM2B;SEMA4D;DIABLO;DCAKD;WBP4;AEN;RHOF;SAMHD1;FMNL1;SLMAP;CYP2R1;UBTF;ATXN7L3;MAP3K14
SA1_22415368_ChIP-Seq_MEFs_Mouse	18/2000	0.385028	HEXIM1;GRN;CALCB;ACBD4;PHYHIPL;RHOF;ASB16;SHH;LMBR1;MTRF1;FMNL1;PDE12;FAM198B;NMT1;S1PR3;ATXN7L3;DNASE1L3;PLBD2
KLF4_26769127_Chip-Seq_PDAC-Cell_line_Human	18/2000	0.385028	NOM1;SHC3;SEMA4D;DIABLO;INSIG1;AEN;BICC1;TPCN1;GJC1;ISG20;CLIP1;FMNL1;BCL7A;ORAI1;FLNB;PLCD3;ATXN7L3;MAP3K14
GATA3_27048872_Chip-Seq_THYMUS_Human	18/2000	0.385028	MLXIP;KDM2B;SEMA4D;INSIG1;RASAL1;IQCD;DBF4B;AQP1;MFHAS1;FMNL1;OAS2;CYP2R1;MORN3;ORAI1;CCDC43;FLNB;HPD;DLGAP4
P63_26484246_Chip-Seq_KERATINOCYTES_Human	18/2000	0.385028	HEXIM1;TMEM120B;GRN;C8ORF48;RPN2;DCAKD;PHYHIPL;AEN;SLA2;GFAP;GJC1;MTRF1;SNORA38;FAM198B;LHX5;ATXN7L3;DNASE1L3;DGKH
PU.1_20176806_ChIP-Seq_MACROPHAGES_Mouse	18/2000	0.385028	MLXIP;HEXIM2;PXK;ENY2;NDRG3;CALCB;DIABLO;SECISBP2;INSIG1;RSRC2;PTPN11;TPCN1;TMEM144;RPH3A;DSN1;OAS2;PLCD3;DLGAP4
SOX2_27498859_Chip-Seq_STOMACH_Mouse	18/2000	0.385028	ZCCHC8;HEXIM2;TGIF2;UBE3C;PDE1C;RHOF;SDSL;SAMHD1;GPATCH8;ACOX2;SLMAP;UBTF;CKS2;LHX5;FLNB;PLCD3;MAP3K14;MYL9
RING1B_27294783_Chip-Seq_NPCs_Mouse	18/2000	0.385028	HEXIM1;HEXIM2;GRN;FZD2;ACBD4;ADAM11;RUNDC3A;RXFP1;BICC1;GPATCH8;C1QL1;GJC1;MFHAS1;SLC25A39;CLDN23;UBTF;LHX5;PLCD3
SOX3_22085726_ChIP-Seq_MUSCLE_Mouse	18/2000	0.385028	DET1;CALCB;UBE3C;INSIG1;ITGA2B;ADAM11;HTR5A;HIGD1B;RUNDC3A;ASB16;AQP1;SHH;ACOX2;PDE12;FLNB;S1PR3;DNASE1L3;RBM33
TCF7_22412390_ChIP-Seq_EML_Mouse	18/2000	0.385028	HEXIM2;GRN;SHC3;PAXIP1;ITGA2B;WBP4;PDE3B;RHOF;SLA2;FMNL1;SLC25A39;KIF18B;BCL7A;SLMAP;FLNB;S1PR3;LONRF1;ATXN7L3
RXR_22158963_ChIP-Seq_LIVER_Mouse	18/2000	0.385028	GRN;PXK;ACBD4;KDM2B;INSIG1;WBP4;PDE3B;ADAM11;SDSL;TPCN1;PSMD9;SLC25A39;ACOX2;CYP2R1;ORAI1;FLNB;HPD;RBM33
SOX3_22085726_ChIP-Seq_NPCs_Mouse	18/2000	0.385028	ZCCHC8;NOM1;GRN;TGIF2;CALCB;KDM2B;DCAKD;PDHB;SDSL;C1QL1;MTRF1;BCL7A;CLDN23;B3GNT4;NMT1;CKS2;LONRF1;RBM33
CEBPB_20176806_ChIP-Seq_MACROPHAGES_Mouse	18/2000	0.385028	MLXIP;ZCCHC8;CALCA;SHC3;ACBD4;DIABLO;SLC4A1;PTPN11;LRRC43;TMEM144;RPH3A;FMNL1;OAS2;CLDN23;B3GNT4;PLCD3;HPD;DLGAP4
LXR_22158963_ChIP-Seq_LIVER_Mouse	18/2000	0.385028	GRN;KDM2B;INSIG1;WBP4;ADAM11;ABHD6;PDHB;SDSL;MFHAS1;SLC25A39;ACOX2;DLC1;CYP2R1;INSC;ORAI1;FLNB;HPD;DNASE1L3
CTNNB1_24651522_ChIP-Seq_LGR5+_INTESTINAL_STEM_Human	2/162	0.387012	LMBR1;ABHD6
SMAD1_18555785_ChIP-Seq_MESCs_Mouse	6/610	0.389817	PAXIP1;DLC1;SETD1B;CCDC129;RHOF;HTR5A
SPI1_20176806_ChIP-Seq_THIOMACROPHAGE_Mouse	15/1654	0.39013	HEXIM2;CALCA;CALCB;RNF34;ACBD4;KDM2B;SEMA4D;SECISBP2;IQCD;SDSL;TMEM144;DSN1;KNTC1;PLCD3;MAP3K14
ERA_27197147_Chip-Seq_ENDOMETRIOID-ADENOCARCINOMA_Human	10/1073	0.392442	TMEM120B;CLIP1;TGIF2;DLC1;CNPY1;ABHD6;RHOF;MAP3K14;KCTD6;TPCN1
CDX2_20551321_ChIP-Seq_CACO-2_Human	5/504	0.402492	RNF32;SHH;RBL1;DLC1;PHYHIPL
PPARD_21283829_ChIP-Seq_MYOFIBROBLAST_Human	30/3447	0.404806	ZCCHC8;C8ORF48;ENY2;CALCA;MRPS11;INSIG1;WBP4;ABHD6;TMEM74;SAMHD1;EPB41L1;CYP2R1;FLNB;RBM33;DLGAP4;FZD2;TGIF2;DCAKD;SETD1B;RSRC2;RHOF;KCTD6;TPCN1;ORAI1;CCDC43;MAP3K14;MYL9;HPD;DNASE1L3;DGKH
HNF4A_19822575_ChIP-Seq_HepG2_Human	52/6083	0.407584	PDE3B;SLA2;GPATCH8;EFTUD2;SHH;LMBR1;MTRF1;NUDCD1;INSC;RBM33;DLGAP4;SECISBP2;DCAKD;RBM19;DDX54;IQCD;RHOF;LRRC43;MRPL46;RUNDC3A;CLIP1;RBL1;ACOX2;PDE12;CCDC43;HPD;DNASE1L3;ZCCHC8;RNF32;GRN;PXK;PAXIP1;PDE1C;WBP4;PHYHIPL;ABHD6;SAMHD1;EPB41L1;FLNB;HEXIM1;MLXIP;HEXIM2;TMEM120B;PTPN11;BICC1;TPCN1;MFHAS1;KBTBD6;DLC1;SLMAP;PLCD3;MAP3K14
TCF4_23295773_ChIP-Seq_U87_Human	33/3812	0.40967	DET1;PDE1C;RPN2;WBP4;PDE3B;CCDC129;SLA2;SAMHD1;RXFP1;GPATCH8;WDR66;GJC1;TMEM144;GHRHR;BCL7A;NUDCD1;NEUROD6;CYP2R1;INSC;FLNB;ATXN7L3;KDM2B;SECISBP2;DCAKD;RBM19;BICC1;TRHR;ISG20;ACOX2;DLC1;SLMAP;MAP3K14;DGKH
TP53_22127205_ChIP-Seq_IMR90_Human	9/975	0.413681	ISG20;DSN1;KBTBD6;UBTF;AEN;ATXN7L3;TMUB2;ASB16;DGKH
RUNX1_26923725_Chip-Seq_HPCs_Mouse	8/859	0.4145	RPH3A;SHC3;OAS2;RBM19;NMT1;CKS2;SLC4A1;MAP3K14
FOXP2_23625967_ChIP-Seq_PFSK-1_AND_SK-N-MC_Human	8/863	0.419545	UBE3C;DIABLO;SECISBP2;INSC;PDE3B;ORAI1;TRHR;TPCN1
THAP11_20581084_ChIP-Seq_MESCs_Mouse	8/864	0.420805	HEXIM1;ZCCHC8;HEXIM2;ENY2;NDRG3;NUDCD1;NMT1;TMEM74
DACH1_20351289_ChIP-Seq_MDA-MB-231_Human	15/1698	0.4304	MLXIP;ZCCHC8;TMEM120B;FZD2;UBE3C;DDX54;IQCD;RHOF;BICC1;GPATCH8;GFAP;UBTF;CKS2;CCDC43;PLCD3
JUN_21703547_ChIP-Seq_K562_Human	14/1585	0.435627	DET1;NOM1;RNF32;ADCYAP1R1;MRPS11;CCDC129;MRPL46;AQP1;GJC1;GHRHR;SHH;LMBR1;NEUROD6;RBM33
CEBPB_20176806_ChIP-Seq_THIOMACROPHAGE_Mouse	14/1588	0.438474	MLXIP;HEXIM2;CALCA;ENY2;NDRG3;ACBD4;SECISBP2;TMEM144;PSMD9;FMNL1;DLC1;CLDN23;MAP3K14;DLGAP4
GATA2_20887958_ChIP-Seq_HPC-7_Mouse	15/1708	0.43958	HEXIM2;FZD2;SEMA4D;DCAKD;INSIG1;RASAL1;SLA2;GPATCH8;TPCN1;ACOX2;ORAI1;NAA16;S1PR3;MAP3K14;MYL9
RUNX1_20887958_ChIP-Seq_HPC-7_Mouse	10/1120	0.445168	HEXIM2;GRN;FMNL1;ACOX2;DCAKD;INSIG1;CKS2;RASAL1;SLA2;GPATCH8
SPI1_22790984_ChIP-Seq_ERYTHROLEUKEMIA_Mouse	17/1962	0.453465	HEXIM1;ARF4;ENY2;TGIF2;RPN2;ITGA2B;RASAL1;AEN;PDHB;HIGD1B;FMNL1;RBL1;SLC25A39;KIF18B;NUDCD1;PDE12;CKS2
BRD4_25478319_ChIP-Seq_HGPS_Human	20/2326	0.457669	ZCCHC8;GRN;PPP1R17;KDM2B;PDE1C;AEN;RHOF;MRPL46;GPATCH8;TPCN1;ISG20;DSN1;RBL1;KIF18B;NUDCD1;DLC1;CLDN23;NMT1;FLNB;PLCD3
YAP1_20516196_ChIP-Seq_MESCs_Mouse	20/2329	0.460077	HEXIM1;HEXIM2;DET1;RNF32;FZD2;PDE1C;RBM19;SLC4A1;ABHD6;PTPN11;RXFP1;AQP1;RPH3A;MFHAS1;SHH;NUDCD1;DLC1;NMT1;LHX5;S1PR3
NANOG_18555785_ChIP-Seq_MESCs_Mouse	5/542	0.464064	FZD2;NDRG3;SLMAP;CKS2;ASB16
TCF3_18347094_ChIP-ChIP_MESCs_Mouse	19/2221	0.469791	ZCCHC8;HEXIM2;DET1;RNF32;CALCA;SHC3;TGIF2;FZD2;ACBD4;TMEM74;PDHB;RHOF;SHH;OAS2;DLC1;B3GNT4;UBTF;LONRF1;ATXN7L3
NKX2-5_21415370_ChIP-Seq_HL-1_Mouse	13/1507	0.475481	GRN;SDS;PAXIP1;INSIG1;IQCD;SAMHD1;BICC1;TPCN1;FMNL1;DLC1;ORAI1;LONRF1;MAP3K14
PDX1_19855005_ChIP-ChIP_MIN6_Mouse	6/669	0.476236	HEXIM1;GRN;ENY2;INSIG1;DDX54;MRPL46
TET1_21490601_ChIP-Seq_MESCs_Mouse	17/1994	0.481099	PXK;ENY2;TGIF2;NDRG3;ADAM11;ABHD6;HTR5A;LRRC43;GJC1;RPH3A;EFTUD2;CLIP1;NUDCD1;EPB41L1;ORAI1;LHX5;DLGAP4
RAC3_21632823_ChIP-Seq_H3396_Human	17/2000	0.486264	ARF4;ENY2;SHC3;TGIF2;RNF34;KDM2B;SECISBP2;ASB16;WDR66;MFHAS1;RBL1;PDE12;FAM198B;INSC;UBTF;CCDC43;MAP3K14
TOP2B_26459242_ChIP-Seq_MCF-7_Human	17/2000	0.486264	NOM1;PDE1C;SECISBP2;INSIG1;RBM19;HTR5A;RXFP1;ISG20;TMEM144;MFHAS1;SHH;LMBR1;NEUROD6;SNORA38;INSC;LONRF1;DGKH
FOXH1_21741376_ChIP-Seq_ESCs_Human	17/2000	0.486264	NDRG3;FZD2;RNF34;RASAL1;PDHB;HTR5A;SAMHD1;ASB16;GHRHR;LMBR1;NUDCD1;BCL7A;NEUROD6;FLNB;KNTC1;DNASE1L3;DGKH
TCF12/HEB_22897851_ChIP-Seq_JUKARTE6-1_Human	17/2000	0.486264	HEXIM2;TMEM120B;NDRG3;CALCB;FZD2;UBE3C;MRPS11;HTR5A;GPATCH8;MFHAS1;MTRF1;NUDCD1;EPB41L1;MORN3;FLNB;KNTC1;MAP3K14
CEBPB_22108803_ChIP-Seq_LS180_Human	17/2000	0.486264	SHC3;KDM2B;RBM19;CNPY1;ABHD6;PDHB;RXFP1;KCTD6;TMEM144;GHRHR;CLDN23;ORAI1;LHX5;RPP14;MAP3K14;DNASE1L3;RBM33
NCOR_22424771_ChIP-Seq_293T_Human	17/2000	0.486264	DET1;GRN;PXK;MRPS11;PHYHIPL;ABHD6;SDSL;MRPL46;BICC1;KCTD6;C1QL1;ISG20;KBTBD6;PDE12;NEUROD6;UBTF;LHX5
JUND_26020271_ChIP-Seq_SMOOTH_MUSCLE_Human	17/2000	0.486264	HEXIM1;C17ORF53;PXK;SHC3;FZD2;RNF34;INSIG1;AEN;GJC1;ISG20;LMBR1;MORN3;NMT1;NAA16;PLCD3;MAP3K14;HPD
CJUN_26792858_Chip-Seq_BT549_Human	17/2000	0.486264	CALCA;SHC3;PDE1C;TMEM74;PDHB;IQCD;BICC1;KCTD6;TRHR;SHH;LMBR1;CLIP1;NUDCD1;SLMAP;FLNB;LONRF1;MAP3K14
UBF1/2_26484160_Chip-Seq_FIBROBLAST_Human	17/2000	0.486264	ARF4;PXK;SEMA4D;MRPS11;TMEM74;ABHD6;PTPN11;PDHB;BICC1;KCTD6;MFHAS1;FMNL1;DLC1;CLDN23;LHX5;NAA16;DNASE1L3
RARB_24833708_ChIP-Seq_LIVER_Mouse	17/2000	0.486264	TMEM120B;GRN;FZD2;ACBD4;DCAKD;SLC4A1;HTR5A;RUNDC3A;GPATCH8;TMUB2;MFHAS1;FMNL1;OAS2;CYP2R1;CCDC43;ATXN7L3;DLGAP4
KAP1_27257070_Chip-Seq_ESCs_Mouse	17/2000	0.486264	GRN;TGIF2;PAXIP1;NDRG3;DCAKD;RHOF;SDSL;HIGD1B;GJC1;TMEM144;FMNL1;RBL1;GHRH;MORN3;B3GNT4;FLNB;PLCD3
PBX_27287812_Chip-Seq_EMBYONIC-LIMB_Mouse	17/2000	0.486264	KDM2B;PDE1C;DTX1;RASAL1;SLA2;RXFP1;C1QL1;TPCN1;FMNL1;ACOX2;OAS2;DLC1;GHRH;FAM198B;MORN3;NMT1;LHX5
CEBPB_21427703_ChIP-Seq_3T3-L1_Mouse	17/2000	0.486264	MLXIP;PXK;AEN;IQCD;RHOF;SAMHD1;ISG20;CLIP1;DLC1;FAM198B;NMT1;UBTF;ORAI1;FLNB;LONRF1;MAP3K14;RBM33
CREB1_26743006_Chip-Seq_LNCaP_Human	17/2000	0.486264	HEXIM1;HEXIM2;SHC3;CALCB;DIABLO;INSIG1;DDX54;AEN;RHOF;BICC1;CLIP1;ACOX2;SLMAP;MORN3;UBTF;ATXN7L3;DNASE1L3
FOXA1_26743006_Chip-Seq_LNCaP-abl_Human	17/2000	0.486264	HEXIM1;MLXIP;DET1;NOM1;PXK;UBE3C;KDM2B;DIABLO;DCAKD;RBM19;PDE3B;TPCN1;PSMD9;DSN1;BCL7A;CYP2R1;CCDC43
NFI_21473784_ChIP-Seq_ESCs_Mouse	17/2000	0.486264	HEXIM1;ARF4;SHC3;TGIF2;NDRG3;FZD2;PDE1C;INSIG1;ITGA2B;RHOF;SAMHD1;TRHR;LMBR1;DSN1;KIF18B;FAM198B;B3GNT4
GATA3_24758297_ChIP-Seq_MCF-7_Human	17/2000	0.486264	HEXIM1;SHC3;FZD2;RPN2;INSIG1;PDE3B;IQCD;DBF4B;HTR5A;MRPL46;LMBR1;DLC1;FAM198B;CKS2;CCDC43;PLCD3;HPD
RARA_24833708_ChIP-Seq_LIVER_Mouse	17/2000	0.486264	HEXIM1;ZCCHC8;FZD2;KDM2B;DIABLO;DCAKD;HIGD1B;RXFP1;TMUB2;EFTUD2;PSMD9;FAM171A2;RBL1;SLC25A39;CCDC43;ATXN7L3;DLGAP4
NCOR_22465074_ChIP-Seq_MACROPHAGES_Mouse	17/2000	0.486264	MLXIP;HEXIM2;ARF4;GRN;PXK;PDHB;KCTD6;GFAP;MFHAS1;CLIP1;SLC25A39;NMT1;ORAI1;NAA16;ATXN7L3;MAP3K14;DLGAP4
IRF8_21731497_ChIP-ChIP_J774_Mouse	3/319	0.491418	ISG20;GRN;PXK
ASH2L_23239880_ChIP-Seq_MESCs_Mouse	28/3336	0.492655	RNF32;CALCA;SHC3;PHYHIPL;SLC4A1;CCDC129;PDHB;GJC1;TMEM144;DSN1;DLGAP4;HEXIM1;NOM1;FZD2;CNPY1;RHOF;MRPL46;TMUB2;CLIP1;RBL1;KIF18B;PDE12;DLC1;SLMAP;NMT1;PLCD3;MAP3K14;DNASE1L3
VDR_24787735_ChIP-Seq_THP-1_Human	7/805	0.498034	SHH;SEMA4D;INSIG1;FAM198B;FLNB;IQCD;LONRF1
ESR1_17901129_ChIP-ChIP_LIVER_Mouse	4/444	0.500226	SDS;ACOX2;CYP2R1;SDSL
ELK1_22589737_ChIP-Seq_MCF10A_Human	8/928	0.500713	HEXIM1;ARF4;PAXIP1;DTX1;FLNB;PLCD3;MAP3K14;TPCN1
FOXM1_25889361_ChIP-Seq_OE33_AND_U2OS_Human	8/932	0.505621	HEXIM1;ZCCHC8;TGIF2;RNF34;KIF18B;RPN2;CKS2;AAR2
AHR_22903824_ChIP-Seq_MCF-7_Human	6/690	0.506264	ZCCHC8;TMEM120B;SHH;INSIG1;KNTC1;TPCN1
BMI1_23680149_ChIP-Seq_NPCS_Mouse	9/1056	0.508841	GJC1;SHH;CALCA;CALCB;NEUROD6;CLDN23;CNPY1;LHX5;C1QL1
SCL_21571218_ChIP-Seq_MEGAKARYOCYTES_Human	15/1784	0.508994	HEXIM1;MLXIP;ADCYAP1R1;PXK;RPN2;SEMA4D;INSIG1;TRHR;TPCN1;GHRHR;EPB41L1;PDE12;INSC;MAP3K14;DNASE1L3
TBP_23326641_ChIP-Seq_C3H10T1-2_Mouse	9/1057	0.509994	HEXIM1;HEXIM2;GRN;RNF34;ACBD4;SETD1B;UBTF;RHOF;ATXN7L3
NR4A2_19515692_ChIP-ChIP_MN9D_Mouse	2/207	0.511197	UBTF;LHX5
NANOG_18347094_ChIP-ChIP_MESCs_Mouse	16/1908	0.511398	HEXIM1;MLXIP;ZCCHC8;DET1;RNF32;CALCA;CALCB;FZD2;SECISBP2;PDHB;RHOF;TMEM144;SLMAP;B3GNT4;CKS2;LONRF1
SIN3A_21632747_ChIP-Seq_MESCs_Mouse	10/1186	0.518296	RPH3A;FAM171A2;CLIP1;UBE3C;INSIG1;PHYHIPL;ABHD6;PTPN11;RUNDC3A;DLGAP4
TP63_22573176_ChIP-Seq_HFKS_Human	35/4229	0.522477	ZCCHC8;GRN;NDRG3;UBE3C;ITGA2B;ABHD6;SLA2;WDR66;EFTUD2;PSMD9;GHRHR;SHH;FAM171A2;MTRF1;BCL7A;EPB41L1;SNORA38;CLDN23;INSC;FLNB;RBM33;DLGAP4;MLXIP;NOM1;TMEM120B;KDM2B;SETD1B;IQCD;RHOF;GFAP;TPCN1;SLC25A39;KIF18B;OAS2;DNASE1L3
TRIM28_21343339_ChIP-Seq_HEK293_Human	1990-01-01	0.526333	INSIG1
TP63_23658742_ChIP-Seq_EP156T_Human	30/3652	0.542344	ZCCHC8;C17ORF53;GRN;RNF34;DIABLO;INSIG1;PDE3B;PHYHIPL;RASAL1;SLA2;WDR66;RPH3A;SHH;LMBR1;MTRF1;FAM198B;INSC;KNTC1;MLXIP;DCAKD;RBM19;CNPY1;PTPN11;GFAP;KBTBD6;OAS2;DLC1;SLMAP;DNASE1L3;DGKH
MYC_19079543_ChIP-ChIP_MESCs_Mouse	12/1458	0.546594	HEXIM1;ZCCHC8;SLC25A39;NDRG3;TGIF2;ACBD4;SECISBP2;DLC1;NMT1;CKS2;RHOF;PLCD3
SMAD3_21741376_ChIP-Seq_HESCs_Human	12/1460	0.548555	C17ORF53;MRPS11;DLC1;FLNB;S1PR3;LRRC43;SDSL;MRPL46;MAP3K14;BICC1;KCTD6;DLGAP4
LMO2_26923725_Chip-Seq_MACROPHAGESS_Mouse	4/473	0.550102	PSMD9;RNF32;INSC;RUNDC3A
ESR1_15608294_ChIP-ChIP_MCF-7_Human	1998-01-01	0.556846	ASB16
PRDM14_20953172_ChIP-Seq_ESCs_Human	14/1723	0.564389	TMEM120B;CALCB;UBE3C;KDM2B;RBM19;HTR5A;MFHAS1;LMBR1;NUDCD1;CLDN23;FLNB;NAA16;KNTC1;MAP3K14
VDR_23849224_ChIP-Seq_CD4+_Human	18/2231	0.577044	DET1;ARF4;C17ORF53;ACBD4;MRPS11;IQCD;TMUB2;ISG20;EFTUD2;PSMD9;MTRF1;RBL1;SLC25A39;NUDCD1;PDE12;NMT1;NAA16;RPP14
MYC_18940864_ChIP-ChIP_HL60_Human	6/746	0.582981	MFHAS1;FZD2;KBTBD6;INSC;CLDN23;GPATCH8
AUTS2_25519132_ChIP-Seq_293T-REX_Human	8/1000	0.586385	GHRHR;PXK;KBTBD6;MRPS11;RBM19;DDX54;KCTD6;AQP1
PIAS1_25552417_ChIP-Seq_VCAP_Human	6/749	0.586925	RNF32;INSC;DNASE1L3;BICC1;TRHR;TPCN1
HNF4A_19761587_ChIP-ChIP_CACO-2_Human	9/1126	0.587272	HEXIM2;PSMD9;MTRF1;RNF34;NUDCD1;WBP4;DDX54;KNTC1;HPD
SMAD4_21741376_ChIP-Seq_HESCs_Human	22/2738	0.587719	C17ORF53;PXK;FZD2;PDE1C;ADAM11;SDSL;LRRC43;BICC1;KCTD6;MFHAS1;LMBR1;DLC1;CLDN23;CKS2;ORAI1;LHX5;FLNB;S1PR3;MAP3K14;DLGAP4;RBM33;DGKH
KLF4_19030024_ChIP-ChIP_MESCs_Mouse	12/1502	0.589019	HEXIM1;SHH;DSN1;SLC25A39;SHC3;FZD2;EPB41L1;INSIG1;LHX5;RHOF;LRRC43;ASB16
TCF4_22108803_ChIP-Seq_LS180_Human	16/2000	0.590195	ZCCHC8;SEMA4D;PDE1C;RBM19;PDHB;IQCD;SHH;DSN1;FMNL1;ACOX2;NEUROD6;CLDN23;FLNB;LONRF1;MAP3K14;DNASE1L3
RUNX1_22897851_ChIP-Seq_JUKARTE6-1_Human	16/2000	0.590195	ZCCHC8;PXK;NDRG3;CALCB;FZD2;UBE3C;KDM2B;HTR5A;MRPL46;MFHAS1;FMNL1;NUDCD1;MORN3;B3GNT4;FLNB;MAP3K14
P63_20808887_ChIP-Seq_KERATINOCYTES_Human	16/2000	0.590195	TMEM120B;PXK;SDS;SHC3;RNF34;KDM2B;DIABLO;DDX54;SLA2;SAMHD1;ASB16;GHRHR;DSN1;FMNL1;INSC;RBM33
TCF21_26020271_ChIP-Seq_SMOOTH_MUSCLE_Human	16/2000	0.590195	HEXIM1;MLXIP;TMEM120B;GRN;C8ORF48;NDRG3;INSIG1;SLC4A1;AEN;PDHB;HTR5A;BICC1;ISG20;FAM171A2;FMNL1;EPB41L1
NCOR1_26117541_ChIP-Seq_K562_Human	16/2000	0.590195	HEXIM1;MLXIP;HEXIM2;TMEM120B;FZD2;INSIG1;ITGA2B;PDE3B;SLC4A1;RSRC2;HTR5A;FMNL1;CYP2R1;NMT1;ATXN7L3;MAP3K14
GATA6_25053715_ChIP-Seq_YYC3_Human	16/2000	0.590195	HEXIM2;TMEM120B;RNF34;KDM2B;DIABLO;WBP4;RASAL1;ABHD6;RHOF;DBF4B;ISG20;MFHAS1;FMNL1;ORAI1;PLCD3;DNASE1L3
PU.1_20513432_ChIP-Seq_MACROPHAGES_Mouse	16/2000	0.590195	HEXIM2;PXK;ENY2;CALCB;DIABLO;INSIG1;TMEM74;PDHB;RUNDC3A;C1QL1;TPCN1;TMEM144;FMNL1;PLCD3;MAP3K14;DLGAP4
DPY_21335234_ChIP-Seq_ESCs_Mouse	16/2000	0.590195	HEXIM2;GRN;SHC3;SEMA4D;DCAKD;ITGA2B;PHYHIPL;BICC1;GFAP;GJC1;FMNL1;OAS2;PDE12;MORN3;DNASE1L3;PLBD2
FOXH1_21741376_ChIP-Seq_EPCs_Human	16/2000	0.590195	C17ORF53;NDRG3;FZD2;RASAL1;HTR5A;SDSL;MRPL46;RUNDC3A;ASB16;DSN1;EPB41L1;NEUROD6;CLDN23;LHX5;DNASE1L3;DGKH
BRD4_27068464_Chip-Seq_AML-cells_Mouse	16/2000	0.590195	GRN;ACBD4;DCAKD;ITGA2B;ASB16;ISG20;CLIP1;FMNL1;SLC25A39;PDE12;SLMAP;UBTF;S1PR3;LONRF1;ATXN7L3;MAP3K14
SMC1_22415368_ChIP-Seq_MEFs_Mouse	16/2000	0.590195	HEXIM1;PXK;FZD2;ACBD4;PDHB;RHOF;BICC1;FAM171A2;MTRF1;FMNL1;SLC25A39;DLC1;FAM198B;ATXN7L3;DNASE1L3;PLBD2
CEBPB_20513432_ChIP-Seq_MACROPHAGES_Mouse	16/2000	0.590195	HEXIM1;MLXIP;HEXIM2;PXK;ACBD4;DIABLO;INSIG1;PDHB;LRRC43;RPH3A;PSMD9;FMNL1;OAS2;PLCD3;DLGAP4;RBM33
ELF3_26769127_Chip-Seq_PDAC-Cell_line_Human	16/2000	0.590195	MLXIP;TGIF2;CALCB;FZD2;KDM2B;DIABLO;RASAL1;AEN;BICC1;GFAP;GJC1;CLIP1;BCL7A;SLMAP;CYP2R1;MAP3K14
LYL1_20887958_ChIP-Seq_HPC-7_Mouse	6/752	0.590849	HEXIM2;MFHAS1;DTX1;RASAL1;IQCD;GPATCH8
SOX11_23321250_ChIP-ChIP_Z138-A519-JVM2_Human	9/1134	0.595882	GHRHR;CALCA;UBE3C;SEMA4D;SETD1B;B3GNT4;DDX54;PLCD3;SDSL
SUZ12_18692474_ChIP-Seq_MEFs_Mouse	9/1135	0.596953	MFHAS1;SHH;ADCYAP1R1;SHC3;FZD2;PDE3B;DTX1;LHX5;C1QL1
KDM5A_27292631_Chip-Seq_BREAST_Human	8/1012	0.600007	PSMD9;MTRF1;DIABLO;SETD1B;RBM19;ADAM11;CKS2;DLGAP4
CCND1_20090754_ChIP-ChIP_RETINA_Mouse	17/2137	0.600798	HEXIM1;RNF32;GRN;SHC3;TGIF2;PAXIP1;FZD2;ACBD4;INSIG1;DDX54;EFTUD2;NUDCD1;NMT1;UBTF;CKS2;RPP14;MAP3K14
SUZ12_16625203_ChIP-ChIP_MESCs_Mouse	10/1270	0.606686	SHH;ADCYAP1R1;CALCA;SHC3;FZD2;CLDN23;ABHD6;LHX5;BICC1;C1QL1
SOX9_25088423_ChIP-ChIP_EMBRYONIC_GONADS_Mouse	15/1903	0.612984	HEXIM1;ZCCHC8;ADCYAP1R1;PXK;ACBD4;RASAL1;RHOF;ASB16;ISG20;RBL1;SLC25A39;EPB41L1;CLDN23;ORAI1;DLGAP4
SCL_19346495_ChIP-Seq_HPC-7_Human	2/252	0.617889	SEMA4D;ITGA2B
ARNT_22903824_ChIP-Seq_MCF-7_Human	8/1029	0.618923	ZCCHC8;TMEM120B;SHH;INSIG1;INSC;NMT1;KNTC1;TPCN1
TAL1_26923725_Chip-Seq_HEMANGIOBLAST_Mouse	11/1413	0.623352	MFHAS1;RNF32;SHC3;FZD2;UBE3C;SEMA4D;FAM198B;RBM19;CLDN23;PHYHIPL;GPATCH8
RARG_19884340_ChIP-ChIP_MEFs_Mouse	3/390	0.627261	TGIF2;RHOF;PLCD3
CEBPB_26923725_Chip-Seq_HEMANGIOBLAST_Mouse	5/652	0.627914	MFHAS1;NOM1;CYP2R1;CLDN23;MYL9
EWS-ERG_20517297_ChIP-Seq_CADO-ES1_Human	8/1038	0.628748	HEXIM1;FAM171A2;ENY2;PDE1C;TMEM74;LHX5;LRRC43;HTR5A
RUNX2_22187159_ChIP-Seq_PCA_Human	27/3423	0.633533	RNF34;UBE3C;PDE3B;ABHD6;TMEM74;PDHB;RXFP1;RPH3A;SHH;EPB41L1;CYP2R1;CLDN23;FLNB;LONRF1;RBM33;NOM1;SDS;CNPY1;MRPL46;RUNDC3A;ISG20;MFHAS1;DLC1;CKS2;LHX5;DNASE1L3;DGKH
NANOG_18692474_ChIP-Seq_MESCs_Mouse	24/3052	0.634227	HEXIM1;MLXIP;ZCCHC8;DET1;RNF32;CALCA;FZD2;ACBD4;SETD1B;DDX54;CCDC129;RHOF;KCTD6;ISG20;FMNL1;EPB41L1;OAS2;SLMAP;DLC1;GHRH;CLDN23;LONRF1;PLCD3;DGKH
SUZ12_18974828_ChIP-Seq_MESCs_Mouse	15/1934	0.638476	ADCYAP1R1;CALCA;SHC3;FZD2;PDE3B;DTX1;ABHD6;BICC1;C1QL1;GJC1;MFHAS1;SHH;CYP2R1;CLDN23;LHX5
CDKN2AIP_20523734_ChIP-Seq_CORTICAL_Neurons	1/123	0.640159	NUDCD1
PHC1_16625203_ChIP-ChIP_MESCs_Mouse	7/922	0.642218	SHH;ENY2;SHC3;FZD2;NUDCD1;ABHD6;LHX5
SMAD_19615063_ChIP-ChIP_OVARY_Human	1/124	0.643146	UBE3C
LMO2_26923725_Chip-Seq_HEMANGIOBLAST_Mouse	14/1822	0.64991	RNF32;SHC3;FZD2;UBE3C;SEMA4D;RBM19;GPATCH8;MFHAS1;SHH;FAM198B;CLDN23;KNTC1;S1PR3;MAP3K14
ERG_20517297_ChIP-Seq_VCAP_Human	8/1062	0.654276	ARF4;ENY2;MRPS11;DCAKD;INSIG1;DDX54;RPP14;KCTD6
RUNX1_21571218_ChIP-Seq_MEGAKARYOCYTES_Human	40/5071	0.658167	ZCCHC8;ENY2;RNF34;SHC3;MRPS11;INSIG1;PDE3B;SLC4A1;ABHD6;PDHB;SLA2;SHH;NUDCD1;CLDN23;INSC;UBTF;FLNB;LONRF1;DLGAP4;HEXIM1;HEXIM2;TMEM120B;ACBD4;SEMA4D;SECISBP2;PTPN11;IQCD;RHOF;RUNDC3A;KCTD6;RBL1;KBTBD6;PDE12;DLC1;MORN3;CKS2;ORAI1;HPD;DNASE1L3;PLBD2
MEIS1_20887958_ChIP-Seq_HPC-7_Mouse	11/1452	0.659319	HEXIM2;TMEM120B;PXK;TGIF2;UBE3C;SECISBP2;DCAKD;INSIG1;RASAL1;IQCD;DLGAP4
TFEB_21752829_ChIP-Seq_HELA_Human	6/808	0.660387	ZCCHC8;GRN;INSIG1;RBM19;ORAI1;PLBD2
STAT5_23275557_ChIP-Seq_MAMMARY-EPITHELIUM_Mouse	9/1197	0.660557	HEXIM1;TMEM144;MLXIP;LMBR1;ORAI1;FLNB;RSRC2;KNTC1;SAMHD1
VDR_22108803_ChIP-Seq_LS180_Human	1/130	0.660558	NUDCD1
MYC_18555785_ChIP-Seq_MESCs_Mouse	9/1200	0.663487	EFTUD2;DSN1;ENY2;DCAKD;INSIG1;DLC1;RBM19;RSRC2;RPP14
TFAP2C_20629094_ChIP-Seq_MCF-7_Human	9/1203	0.666402	ISG20;RNF32;LMBR1;C17ORF53;TGIF2;DCAKD;CKS2;FLNB;IQCD
KLF4_25985364_ChIP-Seq_ATHEROSCLEROSIS_LESION_Mouse	9/1211	0.674106	RPH3A;NDRG3;SECISBP2;GHRH;LHX5;S1PR3;SLA2;LONRF1;DNASE1L3
E2F1_17053090_ChIP-ChIP_MCF-7_Human	13/1726	0.675248	MLXIP;HEXIM2;DET1;RNF34;DCAKD;RHOF;HIGD1B;KBTBD6;RBL1;EPB41L1;CYP2R1;LHX5;DGKH
POU5F1_18555785_ChIP-Seq_MESCs_Mouse	4/555	0.675534	PSMD9;PXK;SLC25A39;DDX54
ELF5_23300383_ChIP-Seq_T47D_Human	8/1087	0.679774	RPH3A;DET1;PDE12;SECISBP2;RASAL1;KNTC1;S1PR3;TRHR
E2F4_21247883_ChIP-Seq_LYMPHOBLASTOID_Human	23/2998	0.680647	MLXIP;ZCCHC8;TMEM120B;SDS;RNF34;DIABLO;MRPS11;SETD1B;WBP4;DDX54;RSRC2;AEN;PTPN11;IQCD;RHOF;MRPL46;TPCN1;PSMD9;CLIP1;BCL7A;CYP2R1;ORAI1;KNTC1
POU5F1_26923725_Chip-Seq_MESODERM_Mouse	4/559	0.680995	SEMA4D;CLDN23;LHX5;HTR5A
TEAD4_26923725_Chip-Seq_HEMANGIOBLAST_Mouse	4/559	0.680995	SEMA4D;CLDN23;LHX5;HTR5A
NANOG_18692474_ChIP-Seq_MEFs_Mouse	15/1989	0.681611	ZCCHC8;DET1;RNF32;CALCA;FZD2;ACBD4;DDX54;RHOF;KCTD6;ISG20;FMNL1;DLC1;GHRH;CLDN23;PLCD3
RNF2_16625203_ChIP-ChIP_MESCs_Mouse	9/1219	0.681705	GJC1;SHH;ADCYAP1R1;SHC3;FZD2;EPB41L1;ABHD6;LHX5;KCTD6
EOMES_20176728_ChIP-ChIP_TSCs_Mouse	13/1744	0.689718	SECISBP2;DCAKD;ABHD6;RHOF;FMNL1;SLC25A39;SLMAP;DLC1;GHRH;CKS2;PLCD3;MAP3K14;DNASE1L3
NELFA_20434984_ChIP-Seq_ESCs_Mouse	15/2000	0.689891	HEXIM1;MLXIP;ZCCHC8;PAXIP1;RNF34;DIABLO;DCAKD;INSIG1;DDX54;TPCN1;RBL1;SLC25A39;DLC1;CKS2;CCDC43
OCT4_19829295_ChIP-Seq_ESCs_Human	15/2000	0.689891	NOM1;KDM2B;DCAKD;RBM19;SLC4A1;HTR5A;SAMHD1;MRPL46;TMUB2;RBL1;EPB41L1;INSC;FLNB;KNTC1;HPD
SOX2_19829295_ChIP-Seq_ESCs_Human	15/2000	0.689891	WBP4;ADAM11;DDX54;RASAL1;SLA2;KCTD6;NUDCD1;ACOX2;BCL7A;NEUROD6;LHX5;FLNB;RPP14;PLBD2;DGKH
HOXB7_26014856_ChIP-Seq_BT474_Human	15/2000	0.689891	HEXIM2;DET1;NOM1;NDRG3;RNF34;DCAKD;HTR5A;AQP1;TPCN1;BCL7A;GHRH;CCDC43;FLNB;S1PR3;PLBD2
CBP_21632823_ChIP-Seq_H3396_Human	15/2000	0.689891	MLXIP;CALCA;CALCB;PDE3B;PHYHIPL;DTX1;RASAL1;PTPN11;BICC1;WDR66;RPH3A;CLIP1;BCL7A;CYP2R1;LHX5
MAF_26560356_Chip-Seq_TH2_Human	15/2000	0.689891	HEXIM1;ZCCHC8;HEXIM2;PXK;TGIF2;CALCB;DIABLO;WBP4;PDE3B;AEN;ASB16;B3GNT4;LONRF1;ATXN7L3;MAP3K14
KLF4_19829295_ChIP-Seq_ESCs_Human	15/2000	0.689891	HEXIM2;RNF34;UBE3C;RBM19;PDE3B;HTR5A;ISG20;MFHAS1;BCL7A;EPB41L1;MORN3;NMT1;KNTC1;ATXN7L3;DGKH
NANOG_19829295_ChIP-Seq_ESCs_Human	15/2000	0.689891	WBP4;ADAM11;DDX54;RASAL1;SLA2;KCTD6;NUDCD1;ACOX2;BCL7A;NEUROD6;LHX5;FLNB;RPP14;PLBD2;DGKH
OCT1_27270436_Chip-Seq_PROSTATE_Human	15/2000	0.689891	GRN;NDRG3;RNF34;DCAKD;SLA2;HTR5A;SAMHD1;C1QL1;AQP1;TRHR;MFHAS1;RBL1;PDE12;MAP3K14;DNASE1L3
PU.1_20513432_ChIP-Seq_Bcells_Mouse	15/2000	0.689891	HEXIM2;ENY2;SHC3;CALCB;SLC4A1;RSRC2;PTPN11;PDHB;HIGD1B;ASB16;TPCN1;FMNL1;B3GNT4;DLGAP4;RBM33
KLF5_25053715_ChIP-Seq_YYC3_Human	15/2000	0.689891	HEXIM1;RNF32;ADCYAP1R1;C8ORF48;PDE1C;INSIG1;TMEM74;RASAL1;TRHR;RBL1;FAM198B;MORN3;ORAI1;FLNB;KNTC1
MNX1_26342078_ChIP-Seq_MIN6-4N_Mouse	15/2000	0.689891	HEXIM2;GRN;PXK;FZD2;SECISBP2;SAMHD1;BICC1;GPATCH8;FAM171A2;CLIP1;FMNL1;FAM198B;UBTF;RPP14;PLCD3
GATA3_21867929_ChIP-Seq_CD8_Mouse	15/2000	0.689891	HEXIM2;UBE3C;PDE1C;SECISBP2;ADAM11;IQCD;HTR5A;LRRC43;RUNDC3A;GJC1;TMEM144;RPH3A;EFTUD2;DSN1;INSC
UBF1/2_26484160_Chip-Seq_HMECs_Human	15/2000	0.689891	HEXIM1;MLXIP;RNF34;WBP4;BICC1;GFAP;GJC1;PSMD9;MFHAS1;KBTBD6;KIF18B;FAM198B;ORAI1;FLNB;DGKH
CHD1_26751641_Chip-Seq_LNCaP_Human	15/2000	0.689891	MLXIP;HEXIM2;RNF34;SEMA4D;PDE3B;RSRC2;CLIP1;PDE12;SLMAP;FAM198B;ORAI1;FLNB;NAA16;RPP14;ATXN7L3
NEUROD2_26341353_ChIP-Seq_CORTEX_Mouse	15/2000	0.689891	ZCCHC8;TMEM120B;ADCYAP1R1;SHC3;TGIF2;PDE1C;ADAM11;SLC4A1;HIGD1B;GFAP;EFTUD2;SLC25A39;MORN3;B3GNT4;NAA16
SMAD2/3_21741376_ChIP-Seq_ESCs_Human	15/2000	0.689891	TMEM120B;NDRG3;KDM2B;RASAL1;SAMHD1;ASB16;AQP1;ISG20;BCL7A;NEUROD6;B3GNT4;RPP14;MAP3K14;HPD;DNASE1L3
SUZ12_27294783_Chip-Seq_ESCs_Mouse	15/2000	0.689891	GRN;FZD2;PDE1C;ADAM11;SLC4A1;ABHD6;BICC1;GFAP;RPH3A;FAM171A2;CLIP1;NEUROD6;LHX5;HPD;DGKH
GATA1_22383799_ChIP-Seq_G1ME_Mouse	15/2000	0.689891	HEXIM2;TMEM120B;ACBD4;DCAKD;ITGA2B;WBP4;PDHB;RHOF;GFAP;KIF18B;SLMAP;NMT1;CKS2;S1PR3;MYL9
RARB_27405468_Chip-Seq_BRAIN_Mouse	15/2000	0.689891	HEXIM1;HEXIM2;ACBD4;PHYHIPL;ABHD6;PTPN11;PDHB;RHOF;GPATCH8;CLIP1;BCL7A;OAS2;NMT1;UBTF;LONRF1
KDM2B_26808549_Chip-Seq_SIL-ALL_Human	15/2000	0.689891	HEXIM1;KDM2B;DIABLO;SETD1B;PDE3B;PTPN11;IQCD;RHOF;CLIP1;BCL7A;CYP2R1;UBTF;ORAI1;ATXN7L3;DGKH
FOXO1_25302145_ChIP-Seq_T-LYMPHOCYTE_Mouse	15/2000	0.689891	HEXIM1;KDM2B;SEMA4D;CNPY1;DTX1;RHOF;SAMHD1;TPCN1;ISG20;MFHAS1;FMNL1;INSC;ORAI1;DLGAP4;DGKH
NANOG_18358816_ChIP-ChIP_MESCs_Mouse	9/1232	0.693826	HEXIM1;MLXIP;TGIF2;FZD2;OAS2;SECISBP2;CKS2;LHX5;RHOF
MYCN_18555785_ChIP-Seq_MESCs_Mouse	17/2261	0.694445	MLXIP;RNF32;GRN;PXK;TGIF2;PAXIP1;SECISBP2;DCAKD;RBM19;PDHB;DSN1;RBL1;SLC25A39;DLC1;CKS2;KNTC1;DLGAP4
PPARG_23326641_ChIP-Seq_C3H10T1-2_Mouse	6/838	0.694505	DSN1;NDRG3;ACBD4;WBP4;SAMHD1;DLGAP4
STAT3_1855785_ChIP-Seq_MESCs_Mouse	4/572	0.698301	DLC1;MORN3;MAP3K14;ASB16
SIN3B_21632747_ChIP-Seq_MESCs_Mouse	33/4302	0.711171	RNF32;ENY2;GRN;PAXIP1;RNF34;SHC3;INSIG1;DTX1;RPH3A;PSMD9;FLNB;RPP14;DLGAP4;MLXIP;NOM1;TMEM120B;SECISBP2;CNPY1;PTPN11;IQCD;HTR5A;RUNDC3A;CLIP1;FMNL1;RBL1;SLC25A39;PDE12;NMT1;CKS2;LHX5;MAP3K14;DNASE1L3;DGKH
TP53_20018659_ChIP-ChIP_R1E_Mouse	8/1122	0.713503	DET1;SHH;SHC3;FZD2;DIABLO;LHX5;RHOF;C1QL1
JARID2_20075857_ChIP-Seq_MESCs_Mouse	9/1258	0.717209	TMEM120B;MFHAS1;SHH;SHC3;FZD2;CLDN23;PDE3B;LHX5;C1QL1
OLIG2_23332759_ChIP-Seq_OLIGODENDROCYTES_Mouse	15/2040	0.71896	DET1;RNF32;ADCYAP1R1;FZD2;PDE1C;DCAKD;WBP4;PHYHIPL;MFHAS1;CLIP1;NEUROD6;FAM198B;UBTF;FLNB;DNASE1L3
PPARG_20887899_ChIP-Seq_3T3-L1_Mouse	27/3565	0.719164	ENY2;ADCYAP1R1;GRN;NDRG3;INSIG1;PDE3B;SLC4A1;PSMD9;SHH;DSN1;FAM198B;S1PR3;RBM33;HEXIM1;MLXIP;HEXIM2;NOM1;FZD2;IQCD;RHOF;MRPL46;BICC1;DLC1;B3GNT4;NMT1;ORAI1;MAP3K14
CEBPA_23403033_ChIP-Seq_LIVER_Mouse	4/589	0.719913	ISG20;CKS2;IQCD;SAMHD1
ETV2_25802403_ChIP-Seq_MESCs_Mouse	7/1000	0.723866	PXK;FMNL1;MRPS11;NMT1;MRPL46;BICC1;TRHR
SPI1_23547873_ChIP-Seq_NB4_Human	24/3198	0.725704	ZCCHC8;MLXIP;ARF4;DET1;C17ORF53;SDS;TGIF2;UBE3C;INSIG1;ITGA2B;DTX1;DBF4B;SLA2;KCTD6;ISG20;EFTUD2;CLIP1;LMBR1;FMNL1;KIF18B;SNORA38;CKS2;KNTC1;MAP3K14
RUNX1_17652178_ChIP-ChIP_JURKAT_Human	7/1003	0.72674	HEXIM1;KBTBD6;UBE3C;DIABLO;PDE3B;LHX5;SAMHD1
DROSHA_22980978_ChIP-Seq_HELA_Human	3/456	0.729441	GHRHR;SHC3;PLBD2
KLF4_18555785_ChIP-Seq_MESCs_Mouse	18/2444	0.731573	HEXIM1;ARF4;GRN;TGIF2;FZD2;ACBD4;DIABLO;DDX54;TMEM74;RSRC2;LMBR1;DSN1;SLC25A39;EPB41L1;CKS2;LHX5;KNTC1;DLGAP4
EGR1_20690147_ChIP-Seq_ERYTHROLEUKEMIA_Human	48/6207	0.732336	RNF32;DET1;C17ORF53;GRN;ADCYAP1R1;PAXIP1;PDE1C;INSIG1;WBP4;PDE3B;DTX1;ABHD6;RASAL1;SLC4A1;PDHB;AQP1;GHRHR;SHH;LMBR1;BCL7A;EPB41L1;CYP2R1;UBTF;DLGAP4;HEXIM1;MLXIP;HEXIM2;NOM1;SDS;TGIF2;FZD2;DCAKD;ADAM11;DDX54;PTPN11;HTR5A;GFAP;TPCN1;C1QL1;FMNL1;SLC25A39;DLC1;B3GNT4;MORN3;MYL9;HPD;MAP3K14;DGKH
FOXP1_21924763_ChIP-Seq_HESCs_Human	28/3724	0.73727	DET1;RASAL1;GJC1;PSMD9;SHH;DSN1;UBTF;LONRF1;RPP14;ATXN7L3;HEXIM1;FZD2;ACBD4;SECISBP2;DCAKD;SETD1B;RBM19;RHOF;HTR5A;RUNDC3A;KCTD6;SLC25A39;MORN3;NMT1;CKS2;ORAI1;PLCD3;HPD
TAL1_20887958_ChIP-Seq_HPC-7_Mouse	15/2067	0.737629	HEXIM1;HEXIM2;ENY2;RNF34;SECISBP2;DCAKD;INSIG1;DDX54;RASAL1;SLA2;FMNL1;SLC25A39;CKS2;KNTC1;MAP3K14
MYBL1_21750041_ChIP-ChIP_SPERMATOCYTES_Mouse	1/161	0.73793	ARF4
POU5F1_18692474_ChIP-Seq_MESCs_Mouse	32/4232	0.739818	RNF32;DET1;ENY2;GRN;CALCA;DTX1;PDHB;LMBR1;NUDCD1;EPB41L1;FLNB;LONRF1;RPP14;ATXN7L3;DLGAP4;HEXIM1;HEXIM2;ACBD4;TGIF2;SETD1B;CNPY1;RHOF;KCTD6;RBL1;DLC1;SLMAP;GHRH;B3GNT4;CKS2;LHX5;PLCD3;DGKH
TCF3_18692474_ChIP-Seq_MEFs_Mouse	5/745	0.740351	FZD2;DLC1;PDHB;RHOF;KCTD6
SOX17_20123909_ChIP-Seq_XEN_Mouse	14/1947	0.744252	HEXIM1;ZCCHC8;RNF32;NDRG3;PHYHIPL;PDHB;SAMHD1;GJC1;SHH;NUDCD1;SLMAP;GHRH;NMT1;KNTC1
NANOG_16153702_ChIP-ChIP_HESCs_Human	12/1686	0.744333	PSMD9;ARF4;CALCA;SHC3;FZD2;SECISBP2;CYP2R1;NMT1;CKS2;LHX5;KNTC1;PDHB
MYC_19915707_ChIP-ChIP_AK7_Human	22/2979	0.745859	ZCCHC8;TGIF2;CALCB;RNF34;UBE3C;RPN2;SEMA4D;MRPS11;INSIG1;ABHD6;PTPN11;RHOF;SLA2;ISG20;ACOX2;BCL7A;EPB41L1;OAS2;CLDN23;LHX5;RPP14;DLGAP4
REST_21632747_ChIP-Seq_MESCs_Mouse	17/2339	0.746523	RNF32;ADCYAP1R1;SHC3;PAXIP1;CALCB;PHYHIPL;CCDC129;PTPN11;HTR5A;SDSL;RUNDC3A;TPCN1;RPH3A;DLC1;LHX5;HPD;DLGAP4
POU5F1_18358816_ChIP-ChIP_MESCs_Mouse	5/753	0.748758	TMEM144;DET1;LMBR1;RHOF;RPP14
ESRRB_18555785_ChIP-Seq_MESCs_Mouse	10/1434	0.753146	DSN1;FMNL1;NDRG3;RNF34;UBE3C;BCL7A;SETD1B;WBP4;PDHB;TPCN1
RNF2_18974828_ChIP-Seq_MESCs_Mouse	9/1302	0.7541	SHH;SHC3;FZD2;CLDN23;PDE3B;ADAM11;LHX5;BICC1;C1QL1
EZH2_18974828_ChIP-Seq_MESCs_Mouse	9/1302	0.7541	SHH;SHC3;FZD2;CLDN23;PDE3B;ADAM11;LHX5;BICC1;C1QL1
PADI4_21655091_ChIP-ChIP_MCF-7_Human	7/1037	0.757892	ENY2;KBTBD6;EPB41L1;WBP4;RSRC2;KNTC1;MRPL46
KDM6A_18722178_ChIP-ChIP_U937_AND_SAOS2_Human	3/479	0.75949	MRPS11;WBP4;MRPL46
VDR_20736230_ChIP-Seq_LYMPHOBLASTOID_Human	3/483	0.764434	KDM2B;SLMAP;B3GNT4
RELA_24523406_ChIP-Seq_FIBROSARCOMA_Human	8/1182	0.765762	ZCCHC8;GRN;SHC3;CALCB;SECISBP2;RHOF;IQCD;TPCN1
YY1_22570637_ChIP-Seq_MALME-3M_Human	7/1049	0.768266	ARF4;RNF32;MRPS11;CCDC43;SLA2;MRPL46;HIGD1B
TAF7L_23326641_ChIP-Seq_C3H10T1-2_Mouse	6/912	0.768684	ARF4;LMBR1;SLC25A39;ACBD4;ACOX2;PDHB
SMARCD1_25818293_ChIP-Seq_ESCs_Mouse	15/2119	0.771346	KDM2B;PDE1C;CNPY1;ABHD6;TRHR;CLIP1;SLMAP;DLC1;INSC;FLNB;NAA16;KNTC1;LONRF1;MAP3K14;DGKH
ELK1_19687146_ChIP-ChIP_HELA_Human	6/916	0.772286	ARF4;PAXIP1;RBM19;PTPN11;KNTC1;DBF4B
SOX2_18692474_ChIP-Seq_MEFs_Mouse	14/1991	0.773252	ZCCHC8;RNF32;CALCA;SHC3;FZD2;ACBD4;PDHB;RHOF;KCTD6;LMBR1;DLC1;GHRH;LHX5;PLCD3
OCT4_18692474_ChIP-Seq_MEFs_Mouse	14/1992	0.773885	RNF32;GRN;CALCA;ACBD4;DTX1;RHOF;LMBR1;RBL1;NUDCD1;DLC1;GHRH;CKS2;LHX5;RPP14
TP63_19390658_ChIP-ChIP_HaCaT_Human	1/179	0.774524	HEXIM1
STAT3_18555785_ChIP-Seq_MESCs_Mouse	14/1997	0.77703	RNF34;KDM2B;RPN2;RBM19;ADAM11;CNPY1;PHYHIPL;CCDC129;PTPN11;TMEM144;BCL7A;DLC1;ORAI1;MAP3K14
RNF2_27304074_Chip-Seq_ESCs_Mouse	10/1467	0.777605	CLIP1;SHC3;FZD2;INSIG1;ADAM11;PHYHIPL;ABHD6;LHX5;DGKH;C1QL1
MYB_21317192_ChIP-Seq_ERMYB_Mouse	6/923	0.77849	LMBR1;FMNL1;SLC25A39;DIABLO;SLMAP;SAMHD1
FOXA1_21572438_ChIP-Seq_LNCaP_Human	14/2000	0.778903	GRN;NDRG3;WBP4;PDE3B;CCDC129;RASAL1;HTR5A;RXFP1;TMEM144;MFHAS1;KBTBD6;NUDCD1;PDE12;SLMAP
SMC4_20622854_ChIP-Seq_HELA_Human	14/2000	0.778903	DET1;NOM1;ADCYAP1R1;FZD2;DCAKD;ITGA2B;GPATCH8;C1QL1;GHRHR;DSN1;RBL1;PDE12;NMT1;MAP3K14
GATA3_26560356_Chip-Seq_TH1_Human	14/2000	0.778903	TMEM120B;C17ORF53;KDM2B;SEMA4D;INSIG1;HTR5A;RXFP1;MFHAS1;RBL1;SLMAP;MORN3;NMT1;CKS2;DLGAP4
MYCN_27167114_Chip-Seq_NEUROBLASTOMA_Human	14/2000	0.778903	HEXIM1;TMEM120B;GRN;CALCA;FZD2;KDM2B;DIABLO;PDE3B;AEN;PTPN11;RHOF;SLC25A39;UBTF;ATXN7L3
CTCF_27219007_Chip-Seq_Bcells_Human	14/2000	0.778903	CALCA;CALCB;FZD2;ACBD4;KDM2B;WBP4;PDE3B;RASAL1;PTPN11;WDR66;GFAP;GHRH;B3GNT4;ORAI1
BCL6_27268052_Chip-Seq_Bcells_Human	14/2000	0.778903	RNF32;PXK;NDRG3;FZD2;AEN;ASB16;TMUB2;ISG20;MFHAS1;SHH;MORN3;B3GNT4;RPP14;DNASE1L3
PHF8_20622854_ChIP-Seq_HELA_Human	14/2000	0.778903	MLXIP;RNF32;KDM2B;SLC4A1;SAMHD1;HIGD1B;GPATCH8;DSN1;B3GNT4;CCDC43;KNTC1;MYL9;HPD;DNASE1L3
GATA3_26560356_Chip-Seq_TH2_Human	14/2000	0.778903	SHC3;FZD2;SEMA4D;INSIG1;CCDC129;ABHD6;EFTUD2;MFHAS1;RBL1;OAS2;NMT1;CKS2;NAA16;MAP3K14
MEIS1_26253404_ChIP-Seq_OPTIC_CUPS_Mouse	14/2000	0.778903	SEMA4D;PDE1C;RBM19;CCDC129;HTR5A;SAMHD1;KCTD6;LMBR1;PDE12;CLDN23;NMT1;FLNB;S1PR3;RBM33
IRF8_27001747_Chip-Seq_BMDM_Mouse	14/2000	0.778903	MLXIP;ZCCHC8;ARF4;GRN;PXK;SLC4A1;SAMHD1;TPCN1;ISG20;MFHAS1;FAM198B;FLNB;PLCD3;MAP3K14
TAL1_26923725_Chip-Seq_HPCs_Mouse	14/2000	0.778903	DET1;RNF32;ENY2;FZD2;UBE3C;SEMA4D;GPATCH8;TRHR;DLC1;INSC;CKS2;S1PR3;LONRF1;MAP3K14
CTCF_27219007_Chip-Seq_ERYTHROID_Human	14/2000	0.778903	HEXIM2;CALCA;CALCB;KDM2B;DCAKD;DDX54;SLC4A1;ASB16;C1QL1;SLC25A39;MORN3;ORAI1;CCDC43;ATXN7L3
POU3F1_26484290_ChIP-Seq_ESCss_Mouse	14/2000	0.778903	HEXIM2;GRN;PAXIP1;UBE3C;DCAKD;WBP4;DDX54;DTX1;RHOF;SAMHD1;TRHR;ISG20;ATXN7L3;RBM33
KLF6_26769127_Chip-Seq_PDAC-Cell_line_Human	14/2000	0.778903	HEXIM1;SEMA4D;DIABLO;DCAKD;SETD1B;BICC1;GJC1;ISG20;FMNL1;SLC25A39;SLMAP;PLCD3;ATXN7L3;MAP3K14
EBNA1_20929547_Chip-Seq_RAJI-cells_Human	14/2000	0.778903	ZCCHC8;TMEM120B;ADCYAP1R1;NDRG3;SNORA9;SEMA4D;SLC4A1;WDR66;GFAP;TPCN1;RBL1;SLC25A39;KIF18B;NEUROD6
EZH2_27294783_Chip-Seq_ESCs_Mouse	14/2000	0.778903	GRN;FZD2;PDE1C;ADAM11;DTX1;BICC1;C1QL1;GFAP;FAM171A2;NEUROD6;CLDN23;B3GNT4;LHX5;DGKH
JARID1B-DAIN_22020125_ChIP-Seq_ESCs_Mouse	14/2000	0.778903	HEXIM1;ZCCHC8;RNF32;FZD2;DCAKD;SAMHD1;C1QL1;FMNL1;CLDN23;MORN3;NMT1;ORAI1;LONRF1;ATXN7L3
FOXA1_21915096_ChIP-Seq_LNCaP-1F5_Human	14/2000	0.778903	MLXIP;HEXIM2;ENY2;UBE3C;RPN2;SEMA4D;BICC1;TPCN1;GHRHR;CLIP1;CYP2R1;ORAI1;FLNB;LONRF1
IRF1_21803131_ChIP-Seq_MONOCYTES_Human	2/345	0.780584	ABHD6;AQP1
TBX3_20139965_ChIP-Seq_MESCs_Mouse	7/1068	0.784031	PXK;FZD2;NUDCD1;RPN2;CNPY1;CCDC129;DLGAP4
TBX3_20139965_ChIP-Seq_ESCs_Mouse	7/1070	0.785643	PXK;FZD2;NUDCD1;RPN2;CNPY1;CCDC129;DLGAP4
FLI1_21571218_ChIP-Seq_MEGAKARYOCYTES_Human	44/5834	0.785802	ARF4;DET1;C8ORF48;C17ORF53;ENY2;PXK;RNF34;SHC3;DIABLO;INSIG1;SLC4A1;DBF4B;WDR66;EFTUD2;DSN1;NUDCD1;RPP14;RBM33;HEXIM1;MLXIP;HEXIM2;TMEM120B;FZD2;TGIF2;SEMA4D;SECISBP2;DCAKD;RBM19;IQCD;RHOF;HTR5A;RUNDC3A;TMUB2;TPCN1;MFHAS1;FMNL1;OAS2;PDE12;DLC1;MORN3;CKS2;ORAI1;MAP3K14;MYL9
SOX2_18692474_ChIP-Seq_MESCs_Mouse	24/3319	0.790448	ZCCHC8;RNF32;DET1;CALCA;FZD2;ACBD4;SHC3;TGIF2;SETD1B;CNPY1;PDHB;RHOF;KCTD6;LMBR1;OAS2;EPB41L1;DLC1;SLMAP;GHRH;LHX5;LONRF1;PLCD3;ATXN7L3;DGKH
TDRD3_21172665_ChIP-Seq_MCF-7_Human	4/655	0.793042	KDM2B;B3GNT4;SAMHD1;MAP3K14
EGR1_23403033_ChIP-Seq_LIVER_Mouse	6/944	0.796347	TMEM144;SHH;MTRF1;PXK;ACOX2;PDHB
PPARD_23176727_ChIP-Seq_KERATINOCYTES_Mouse	1/194	0.801105	ABHD6
JARID1A_20064375_ChIP-Seq_MESCs_Mouse	15/2171	0.80206	GRN;DIABLO;SECISBP2;MRPS11;RBM19;DTX1;PTPN11;MRPL46;EFTUD2;PSMD9;LMBR1;NMT1;CKS2;CCDC43;RPP14
HOXD13_18407260_ChIP-ChIP_DEVELOPING-LIMBS_Mouse	1/196	0.804405	DLC1
WT1_19549856_ChIP-ChIP_CCG9911_Human	1/199	0.809253	DLC1
NFE2L2_22581777_ChIP-Seq_LYMPHOBLASTOID_Human	3/527	0.813555	GRN;HPD;DNASE1L3
SOX9_24532713_ChIP-Seq_HFSC_Mouse	9/1384	0.813738	HEXIM2;FZD2;MRPS11;FAM198B;ITGA2B;FLNB;RHOF;GPATCH8;DLGAP4
ZNF217_24962896_ChIP-Seq_MCF-7_Human	10/1522	0.8145	MLXIP;LMBR1;SHH;NUDCD1;SEMA4D;INSIG1;DLC1;TMEM74;FLNB;TPCN1
P53_22127205_ChIP-Seq_FIBROBLAST_Human	4/679	0.815559	MLXIP;KDM2B;CLDN23;PHYHIPL
GATA2_21571218_ChIP-Seq_MEGAKARYOCYTES_Human	7/1111	0.816769	SEMA4D;INSIG1;DLC1;ADAM11;ABHD6;SLC4A1;RUNDC3A
SMARCA4_20176728_ChIP-ChIP_TSCs_Mouse	7/1118	0.82172	SLMAP;RASAL1;ABHD6;PTPN11;RHOF;PLCD3;MAP3K14
PRDM14_21183938_ChIP-Seq_MESCs_Mouse	13/1944	0.823895	HEXIM1;TMEM120B;DET1;RPN2;SEMA4D;RHOF;RUNDC3A;BICC1;ISG20;DLC1;INSC;PLCD3;DLGAP4
GATA2_21666600_ChIP-Seq_HMVEC_Human	5/837	0.825184	LMBR1;MRPS11;INSIG1;HTR5A;MRPL46
PPARG_20176806_ChIP-Seq_THIOMACROPHAGE_Mouse	5/837	0.825184	DCAKD;INSIG1;INSC;MAP3K14;C1QL1
SETDB1_19884257_ChIP-Seq_MESCs_Mouse	16/2353	0.828223	PXK;SHC3;ACBD4;RBM19;CCDC129;RASAL1;HTR5A;ASB16;GFAP;FMNL1;CYP2R1;ORAI1;LHX5;S1PR3;RPP14;MYL9
PPARG_20176806_ChIP-Seq_MACROPHAGES_Mouse	9/1408	0.828984	RNF32;DSN1;DCAKD;INSIG1;DLC1;INSC;S1PR3;MAP3K14;C1QL1
NR3C1_21868756_ChIP-Seq_MCF10A_Human	7/1132	0.831312	C8ORF48;CALCB;MRPS11;PDHB;MRPL46;DGKH;AQP1
CBP_20019798_ChIP-Seq_JUKART_Human	6/1000	0.838598	ISG20;ADCYAP1R1;PXK;NEUROD6;PTPN11;RPP14
IRF4_20064451_ChIP-Seq_CD4+T_Mouse	6/1000	0.838598	ISG20;ADCYAP1R1;PXK;NEUROD6;PTPN11;RPP14
KLF1_20508144_ChIP-Seq_FETAL-LIVER-ERYTHROID_Mouse	7/1144	0.839211	PAXIP1;PDE1C;INSIG1;SLC4A1;SLA2;HPD;RUNDC3A
PAX6_23342162_ChIP-ChIP_BETA-FORBRAIN-LENS_Mouse	6/1001	0.839284	MLXIP;MFHAS1;NUDCD1;EPB41L1;RHOF;GFAP
E2F1_21310950_ChIP-Seq_MCF-7_Human	7/1145	0.839855	ZCCHC8;SHC3;NA;KBTBD6;RBL1;DDX54;MRPL46
CTBP1_25329375_ChIP-Seq_LNCAP_Human	7/1145	0.839855	C8ORF48;FZD2;RBM19;LHX5;HTR5A;LONRF1;GPATCH8
E2F4_17652178_ChIP-ChIP_JURKAT_Human	6/1002	0.839968	HEXIM1;HEXIM2;RNF34;RBL1;MRPS11;KNTC1
RXR_22108803_ChIP-Seq_LS180_Human	3/555	0.84011	SEMA4D;RBM19;LONRF1
CTCF_18555785_ChIP-Seq_MESCs_Mouse	10/1568	0.841724	DET1;BCL7A;PDE1C;DLC1;CNPY1;RHOF;RPP14;KCTD6;DLGAP4;C1QL1
SALL4_18804426_ChIP-ChIP_XEN_Mouse	6/1005	0.842005	TMEM144;LMBR1;UBE3C;WBP4;PDE3B;RHOF
RCOR2_21632747_ChIP-Seq_MESCs_Mouse	2/401	0.846365	PTPN11;DGKH
GATA1_26923725_Chip-Seq_HPCs_Mouse	1/226	0.84785	PAXIP1
BCL6_25482012_ChIP-Seq_CML-JURL-MK1_Human	13/2000	0.852549	MLXIP;NDRG3;UBE3C;KDM2B;PTPN11;KCTD6;AQP1;ISG20;PDE12;ORAI1;RPP14;MYL9;DNASE1L3
E2F1_20622854_ChIP-Seq_HELA_Human	13/2000	0.852549	MLXIP;NOM1;RNF32;KDM2B;PDHB;LRRC43;SAMHD1;HIGD1B;GPATCH8;DSN1;B3GNT4;NMT1;DNASE1L3
TAF2_19829295_ChIP-Seq_ESCs_Human	13/2000	0.852549	PXK;CALCB;SEMA4D;CCDC129;SLA2;SDSL;SAMHD1;RXFP1;GJC1;MORN3;NMT1;RPP14;DGKH
KLF5_20875108_ChIP-Seq_MESCs_Mouse	13/2000	0.852549	ARF4;DDX54;DTX1;CCDC129;PTPN11;DBF4B;MRPL46;BICC1;MFHAS1;ACOX2;NEUROD6;LHX5;FLNB
SMAD4_21741376_ChIP-Seq_ESCs_Human	13/2000	0.852549	FZD2;RBM19;PDE3B;DDX54;SAMHD1;ASB16;TMUB2;ISG20;NEUROD6;CYP2R1;KNTC1;RPP14;ATXN7L3
OCT4_20526341_ChIP-Seq_ESCs_Human	13/2000	0.852549	KDM2B;WBP4;DDX54;RASAL1;GPATCH8;ASB16;ISG20;SHH;NUDCD1;ACOX2;BCL7A;EPB41L1;FLNB
P300_27268052_Chip-Seq_Bcells_Human	13/2000	0.852549	TMEM120B;RNF32;PXK;CALCB;KDM2B;SLC4A1;SAMHD1;ASB16;AQP1;MTRF1;B3GNT4;RPP14;MYL9
CEBPA_26348894_ChIP-Seq_LIVER_Mouse	13/2000	0.852549	HEXIM2;C8ORF48;AEN;SDSL;MRPL46;C1QL1;KBTBD6;PDE12;NMT1;LHX5;LONRF1;MAP3K14;PLBD2
RING1B_27294783_Chip-Seq_ESCs_Mouse	13/2000	0.852549	FZD2;ACBD4;DTX1;ABHD6;PDHB;RHOF;BICC1;C1QL1;GFAP;ISG20;MFHAS1;FAM198B;LHX5
CDX2_22108803_ChIP-Seq_LS180_Human	13/2000	0.852549	SDS;PDE1C;RBM19;CNPY1;PDHB;SAMHD1;KCTD6;ISG20;PDE12;CLDN23;FLNB;MAP3K14;DNASE1L3
CEBPB_26923725_Chip-Seq_HEMOGENIC-ENDOTHELIUM_Mouse	13/2000	0.852549	NOM1;KDM2B;SEMA4D;RBM19;SLC4A1;MFHAS1;DSN1;FMNL1;FAM198B;CLDN23;CKS2;MAP3K14;MYL9
FOXO3_22982991_ChIP-Seq_MACROPHAGES_Mouse	13/2000	0.852549	ENY2;SECISBP2;PTPN11;EFTUD2;DSN1;FMNL1;EPB41L1;OAS2;CKS2;CCDC43;NAA16;DENND6A;RBM33
SMRT_22465074_ChIP-Seq_MACROPHAGES_Mouse	13/2000	0.852549	HEXIM1;MLXIP;GRN;PXK;WBP4;LRRC43;TRHR;MFHAS1;FMNL1;RBL1;NMT1;CKS2;ORAI1
ELK3_25401928_ChIP-Seq_HUVEC_Human	13/2000	0.852549	MLXIP;ZCCHC8;C17ORF53;SHC3;DIABLO;RHOF;CYP2R1;UBTF;ORAI1;LHX5;FLNB;ATXN7L3;DLGAP4
FLI1_21867929_ChIP-Seq_CD8_Mouse	13/2000	0.852549	ENY2;SECISBP2;INSIG1;RBM19;PDE3B;EFTUD2;LMBR1;KIF18B;GHRH;CYP2R1;LHX5;MAP3K14;PLBD2
MYCN_19997598_ChIP-ChIP_NEUROBLASTOMA_Human	1/234	0.857717	GHRHR
MYC_19030024_ChIP-ChIP_MESCs_Mouse	27/3868	0.858761	ZCCHC8;RNF32;DET1;ENY2;CALCA;PAXIP1;UBE3C;MRPS11;INSIG1;EFTUD2;DSN1;LMBR1;BCL7A;NUDCD1;UBTF;KNTC1;RPP14;HEXIM1;ACBD4;TGIF2;DDX54;RSRC2;RHOF;RBL1;SLC25A39;CKS2;LHX5
SETDB1_19884255_ChIP-Seq_MESCs_Mouse	13/2020	0.861877	HEXIM2;DET1;GRN;UBE3C;SEMA4D;ABHD6;ASB16;RPH3A;LMBR1;FMNL1;BCL7A;EPB41L1;CCDC43
TEAD4_22529382_ChIP-Seq_TROPHECTODERM_Mouse	15/2293	0.862463	SHC3;SECISBP2;LRRC43;BICC1;WDR66;RPH3A;CLIP1;EPB41L1;OAS2;SLMAP;LHX5;FLNB;KNTC1;DLGAP4;DGKH
SREBP1_19666523_ChIP-Seq_LIVER_Mouse	4/738	0.862511	ENY2;NUDCD1;INSIG1;HTR5A
MEIS1_26923725_Chip-Seq_HEMOGENIC-ENDOTHELIUM_Mouse	7/1196	0.870119	KIF18B;SECISBP2;FAM198B;RBM19;RSRC2;SLA2;PLBD2
FOXA1_27197147_Chip-Seq_ENDOMETRIOID-ADENOCARCINOMA_Human	3/594	0.87165	PTPN11;MAP3K14;KCTD6
TAF15_26573619_Chip-Seq_HEK293_Human	1/247	0.872411	SLMAP
TCF3_18692474_ChIP-Seq_MESCs_Mouse	8/1351	0.87575	TGIF2;FZD2;EPB41L1;DLC1;SETD1B;PDHB;RHOF;KCTD6
SALL4_18804426_ChIP-ChIP_MESCs_Mouse	6/1062	0.876901	GJC1;CALCA;UBE3C;EPB41L1;PDE3B;RHOF
REST_18959480_ChIP-ChIP_MESCs_Mouse	19/2868	0.877331	RNF32;PAXIP1;FZD2;DIABLO;RBM19;ADAM11;PHYHIPL;SLC4A1;PTPN11;HTR5A;RPH3A;SHH;NA;LHX5;CCDC43;MAP3K14;HPD;DNASE1L3;DLGAP4
NR3C1_23031785_ChIP-Seq_PC12_Mouse	5/918	0.880076	INSC;PHYHIPL;RPP14;MRPL46;DNASE1L3
STAT3_24763339_ChIP-Seq_IMN-ESCs_Mouse	11/1788	0.881451	MLXIP;NDRG3;KDM2B;EPB41L1;DLC1;CNPY1;PHYHIPL;LHX5;HTR5A;C1QL1;DGKH
FOXP3_17237761_ChIP-ChIP_TREG_Mouse	1/257	0.882679	RBL1
NACC1_18358816_ChIP-ChIP_MESCs_Mouse	4/769	0.882842	ACBD4;PHYHIPL;RHOF;RPP14
FOXM1_26100407_CHIP-SEQ_Hek293_flp-in_Human	1934-12-01	0.884206	HEXIM1;HEXIM2;CLIP1;TGIF2;DLC1;CYP2R1;NMT1;RSRC2;PLCD3;MAP3K14;GPATCH8;KCTD6
RUNX_20019798_ChIP-Seq_JUKART_Human	3/616	0.886922	BCL7A;MORN3;IQCD
WT1_20215353_ChIP-ChIP_NEPHRON_PROGENITOR_Mouse	10/1663	0.888143	HEXIM1;TGIF2;SLC25A39;PAXIP1;SLMAP;WBP4;PDE3B;ADAM11;UBTF;RASAL1
SUZ12_20075857_ChIP-Seq_MESCs_Mouse	30/4356	0.890475	ADCYAP1R1;NDRG3;SHC3;PDE1C;PDE3B;DTX1;ABHD6;TMEM74;ASB16;RPH3A;SHH;FAM171A2;NEUROD6;EPB41L1;CLDN23;S1PR3;DLGAP4;TMEM120B;FZD2;KDM2B;ADAM11;HTR5A;BICC1;C1QL1;GFAP;MFHAS1;CLIP1;FMNL1;B3GNT4;LHX5
POU5F1_16153702_ChIP-ChIP_HESCs_Human	3/622	0.890798	SHC3;TGIF2;LHX5
XRN2_22483619_ChIP-Seq_HELA_Human	9/1529	0.891746	ZCCHC8;ARF4;SLC25A39;BCL7A;PDE12;INSIG1;CKS2;RPP14;GPATCH8
EP300_20729851_ChIP-Seq_FORBRAIN_MIDBRAIN_LIMB_HEART_Mouse	13/2093	0.892105	ZCCHC8;ADCYAP1R1;SHC3;TGIF2;SETD1B;SLC4A1;RHOF;TPCN1;CLIP1;DLC1;GHRH;LONRF1;MYL9
FOXM1_23109430_ChIP-Seq_U2OS_Human	1/267	0.892126	KIF18B
SFPI1_20887958_ChIP-Seq_HPC-7_Mouse	15/2369	0.89229	HEXIM1;TMEM120B;TGIF2;FZD2;RNF34;RPN2;SECISBP2;RASAL1;KCTD6;FMNL1;CKS2;ORAI1;RPP14;DLGAP4;RBM33
STAT3_19079543_ChIP-ChIP_MESCs_Mouse	5/948	0.89634	SEMA4D;SECISBP2;GHRH;LHX5;PLCD3
PPARG_19300518_ChIP-PET_3T3-L1_Mouse	1/272	0.896561	ACBD4
SMARCA4_23332759_ChIP-Seq_OLIGODENDROCYTES_Mouse	16/2522	0.897885	RNF32;PAXIP1;CALCB;FZD2;PDE1C;WBP4;PHYHIPL;MRPL46;BICC1;TPCN1;TMEM144;LMBR1;EPB41L1;SLMAP;FAM198B;INSC
CNOT3_19339689_ChIP-ChIP_MESCs_Mouse	9/1547	0.899235	GJC1;EFTUD2;ARF4;FMNL1;NDRG3;SECISBP2;CYP2R1;PHYHIPL;C1QL1
POU5F1_16518401_ChIP-PET_MESCs_Mouse	9/1550	0.900441	GJC1;SHH;RBL1;PAXIP1;RPN2;LHX5;SDSL;HPD;DLGAP4
MYC_20876797_ChIP-ChIP_MEDULLOBLASTOMA_Human	8/1406	0.90088	MLXIP;SHH;MTRF1;KBTBD6;INSIG1;MORN3;WBP4;RHOF
KLF4_18358816_ChIP-ChIP_MESCs_Mouse	10/1700	0.902949	HEXIM1;FMNL1;SLC25A39;ACBD4;EPB41L1;OAS2;B3GNT4;TMEM74;RHOF;PLCD3
SOX9_26525672_Chip-Seq_HEART_Mouse	10/1702	0.903701	HEXIM1;SHC3;NDRG3;RPN2;SEMA4D;NMT1;ADAM11;PHYHIPL;ABHD6;BICC1
TCFCP2L1_18555785_ChIP-Seq_MESCs_Mouse	1987-12-01	0.904266	RPH3A;GRN;PXK;ENY2;SLC25A39;PAXIP1;NUDCD1;SLMAP;UBTF;PDHB;LONRF1;DLGAP4
GATA2_19941826_ChIP-Seq_K562_Human	15/2410	0.906111	TMEM120B;RBM19;ITGA2B;ADAM11;SLC4A1;WDR66;AQP1;DSN1;EPB41L1;SLMAP;DLC1;CLDN23;MORN3;MAP3K14;HPD
GBX2_23144817_ChIP-Seq_PC3_Human	1/286	0.90804	BICC1
GATA3_22897851_ChIP-Seq_JUKARTE6-1_Human	2000-12-01	0.908728	ZCCHC8;NOM1;MFHAS1;MTRF1;CALCB;FZD2;CLDN23;UBTF;FLNB;NAA16;MRPL46;GPATCH8
FOXM1_26456572_ChIP-Seq_MCF-7_Human	2000-12-01	0.908728	ZCCHC8;PSMD9;RNF32;SHH;CLIP1;BCL7A;PDE1C;INSIG1;FAM198B;CLDN23;PDE3B;TPCN1
LUZP1_20508642_ChIP-Seq_ESCs_Mouse	2000-12-01	0.908728	GJC1;EFTUD2;ARF4;FZD2;ITGA2B;NMT1;ADAM11;PHYHIPL;PLCD3;MAP3K14;BICC1;C1QL1
ESET_19884257_ChIP-Seq_ESCs_Mouse	2000-12-01	0.908728	HEXIM1;NOM1;MFHAS1;RBL1;MRPS11;FAM198B;NMT1;HTR5A;SDSL;HIGD1B;MAP3K14;KCTD6
ERA_21632823_ChIP-Seq_H3396_Human	2000-12-01	0.908728	GJC1;MLXIP;NDRG3;ACOX2;DIABLO;PDE12;CLDN23;INSC;S1PR3;SLA2;LRRC43;KCTD6
P300_27058665_Chip-Seq_ZR-75-30cells_Human	2000-12-01	0.908728	MLXIP;FZD2;SEMA4D;SETD1B;PDE3B;UBTF;PTPN11;PLCD3;ATXN7L3;MAP3K14;BICC1;GFAP
FLI1_26923725_Chip-Seq_MACROPHAGESS_Mouse	2000-12-01	0.908728	CLIP1;FMNL1;SHC3;KDM2B;SEMA4D;OAS2;DCAKD;CCDC43;SLC4A1;MAP3K14;GPATCH8;DLGAP4
PU_27001747_Chip-Seq_BMDM_Mouse	2000-12-01	0.908728	HEXIM1;GRN;PXK;FMNL1;SEMA4D;SECISBP2;SLMAP;ITGA2B;NMT1;ATXN7L3;MAP3K14;GFAP
SOX2_16153702_ChIP-ChIP_HESCs_Human	7/1278	0.908886	ARF4;SHC3;TGIF2;FZD2;MRPS11;LHX5;KNTC1
STAT1_20625510_ChIP-Seq_HELA_Human	3/656	0.910607	SDS;SDSL;MRPL46
E2F1_18555785_ChIP-Seq_MESCs_Mouse	28/4172	0.911115	ZCCHC8;DET1;ENY2;CALCA;RNF34;UBE3C;RPN2;DIABLO;MRPS11;INSIG1;WBP4;ABHD6;SAMHD1;GJC1;EFTUD2;PSMD9;MTRF1;EPB41L1;RPP14;FZD2;ACBD4;SECISBP2;DCAKD;DDX54;RSRC2;DLC1;NMT1;CKS2
RBPJ_21746931_ChIP-Seq_IB4-LCL_Human	2013-12-01	0.913018	CALCB;FZD2;DIABLO;MRPS11;DCAKD;NMT1;FLNB;NAA16;AEN;LRRC43;MRPL46;DNASE1L3
BMI1_19503595_ChIP-Seq_MEFsC_Mouse	3/661	0.91323	ARF4;PXK;HPD
AR_21909140_ChIP-Seq_LNCAP_Human	1/298	0.916865	C17ORF53
LMO2_20887958_ChIP-Seq_HPC-7_Mouse	10/1741	0.917432	HEXIM2;TMEM120B;FMNL1;DCAKD;RASAL1;KNTC1;SDSL;MAP3K14;GPATCH8;GFAP
SOX2_18555785_ChIP-Seq_MESCs_Mouse	2/497	0.918975	FZD2;RHOF
GATA4_21415370_ChIP-Seq_HL-1_Mouse	2039-12-01	0.9211	DSN1;TGIF2;RBL1;RNF34;BCL7A;INSIG1;DLC1;RASAL1;ABHD6;KNTC1;LONRF1;BICC1
CHD1_19587682_ChIP-ChIP_MESCs_Mouse	4/843	0.921177	HEXIM1;SLC25A39;RSRC2;KNTC1
SOX2_21211035_ChIP-Seq_LN229_Gbm	22/3420	0.922071	RNF32;ENY2;FZD2;ACBD4;INSIG1;RBM19;WBP4;SLC4A1;RXFP1;TPCN1;RPH3A;MFHAS1;GHRHR;SHH;LMBR1;NEUROD6;EPB41L1;DLC1;INSC;LHX5;FLNB;DLGAP4
SMAD4_21799915_ChIP-Seq_A2780_Human	15/2464	0.922093	SHC3;RPN2;TMEM74;HTR5A;BICC1;GPATCH8;TRHR;TMEM144;RPH3A;SHH;RBL1;NUDCD1;EPB41L1;DLC1;FLNB
CEBPD_23245923_ChIP-Seq_MEFs_Mouse	2/504	0.922761	DLC1;BICC1
PKCTHETA_26484144_Chip-Seq_BREAST_Human	2/506	0.923812	HEXIM1;SAMHD1
STAT6_20620947_ChIP-Seq_CD4_POS_T_Human	2/508	0.92485	PDE3B;MAP3K14
SUZ12_18692474_ChIP-Seq_MESCs_Mouse	1909-11-01	0.924914	MFHAS1;SHH;ADCYAP1R1;SHC3;FZD2;CLDN23;PDE3B;DTX1;LHX5;BICC1;C1QL1
EP300_21415370_ChIP-Seq_HL-1_Mouse	5/1014	0.925583	RNF32;INSIG1;DLC1;RBM19;CLDN23
BCL3_23251550_ChIP-Seq_MUSCLE_Mouse	4/858	0.927429	RPH3A;SECISBP2;DDX54;DLGAP4
ELF1_20517297_ChIP-Seq_JURKAT_Human	5/1020	0.927843	MLXIP;ARF4;FAM171A2;B3GNT4;HPD
SMAD3_22036565_ChIP-Seq_ESCs_Mouse	5/1020	0.927843	KDM2B;DLC1;CNPY1;RHOF;DLGAP4
Nerf2_26677805_Chip-Seq_MACROPHAGESS_Mouse	7/1331	0.928335	MFHAS1;PDE12;FAM198B;NMT1;RHOF;SAMHD1;MAP3K14
SRF_21415370_ChIP-Seq_HL-1_Mouse	9/1634	0.92964	MTRF1;ACBD4;RBM19;ITGA2B;DDX54;ABHD6;RHOF;RPP14;SAMHD1
GABP_19822575_ChIP-Seq_HepG2_Human	16/2639	0.931337	HEXIM1;DET1;NOM1;TGIF2;RPN2;DIABLO;SECISBP2;DCAKD;PDHB;SAMHD1;GPATCH8;PSMD9;DSN1;CCDC43;RPP14;DLGAP4
HIF1A_21447827_ChIP-Seq_MCF-7_Human	1/321	0.931494	HTR5A
ERG_21242973_ChIP-ChIP_JURKAT_Human	1/321	0.931494	CALCB
WT1_25993318_ChIP-Seq_PODOCYTE_Human	22/3464	0.932131	HEXIM1;TMEM120B;ADCYAP1R1;PXK;SHC3;TGIF2;SEMA4D;RBM19;CCDC129;RASAL1;PTPN11;BICC1;C1QL1;TPCN1;FAM171A2;CLIP1;FMNL1;SLC25A39;EPB41L1;LHX5;FLNB;LONRF1
ZNF274_21170338_ChIP-Seq_K562_Hela	1/327	0.934869	CNPY1
TCF3/E2A_22897851_ChIP-Seq_JUKARTE6-1_Human	1946-11-01	0.93518	TMEM120B;NDRG3;FZD2;PDE1C;GHRH;CYP2R1;MORN3;INSC;PDE3B;FLNB;GPATCH8
TRIM28_19339689_ChIP-ChIP_MESCs_Mouse	19/3072	0.935639	MLXIP;ARF4;SHC3;TGIF2;FZD2;UBE3C;RPN2;SECISBP2;DCAKD;WBP4;C1QL1;GJC1;EFTUD2;MTRF1;FMNL1;RBL1;CYP2R1;RPP14;MAP3K14
MEF2A_21415370_ChIP-Seq_HL-1_Mouse	5/1048	0.937607	RBL1;WBP4;CLDN23;RXFP1;DLGAP4
CDX2_19796622_ChIP-Seq_MESCs_Mouse	1/334	0.938599	KCTD6
ERG_20887958_ChIP-Seq_HPC-7_Mouse	1969-11-01	0.94094	NOM1;PSMD9;GRN;ENY2;TGIF2;FZD2;RNF34;BCL7A;RPN2;AEN;RPP14
HOXB4_20404135_ChIP-ChIP_EML_Mouse	10/1824	0.94126	HEXIM1;ZCCHC8;ARF4;PAXIP1;BCL7A;SLMAP;NMT1;CKS2;DDX54;PDHB
SPI1_22096565_ChIP-ChIP_GC-B_Mouse	9/1676	0.941268	HEXIM1;ISG20;HEXIM2;MTRF1;SETD1B;NMT1;CKS2;DTX1;SAMHD1
DNAJC2_21179169_ChIP-ChIP_NT2_Human	4/899	0.942316	MLXIP;EPB41L1;PHYHIPL;SLC4A1
PAX3-FKHR_20663909_ChIP-Seq_RHABDOMYOSARCOMA_Human	5/1063	0.942339	MFHAS1;CLIP1;CLDN23;TMEM74;FLNB
AR_19668381_ChIP-Seq_PC3_Human	22/3519	0.943184	NOM1;RNF32;PXK;PAXIP1;NDRG3;RNF34;UBE3C;RBM19;WBP4;DTX1;CCDC129;PTPN11;RHOF;SAMHD1;MRPL46;RXFP1;ISG20;RPH3A;MFHAS1;NMT1;LHX5;LONRF1
NANOG_18700969_ChIP-ChIP_MESCs_Mouse	1/344	0.943561	CALCA
SOX9_26525672_Chip-Seq_Limbbuds_Mouse	6/1230	0.944573	HEXIM1;FZD2;NMT1;ADAM11;PHYHIPL;BICC1
SPI1_23127762_ChIP-Seq_K562_Human	7/1389	0.945404	EFTUD2;DET1;LMBR1;KIF18B;EPB41L1;NMT1;WDR66
CEBPB_26923725_Chip-Seq_MESODERM_Mouse	5/1079	0.947031	RPH3A;NOM1;RBM19;CLDN23;MYL9
RUNX1_27514584_Chip-Seq_MCF-7_Human	2000-11-01	0.948007	ZCCHC8;SHH;FAM198B;PDE3B;NAA16;PTPN11;S1PR3;HTR5A;PLCD3;KCTD6;TPCN1
P300_19829295_ChIP-Seq_ESCs_Human	2000-11-01	0.948007	RPH3A;MFHAS1;SHC3;RBM19;WBP4;INSC;CCDC129;PDHB;MAP3K14;MRPL46;RXFP1
SA1_27219007_Chip-Seq_Bcells_Human	2000-11-01	0.948007	HEXIM1;ZCCHC8;ISG20;KBTBD6;CALCB;ACBD4;SEMA4D;DCAKD;DTX1;SDSL;C1QL1
BCOR_27268052_Chip-Seq_Bcells_Human	2000-11-01	0.948007	PXK;CALCB;KDM2B;INSIG1;B3GNT4;AEN;RPP14;HPD;MRPL46;DNASE1L3;ASB16
CEBPB_24764292_ChIP-Seq_MC3T3_Mouse	2000-11-01	0.948007	HEXIM1;HEXIM2;MTRF1;SLC25A39;FZD2;SECISBP2;INSIG1;AEN;PTPN11;PLCD3;ATXN7L3
MYB_26560356_Chip-Seq_TH2_Human	2000-11-01	0.948007	HEXIM1;ISG20;FMNL1;TGIF2;RNF34;SEMA4D;DIABLO;INSIG1;MAP3K14;RBM33;TRHR
CEBPB_26923725_Chip-Seq_MACROPHAGESS_Mouse	2000-11-01	0.948007	MLXIP;RPH3A;FZD2;KDM2B;SLMAP;NMT1;CKS2;ATXN7L3;RXFP1;GPATCH8;DGKH
LMO2_26923725_Chip-Seq_HEMOGENIC-ENDOTHELIUM_Mouse	2000-11-01	0.948007	ARF4;MFHAS1;RBL1;FZD2;UBE3C;SEMA4D;CLDN23;RBM19;INSC;CCDC129;PLCD3
GATA3_21867929_ChIP-Seq_TH1_Mouse	2000-11-01	0.948007	FAM171A2;PXK;LMBR1;OAS2;B3GNT4;TMEM74;AEN;PTPN11;LRRC43;RUNDC3A;C1QL1
TBX20_22080862_ChIP-Seq_HEART_Mouse	2000-11-01	0.948007	HEXIM2;GRN;PXK;DSN1;PDE1C;ABHD6;PDHB;RHOF;DLGAP4;C1QL1;TPCN1
TBX20_22328084_ChIP-Seq_HEART_Mouse	2000-11-01	0.948007	HEXIM2;GRN;PXK;DSN1;PDE1C;ABHD6;PDHB;RHOF;DLGAP4;C1QL1;TPCN1
MYC_18358816_ChIP-ChIP_MESCs_Mouse	21/3413	0.948653	HEXIM1;MLXIP;RNF32;ENY2;PAXIP1;FZD2;TGIF2;UBE3C;RPN2;SECISBP2;DDX54;RHOF;KCTD6;GJC1;EFTUD2;LMBR1;SLC25A39;NUDCD1;DLC1;CKS2;RPP14
ZFP281_18757296_ChIP-ChIP_E14_Mouse	2004-11-01	0.948863	ARF4;RNF32;TGIF2;FZD2;BCL7A;SETD1B;DTX1;LHX5;RHOF;HTR5A;DLGAP4
HTT_18923047_ChIP-ChIP_STHdh_Human	2/566	0.949755	TRHR;C1QL1
SREBP2_21459322_ChIP-Seq_LIVER_Mouse	5/1095	0.951377	GJC1;ENY2;KIF18B;NUDCD1;SLC4A1
GFI1B_20887958_ChIP-Seq_HPC-7_Mouse	10/1871	0.951929	ZCCHC8;HEXIM2;NOM1;FMNL1;ACBD4;INSIG1;CKS2;RASAL1;DLGAP4;RBM33
ZFP281_18358816_ChIP-ChIP_MESCs_Mouse	2/578	0.953822	FZD2;RHOF
IRF8_22096565_ChIP-ChIP_GC-B_Mouse	3/772	0.956137	ISG20;HEXIM2;MTRF1
AR_25329375_ChIP-Seq_VCAP_Human	1906-10-01	0.958738	MLXIP;SHH;KDM2B;INSIG1;SETD1B;MORN3;INSC;FLNB;HTR5A;DNASE1L3
ESR1_22446102_ChIP-Seq_UTERUS_Mouse	1916-10-01	0.960521	TMEM144;PXK;FMNL1;DLC1;CLDN23;MORN3;FLNB;LONRF1;RXFP1;BICC1
ZFX_18555785_ChIP-Seq_MESCs_Mouse	19/3249	0.965562	ARF4;DET1;ENY2;UBE3C;RPN2;SEMA4D;INSIG1;WBP4;DDX54;PTPN11;PDHB;SAMHD1;C1QL1;PSMD9;CLIP1;RBL1;SLC25A39;CYP2R1;CKS2
MYBL2_22936984_ChIP-ChIP_MESCs_Mouse	2250-12-01	0.966272	ZCCHC8;DET1;LMBR1;SECISBP2;INSIG1;CKS2;LHX5;RSRC2;PTPN11;KNTC1;RHOF;RPP14
SMAD4_19686287_ChIP-ChIP_HaCaT_Human	1/405	0.966278	MAP3K14
MTF2_20144788_ChIP-Seq_MESCs_Mouse	17/2981	0.967325	ADCYAP1R1;SHC3;TGIF2;FZD2;PDE3B;ADAM11;DTX1;BICC1;C1QL1;MFHAS1;SHH;CLIP1;FMNL1;EPB41L1;CLDN23;LHX5;DGKH
BACH1_22875853_ChIP-PCR_HELA_AND_SCP4_Human	6/1352	0.970508	UBE3C;PDE1C;DLC1;ADAM11;LHX5;TPCN1
GF1B_26923725_Chip-Seq_HPCs_Mouse	8/1676	0.971067	DSN1;UBE3C;SEMA4D;FAM198B;RBM19;CKS2;CCDC43;C1QL1
CBX2_27304074_Chip-Seq_ESCs_Mouse	3/840	0.971625	INSIG1;LHX5;C1QL1
TCF7L2_21901280_ChIP-Seq_H4IIE_Rat	4/1023	0.972049	CLIP1;ENY2;DLC1;RBM33
TBX5_21415370_ChIP-Seq_HL-1_Mouse	2296-12-01	0.972343	TMEM120B;MFHAS1;PXK;ACBD4;NUDCD1;RBM19;ITGA2B;DDX54;ABHD6;KNTC1;MYL9;DLGAP4
SA1_27219007_Chip-Seq_ERYTHROID_Human	2000-10-01	0.973005	FMNL1;KBTBD6;CALCB;KDM2B;EPB41L1;DIABLO;FAM198B;MORN3;WBP4;SLC4A1
AR_21915096_ChIP-Seq_LNCaP-1F5_Human	2000-10-01	0.973005	ZCCHC8;ISG20;NOM1;GHRHR;LMBR1;CLIP1;UBE3C;FAM198B;PDE3B;RBM33
TAL1_21186366_ChIP-Seq_BM-HSCs_Mouse	2000-10-01	0.973005	ENY2;SECISBP2;NMT1;PHYHIPL;FLNB;S1PR3;BICC1;GPATCH8;TRHR;DGKH
SOX11_22085726_ChIP-Seq_ESNs_Mouse	2000-10-01	0.973005	GJC1;RPH3A;MTRF1;TGIF2;FAM198B;B3GNT4;PHYHIPL;RHOF;HTR5A;LONRF1
SPI1_26923725_Chip-Seq_MACROPHAGESS_Mouse	2000-10-01	0.973005	PSMD9;FMNL1;TGIF2;PAXIP1;DIABLO;OAS2;SLMAP;FAM198B;RHOF;DGKH
GATA2_22383799_ChIP-Seq_G1ME_Mouse	2000-10-01	0.973005	HEXIM2;ARF4;SECISBP2;SLMAP;DCAKD;ITGA2B;S1PR3;HTR5A;MYL9;HPD
NMYC_18555785_Chip-Seq_ESCs_Mouse	2000-10-01	0.973005	DSN1;RBL1;KDM2B;RPN2;GHRH;CNPY1;SLA2;SAMHD1;MYL9;DLGAP4
ESRRB_18555785_Chip-Seq_ESCs_Mouse	2000-10-01	0.973005	TMEM144;DSN1;RBL1;NDRG3;RPN2;GHRH;SLA2;SAMHD1;MYL9;DLGAP4
POU3F2_20337985_ChIP-ChIP_501MEL_Human	8/1702	0.974552	RNF32;NEUROD6;DLC1;CKS2;PHYHIPL;CCDC129;LONRF1;TRHR
SOX2_19030024_ChIP-ChIP_MESCs_Mouse	3/863	0.975578	TMEM74;RHOF;TPCN1
FLI1_20887958_ChIP-Seq_HPC-7_Mouse	2030-10-01	0.976523	ISG20;NOM1;ENY2;ACOX2;INSIG1;CKS2;LHX5;RPP14;TMUB2;RBM33
CTBP2_25329375_ChIP-Seq_LNCAP_Human	4/1053	0.976689	CLDN23;PDE3B;GPATCH8;TRHR
TP53_16413492_ChIP-PET_HCT116_Human	1/449	0.976765	RBL1
STAT3_20064451_ChIP-Seq_CD4+T_Mouse	2204-11-01	0.978721	ISG20;DET1;MTRF1;ACOX2;SEMA4D;SETD1B;MORN3;CNPY1;RSRC2;KNTC1;SLA2
EZH2_27304074_Chip-Seq_ESCs_Mouse	3/885	0.978868	PDE3B;LHX5;C1QL1
GF1_26923725_Chip-Seq_HPCs_Mouse	6/1432	0.980901	GRN;UBE3C;SEMA4D;FAM198B;CKS2;GPATCH8
ZFP57_27257070_Chip-Seq_ESCs_Mouse	4/1088	0.981191	CALCA;CLIP1;FAM198B;PHYHIPL
STAT4_19710469_ChIP-ChIP_TH1__Mouse	1939-09-01	0.982821	HEXIM1;MFHAS1;MTRF1;ENY2;RBL1;ACBD4;NUDCD1;KNTC1;SAMHD1
ER_23166858_ChIP-Seq_MCF-7_Human	3/920	0.983253	FZD2;INSC;GPATCH8
NR1I2_20693526_ChIP-Seq_LIVER_Mouse	3/939	0.985256	BCL7A;CYP2R1;FLNB
CREB1_15753290_ChIP-ChIP_HEK293T_Human	3/957	0.986941	WBP4;CKS2;MRPL46
KAP1_22055183_ChIP-Seq_ESCs_Mouse	2000-09-01	0.987368	MLXIP;EFTUD2;TMEM120B;PAXIP1;CYP2R1;B3GNT4;ADAM11;S1PR3;MYL9
SMAD3_21741376_ChIP-Seq_ESCs_Human	2000-09-01	0.987368	NDRG3;RNF34;NEUROD6;RBM19;INSC;RASAL1;KNTC1;SAMHD1;ASB16
STAT1_17558387_ChIP-Seq_HELA_Human	2000-09-01	0.987368	RPH3A;SHH;SHC3;UBE3C;INSIG1;CNPY1;SAMHD1;BICC1;RBM33
NANOG_20526341_ChIP-Seq_ESCs_Human	2000-09-01	0.987368	HEXIM1;ACOX2;DCAKD;GHRH;SAMHD1;HIGD1B;MRPL46;BICC1;ASB16
GATA2_21186366_ChIP-Seq_BM-HSCs_Mouse	2000-09-01	0.987368	SEMA4D;ITGA2B;ADAM11;PHYHIPL;MAP3K14;BICC1;GPATCH8;C1QL1;DGKH
ZFX_18555785_Chip-Seq_ESCs_Mouse	2000-09-01	0.987368	TGIF2;RBL1;NDRG3;RPN2;GHRH;SLA2;SAMHD1;MYL9;DLGAP4
KLF4_18555785_Chip-Seq_ESCs_Mouse	2000-09-01	0.987368	TGIF2;RBL1;NDRG3;RPN2;GHRH;SLA2;SAMHD1;RXFP1;DLGAP4
MYC_27129775_Chip-Seq_CORNEA_Mouse	2000-09-01	0.987368	RNF32;FAM171A2;PXK;SLC25A39;SEMA4D;SECISBP2;DNASE1L3;PLBD2;GPATCH8
ETS1_21867929_ChIP-Seq_TH2_Mouse	2000-09-01	0.987368	EFTUD2;SHC3;PAXIP1;RPN2;OAS2;WBP4;LHX5;ABHD6;HIGD1B
WDR5_24793694_ChIP-Seq_LNCAP_Human	2/757	0.987376	KDM2B;MAP3K14
TP53_22573176_ChIP-Seq_HFKS_Human	5/1348	0.98852	DSN1;SNORA9;UBTF;ATXN7L3;TMUB2
AR_22383394_ChIP-Seq_PROSTATE_CANCER_Human	8/1857	0.98853	GHRHR;LMBR1;UBE3C;OAS2;INSC;PHYHIPL;FLNB;RBM33
FUS_26573619_Chip-Seq_HEK293_Human	1/543	0.989545	HTR5A
SOX2_18358816_ChIP-ChIP_MESCs_Mouse	2/785	0.989751	HEXIM2;RHOF
PPAR_26484153_Chip-Seq_NCI-H1993_Human	4/1185	0.989776	HEXIM1;SHH;RHOF;BICC1
GABP_17652178_ChIP-ChIP_JURKAT_Human	3/1001	0.990322	MTRF1;SECISBP2;KNTC1
SMAD2_18955504_ChIP-ChIP_HaCaT_Human	1936-08-01	0.992509	C17ORF53;CLIP1;SHC3;TGIF2;KBTBD6;WBP4;RHOF;MAP3K14
SMAD3_18955504_ChIP-ChIP_HaCaT_Human	1936-08-01	0.992509	C17ORF53;CLIP1;SHC3;TGIF2;KBTBD6;WBP4;RHOF;MAP3K14
GATA3_20176728_ChIP-ChIP_TSCs_Mouse	2/834	0.992906	RNF32;SLMAP
NRF2_20460467_ChIP-Seq_MEFs_Mouse	3/1055	0.993335	SLMAP;PHYHIPL;S1PR3
NFE2L2_20460467_ChIP-Seq_MEFs_Mouse	3/1055	0.993335	SLMAP;PHYHIPL;S1PR3
NANOG_16518401_ChIP-PET_MESCs_Mouse	18/3520	0.993713	FZD2;ACBD4;TGIF2;PDE1C;RPN2;PHYHIPL;RHOF;RPH3A;FMNL1;BCL7A;EPB41L1;GHRH;NMT1;UBTF;PLCD3;MYL9;HPD;DLGAP4
KDM2B_26808549_Chip-Seq_REH_Human	2000-08-01	0.994743	SECISBP2;INSIG1;DLC1;ITGA2B;PHYHIPL;SLC4A1;TMEM74;TRHR
P68_20966046_ChIP-Seq_HELA_Human	2000-08-01	0.994743	MLXIP;RNF32;DIABLO;B3GNT4;AEN;RPP14;SAMHD1;MAP3K14
CTCF_18555785_Chip-Seq_ESCs_Mouse	2000-08-01	0.994743	DSN1;RBL1;NDRG3;RPN2;GHRH;SLA2;SAMHD1;DLGAP4
SOX2_18555785_Chip-Seq_ESCs_Mouse	2000-08-01	0.994743	DSN1;RBL1;NDRG3;SLA2;SAMHD1;MYL9;RXFP1;DLGAP4
CTNNB1_20615089_ChIP-ChIP_FETAL_BRAIN_Human	1/637	0.995314	DLGAP4
PBX1_22567123_ChIP-ChIP_OVCAR3_Human	2299-09-01	0.997486	FZD2;DIABLO;MRPS11;DCAKD;RBM19;NMT1;CCDC43;MRPL46;TRHR
SALL4_22934838_ChIP-ChIP_CD34+_Human	4/1418	0.997813	CALCA;SECISBP2;UBTF;LONRF1
FLI1_21867929_ChIP-Seq_TH2_Mouse	2000-07-01	0.998087	PDE12;SECISBP2;PHYHIPL;TMEM74;FLNB;S1PR3;BICC1
SOX2_22085726_ChIP-Seq_NPCs_Mouse	2000-07-01	0.998087	NOM1;SDS;SLC25A39;FZD2;SEMA4D;NAA16;KCTD6
RUNX1_27457419_Chip-Seq_LIVER_Mouse	2000-07-01	0.998087	DSN1;NDRG3;RPN2;GHRH;SLA2;SAMHD1;DLGAP4
SMAD1_18555785_Chip-Seq_ESCs_Mouse	2000-07-01	0.998087	DSN1;CLIP1;RBL1;RPN2;FAM198B;MYL9;DLGAP4
SOX2_20726797_ChIP-Seq_SW620_Human	2564-10-01	0.998554	RNF32;SHH;GRN;PXK;SEMA4D;EPB41L1;PHYHIPL;LONRF1;KCTD6;DGKH
NFYB_21822215_ChIP-Seq_K562_Human	2000-06-01	0.999404	KDM2B;CYP2R1;INSC;PDE3B;PHYHIPL;BICC1
OCT4_18555785_Chip-Seq_ESCs_Mouse	2000-06-01	0.999404	TMEM144;RBL1;NDRG3;SLA2;SAMHD1;DLGAP4
MYC_19829295_ChIP-Seq_ESCs_Human	2000-06-01	0.999404	ZCCHC8;NOM1;FAM171A2;KDM2B;CKS2;ASB16
PU1_27457419_Chip-Seq_LIVER_Mouse	2000-06-01	0.999404	TGIF2;RBL1;NDRG3;GHRH;SLA2;DLGAP4
STAT3_18555785_Chip-Seq_ESCs_Mouse	2000-06-01	0.999404	RBL1;NDRG3;RPN2;GHRH;SAMHD1;DLGAP4
E2F1_18555785_Chip-Seq_ESCs_Mouse	2000-06-01	0.999404	RPH3A;RBL1;FAM198B;SLA2;SAMHD1;DLGAP4
FOXP2_21765815_ChIP-ChIP_NEURO2A_Mouse	2/1164	0.999454	NEUROD6;LRRC43
P53_21459846_ChIP-Seq_SAOS-2_Human	2000-05-01	0.999845	GHRHR;ARF4;SDS;RNF34;ITGA2B
EBF1_22473956_ChIP-Seq_LYMPHODE_Mouse	2000-05-01	0.999845	DSN1;TGIF2;RBL1;SAMHD1;DLGAP4
TCFCP2L1_18555785_Chip-Seq_ESCs_Mouse	2000-05-01	0.999845	SHH;NDRG3;FAM198B;SLA2;DLGAP4
OCT4_21477851_ChIP-Seq_ESCs_Mouse	2000-05-01	0.999845	NMT1;PHYHIPL;MAP3K14;BICC1;C1QL1
SUZ12_18555785_Chip-Seq_ESCs_Mouse	2000-05-01	0.999845	DSN1;RBL1;NDRG3;SLA2;DLGAP4
NANOG_18555785_Chip-Seq_ESCs_Mouse	2000-05-01	0.999845	RPH3A;NDRG3;RPN2;FAM198B;DLGAP4
EZH2_27294783_Chip-Seq_NPCs_Mouse	2/1374	0.9999	PHYHIPL;BICC1
REST_19997604_ChIP-ChIP_NEURONS_Mouse	2118-05-01	0.999934	HEXIM1;GJC1;PTPN11;RXFP1;ASB16
TBL1_22424771_ChIP-Seq_293T_Human	2000-04-01	0.999968	PDE3B;PHYHIPL;BICC1;DGKH
HNFA_21074721_ChIP-Seq_CACO-2_Human	2000-04-01	0.999968	CYP2R1;PDE3B;PHYHIPL;BICC1
CMYC_18555785_Chip-Seq_ESCs_Mouse	2000-04-01	0.999968	RBL1;NDRG3;SLA2;DLGAP4
CRX_20693478_ChIP-Seq_RETINA_Mouse	2000-04-01	0.999968	FZD2;ITGA2B;PHYHIPL;BICC1
SOX6_21985497_ChIP-Seq_MYOTUBES_Mouse	2000-04-01	0.999968	FZD2;ADAM11;PHYHIPL;BICC1
CUX1_19635798_ChIP-ChIP_MULTIPLE_HUMAN_CANCER_TYPES_Human	3052-09-01	0.999978	PSMD9;ARF4;SHC3;CALCB;EPB41L1;NEUROD6;WBP4;KNTC1;TPCN1
RCOR1_19997604_ChIP-ChIP_NEURONS_Mouse	2378-05-01	0.99999	GJC1;ZCCHC8;UBE3C;PDE1C;SDSL
NFYA_21822215_ChIP-Seq_K562_Human	2000-03-01	0.999995	KDM2B;PDE3B;PHYHIPL
EBF1_22473956_ChIP-Seq_BONE_MARROW_Mouse	2000-03-01	0.999995	FAM198B;SLA2;DLGAP4
P53_22387025_ChIP-Seq_ESCs_Mouse	2000-03-01	0.999995	NDRG3;SLA2;DLGAP4
PHF8_20622853_ChIP-Seq_HELA_Human	2000-02-01	0.999999	PHYHIPL;BICC1
GATA6_21074721_ChIP-Seq_CACO-2_Mouse	2000-02-01	0.999999	PHYHIPL;BICC1
CDX2_21074721_ChIP-Seq_CACO-2_Mouse	2000-02-01	0.999999	PHYHIPL;BICC1
GATA6_21074721_ChIP-Seq_CACO-2_Human	2000-02-01	0.999999	PHYHIPL;BICC1
CDX2_21402776_ChIP-Seq_INTESTINAL-VILLUS_Mouse	2000-02-01	0.999999	PHYHIPL;BICC1
P300_18555785_Chip-Seq_ESCs_Mouse	2000-02-01	0.999999	NDRG3;SLA2
PCGF4_22325352_ChIP-Seq_293T-Rex_Human	2000-01-01	1	DNASE1L3
CBX2_22325352_ChIP-Seq_293T-Rex_Human	2000-01-01	1	FLNB
RBPJ_21746931_ChIP-Seq_IB4_Human	2000-01-01	1	PDHB
TRIM28_17542650_ChIP-ChIP_NTERA2_Human	3568-06-01	1	GHRHR;SHC3;TGIF2;CALCB;PDE1C;LHX5

## Sheet: Chea 2016 CHL_Milk
Table S3b. Enrichment of CHL_milk potential candidate genes in ChIP-X database (CheA) database 2016
Term	Overlap	P-value	Genes
LXR_22292898_ChIP-Seq_THP-1_Human	60/2000	1.00043e-11	PSCA;GPAA1;MRPS11;GRIK5;GPR20;ARHGAP39;OPLAH;NRBP2;TMEM145;KCNT1;CLDN23;MFSD3;SLC26A11;SNORA76;TIGD5;FOXH1;PLAUR;SCRIB;PTP4A3;ARC;SPATC1;TSNARE1;LY6H;VPS28;LY6E;PLEC;SLC45A4;LRRC14;ATP1A3;LYPD3;DENND3;RASAL1;GLT6D1;GTF2E2;ZNF7;FAM83H;CD79A;EXOSC4;SOHLH1;HSF1;NPTX1;TBC1D16;OSGIN1;CYHR1;PTPN11;ZNF34;MAFA;MAPK15;SCRT1;SLURP1;UBAC1;TPCN1;ISG20;PARP10;BOP1;MFHAS1;IRGQ;PAEP;GRINA;ZNF574
DACH1_20351289_ChIP-Seq_MDA-MB-231_Human	46/1698	1.00341e-07	LRRC14;TSTA3;GPAA1;ZC3H3;DENND3;JRKL;OPLAH;DEDD2;ZNF7;RECQL4;SHARPIN;EXOSC4;PUF60;MFSD3;HSF1;C8ORF82;ZNF526;CYC1;MAF1;TBC1D16;MBTPS1;TIGD5;LRRC24;DGAT1;CPSF1;GAA;FOXH1;CYHR1;DDX54;SCRIB;ZNF34;IQCD;MAFA;BICC1;COMMD5;BOP1;IRGQ;KIFC2;EEF1D;ETHE1;ADCK5;TSNARE1;ZNF576;VPS28;C8ORF33;CCDC40
SMC4_20622854_ChIP-Seq_HELA_Human	51/2000	1.18706e-07	BARHL1;LY6K;DET1;PSCA;GPAA1;ZC3H3;GPR20;ARHGAP39;OPLAH;RPTOR;KCNT1;SLC26A11;LYNX1;GML;PPP1R16A;TSC1;PTP4A3;ARC;KIFC2;EEF1D;SPATC1;LY6D;TSNARE1;LY6H;CARD14;SLC45A4;TSTA3;LCN9;GTF3C4;GTF3C5;LYPD2;ATP1A3;DENND3;GLT6D1;CAMSAP1;FAM83H;SHARPIN;SOHLH1;ZNF623;NPTX1;RABAC1;RALGDS;TBC1D16;GSDMD;CBX4;DDX31;MAFA;SLURP1;UBAC1;GFI1B;C8ORF33
BCL6_27268052_Chip-Seq_Bcells_Human	39/2000	0.00139474	SLC45A4;TSTA3;LCN9;PSCA;GPAA1;EIF4A3;GPR20;DENND3;OPLAH;ZNF7;SHARPIN;EXOSC4;ZNF623;SLC38A8;RALGDS;SLC39A4;TBC1D16;MBTPS1;LYNX1;TIGD5;DGAT1;HSBP1;GAA;PPP1R16A;FOXH1;AEN;TEX15;MAFA;ISG20;MFHAS1;GFI1B;PTP4A3;SPATC1;ETHE1;ADCK5;PAEP;TSNARE1;VPS28;PLEC
P68_20966046_ChIP-Seq_HELA_Human	39/2000	0.00139474	LY6K;LCN9;GTF3C5;PSCA;GPT;GLT6D1;OPLAH;CAMSAP1;ZNF7;EXOSC4;SOHLH1;SLC26A11;ZNF623;RALGDS;SLC39A4;TBC1D16;MBTPS1;CBX4;PPP1R16A;FOXH1;AEN;TSC1;CNFN;SCRT1;UBAC1;PARP10;GFI1B;ARC;KIFC2;EEF1D;SPATC1;ETHE1;ADCK5;PAEP;TSNARE1;MEGF8;CARD14;VPS28;GRINA
ZNF274_21170338_ChIP-Seq_K562_Hela	11/327	0.00194401	TMEM145;ERF;ZNF526;JRKL;RABAC1;MEGF8;POU2F2;PAFAH1B3;ZNF16;DEDD2;ZNF574
P300_27268052_Chip-Seq_Bcells_Human	38/2000	0.00255132	SLC45A4;NECAB2;TSTA3;LCN9;GPR20;OPLAH;ZNF7;MTRF1;EXOSC4;ZNF623;SLC38A8;RALGDS;SNORA11;TBC1D16;MBTPS1;TIGD5;DGAT1;CBX4;HSBP1;GAA;PPP1R16A;FOXH1;POU2F2;MAFA;SCRT1;SLURP1;PARP10;PTP4A3;ARC;EEF1D;SPATC1;ETHE1;ADCK5;ARHGEF1;TSNARE1;VPS28;ZNF575;NEUROG2
EZH2_23942234_ChIP-Seq_MYOBLASTS_AND_MYOTUBES_Mouse	20/935	0.00837834	TIGD5;LRRC24;DGAT1;CPSF1;GPAA1;CYHR1;DDX54;SCRIB;DENND3;MAFA;SCRT1;FAM83H;CENPE;BDH2;LHX5;NPTX1;LY6H;MEGF8;NEUROG2;PLEC
EGR1_20690147_ChIP-Seq_ERYTHROLEUKEMIA_Human	91/6207	0.0104117	BARHL1;ITGB1;DET1;MAML2;ZC3H3;GRIK5;GPR20;OPLAH;SGSH;TMEM145;NRBP2;KCNT1;MFSD3;SLC39A4;YWHAH;LYNX1;SDS;HSBP1;GAA;PPP1R16A;FOXH1;PLAUR;TACR3;DDX54;SCRIB;TSC1;CEL;ZNF16;PTP4A3;ARC;SPATC1;ERF;LY6D;CDH13;ARHGEF1;TSNARE1;LY6H;CCDC82;VPS28;LY6E;DGKH;LRRC14;LCN9;WBP4;ATP1A3;DTX1;RASAL1;LYPD3;DENND3;C4ORF32;CAMSAP1;DEDD2;RECQL4;FAM83H;PPP2CB;EXOSC4;SHARPIN;SOHLH1;TIFA;HSF1;RHPN1;NPTX1;RALGDS;SASH1;PURG;T…
KDM2B_26808549_Chip-Seq_SUP-B15_Human	35/2000	0.013112	SLC45A4;LRRC14;TSTA3;NRP1;ZC3H3;WBP4;GPR20;DTX1;DENND3;DEDD2;ZNF623;RABAC1;RALGDS;TBC1D16;GSDMD;MBTPS1;CBX4;FOXH1;CYHR1;CNFN;POU2F2;MAFA;SLURP1;TPCN1;PARP10;PTP4A3;KIFC2;OAS2;PAEP;LY6H;NEUROG2;LY6E;PLEC;ZNF574;DGKH
MYCN_19997598_ChIP-ChIP_NEUROBLASTOMA_Human	7/234	0.0222867	PARP10;SPATC1;GSR;ATP1A3;LYPD4;ZNF574;SGSH
NOTCH1_21737748_ChIP-Seq_TLL_Human	7/245	0.0277177	DET1;KBTBD6;ZNF526;DDX31;DTX1;AEN;ZNF623
ERG_21242973_ChIP-ChIP_JURKAT_Human	8/321	0.0388386	RECQL4;NRBP2;CPSF1;KIFC2;HSF1;MFSD3;RHPN1;MAF1
PRDM5_23873026_ChIP-Seq_MEFs_Mouse	19/1029	0.0388421	GTF3C4;DGAT1;ZC3H3;PPP1R16A;TSC1;UBAC1;CAMSAP1;ZNF7;RECQL4;MFHAS1;PPP2CB;PUF60;CLDN23;MFSD3;CYC1;MAF1;C8ORF33;GRINA;PLEC
FOXO3_23340844_ChIP-Seq_DLD1_Human	14/695	0.0390609	ITGB1;MBTPS1;GML;RASAL1;DENND3;TSC1;BICC1;DEDD2;ARL5B;NAA16;RALGDS;SASH1;PURG;TBC1D16
EWS-FLI1_20517297_ChIP-Seq_SK-N-MC_Human	12/574	0.0426125	GSDMD;WRN;ARC;RBPMS;TNKS;PPP1R3B;GPAA1;SPATC1;CCDC7;GSR;CLDN23;MAFA
BCOR_27268052_Chip-Seq_Bcells_Human	32/2000	0.0514892	SLC45A4;TSTA3;LCN9;GTF3C5;GPAA1;OPLAH;ZNF7;RPTOR;SLC26A11;ZNF623;RALGDS;SLC39A4;TBC1D16;MBTPS1;DGAT1;GAA;PPP1R16A;FOXH1;XRCC1;AEN;MAFA;MRPL46;SLURP1;GFI1B;SPATC1;ETHE1;ADCK5;PAEP;TSNARE1;CARD14;VPS28;PLEC
SRY_25088423_ChIP-ChIP_EMBRYONIC_GONADS_Mouse	46/3083	0.0588908	NECAB2;ITGB1;TSTA3;LCN9;PSCA;GRIK5;WBP4;SCX;GPR20;LYPD3;GLT6D1;GPT;OPLAH;SDSL;FAM83H;RPH3A;PUF60;MFSD3;TIFA;UBXN8;SLC26A11;SLC38A8;CADM4;LRRC24;HSBP1;GAA;PPP1R16A;TACR3;DDX54;SCRIB;CEL;BICC1;SLURP1;SCRT1;TPCN1;ISG20;PTP4A3;ARC;KIFC2;OAS2;ERF;LHX5;PAFAH1B3;CARD14;LY6E;PLEC
CDKN2AIP_20523734_ChIP-Seq_CORTICAL_Neurons	4/123	0.0594832	MAML2;ATP1A3;SCRIB;LY6H
RXR_22108803_ChIP-Seq_LS180_Human	11/555	0.0688382	SLC45A4;FAM83H;MBTPS1;CBX4;HSBP1;RBM19;PHLDB3;CARD14;SASH1;CAMSAP1;YWHAH
DMRT1_21621532_ChIP-ChIP_FETAL_Ovary	4/132	0.0730519	TMEM144;PUF60;LARP7;7SK
CREB1_20920259_ChIP-Seq_GC1-SPG_Mouse	45/3057	0.0734014	LRRC14;ZC3H3;EIF4A3;WBP4;SCX;DENND3;RASAL1;SDSL;RXFP1;CAMSAP1;GTF2E2;FAM83H;RPTOR;ARL5B;SHARPIN;PUF60;RHPN1;RABAC1;MAF1;GSDMD;DGAT1;CPSF1;GAA;PPP1R16A;CYHR1;DDX31;LARP7;XRCC1;DDX54;SCRIB;PTPN11;TSC1;IQCD;CNFN;SCRT1;UBAC1;CENPE;BOP1;IRGQ;PTP4A3;EEF1D;ADCK5;CDH13;MEGF8;VPS28
STAT3_22323479_ChIP-Seq_MACROPHAGE_Mouse	1938-02-01	0.0749657	RPTOR;PPP1R3B
BCL6_25482012_ChIP-Seq_CML-JURL-MK1_Human	31/2000	0.0764209	SLC45A4;NECAB2;LCN9;GTF3C5;GRIK5;CXCL17;GPR20;DENND3;ARHGAP39;FAM83H;ARL5B;CD177;MBTPS1;CBX4;GAA;PPP1R16A;OSGIN1;XRCC1;PTPN11;CEL;POU2F2;MAFA;ISG20;PARP10;GFI1B;ETHE1;CCDC7;DMRTC2;ADCK5;TSNARE1;PHLDB3
E2A_27217539_Chip-Seq_RAMOS-Cell_line_Human	31/2000	0.0764209	ITGB1;LY6K;MRPS11;ZC3H3;DTX1;DENND3;RASAL1;ARHGAP39;GTF2E2;DEDD2;FAM198B;RHPN1;NPTX1;CYC1;RABAC1;MBTPS1;DDX54;IQCD;POU2F2;MAFA;MRPL46;SLURP1;GBGT1;ISG20;PARP10;GFI1B;ARC;OAS2;ADCK5;PAEP;TSNARE1
SMAD2/3_21741376_ChIP-Seq_ESCs_Human	31/2000	0.0764209	NECAB2;TSTA3;LCN9;GTF3C4;GPR20;DENND3;RASAL1;OPLAH;GTF2E2;NRBP2;KCNT1;SOHLH1;HSF1;MBTPS1;DGAT1;HSBP1;GAA;PPP1R16A;FOXH1;OSGIN1;CYHR1;MAFA;UBAC1;ISG20;BOP1;PTP4A3;ARC;SPATC1;ETHE1;DMRTC2;MEGF8
CTCF_26484167_Chip-Seq_Bcells_Mouse	31/2000	0.0764209	GTF3C5;GPAA1;CXCL17;DTX1;DENND3;PPP2CB;MTRF1;EXOSC4;PUF60;SOHLH1;FAM198B;MFSD3;NPTX1;RABAC1;YWHAH;LRRC24;CPSF1;GAA;FOXH1;IQCD;POU2F2;MAFA;SLURP1;UBAC1;IRGQ;GFI1B;KIFC2;OAS2;ADCK5;GRINA;PLEC
STAT6_21828071_ChIP-Seq_BEAS2B_Human	1941-02-01	0.0854685	CDH13;MEGF8
BCAT_22108803_ChIP-Seq_LS180_Human	12/650	0.0889808	SLC45A4;FAM83H;MBTPS1;DMRTC2;RBM19;IQCD;RABAC1;LY6H;PHLDB3;SPATA5;PLBD2;SASH1
PPARD_23208498_ChIP-Seq_MDA-MB-231_Human	10/516	0.0899134	U6;MAML2;SNORD112;MRPS11;5S_RRNA;SNORA1;U1;POU2F2;MRPL46;7SK
OCT4_19829295_ChIP-Seq_ESCs_Human	30/2000	0.109982	SLC45A4;NRP1;GTF3C5;GPAA1;ZC3H3;TEX101;GLT6D1;CAMSAP1;NRBP2;SLC26A11;SLC38A8;RALGDS;TBC1D16;MBTPS1;CBX4;GAA;PPP1R16A;FOXH1;RBM19;IRGC;CYHR1;CEL;MAFA;MRPL46;ARC;SPATC1;ETHE1;ADCK5;ZNF575;GRINA
RBPJ_21746931_ChIP-Seq_IB4-LCL_Human	30/2013	0.116663	SLC45A4;TSTA3;LCN9;GPAA1;MRPS11;ATP1A3;C4ORF32;GTF2E2;SGSH;KCNT1;SHARPIN;SOHLH1;SLC26A11;MAF1;TBC1D16;CD177;MBTPS1;PPP1R16A;OSGIN1;TACR3;AEN;TEX15;MRPL46;MAPK15;SCRT1;ETHE1;PAEP;NAA16;CARD14;CCDC40
DCP1A_22483619_ChIP-Seq_HELA_Human	13/759	0.12102	DGAT1;PSCA;TNKS;ZC3H3;GPR20;SCRIB;ARHGAP39;RPTOR;EXOSC4;KBTBD6;PUF60;VPS28;C8ORF33
TTF2_22483619_ChIP-Seq_HELA_Human	23/1512	0.134287	ITGB1;BARHL1;DET1;TIGD5;DGAT1;CPSF1;TNKS;MRPS11;LARP7;DDX54;GPT;TSC1;MRPL46;SCRT1;RECQL4;RPTOR;EXOSC4;SHARPIN;EEF1D;MFSD3;MAF1;NEUROG2;SASH1
TET1_21451524_ChIP-Seq_MESCs_Mouse	27/1839	0.149006	LRRC14;TSTA3;LY6K;SCX;GPT;SDSL;SGSH;NRBP2;SHARPIN;EXOSC4;SOHLH1;RHPN1;SLC39A4;LYNX1;SDS;LRRC24;CYHR1;MAFA;MAPK15;COMMD5;BOP1;ARC;LHX5;PHLDB3;PLBD2;VPS28;PLEC
TET1_21490601_ChIP-Seq_MESCs_Mouse	29/1994	0.149707	GTF3C4;GRIK5;LYPD3;OPLAH;DEDD2;RPH3A;RPTOR;PPP2CB;KCNT1;SHARPIN;EXOSC4;HSF1;MAF1;GSDMD;CPSF1;CBX4;GAA;GSR;FOXH1;DDX31;MAFA;UBAC1;BOP1;ETHE1;LHX5;LY6H;PHLDB3;VPS28;PLEC
MYC_22102868_ChIP-Seq_BL_Human	13/797	0.156623	U6;MBTPS1;ZC3H3;WBP4;DTX1;C4ORF32;POU2F2;TPCN1;MFSD3;5S_RRNA;TSNARE1;CYC1;GRINA
THRA_23701648_ChIP-Seq_CEREBELLUM_Mouse	4/179	0.165318	ARC;PPP1R16A;SLC26A11;CYC1
FOXP3_21729870_ChIP-Seq_TREG_Human	21/1404	0.165566	TIGD5;GTF3C5;MRPS11;LARP7;DDX54;SPATA5;MRPL46;NUDT6;RPTOR;CENPE;IRGQ;MTRF1;ARL5B;SHARPIN;KBTBD6;EEF1D;OAS2;MAF1;PAFAH1B3;ZNF576;ZNF575
CEBPB_23403033_ChIP-Seq_LIVER_Mouse	7/382	0.171874	ISG20;GPAA1;MRPS11;GAA;MFSD3;IQCD;MRPL46
SIN3A_21632747_ChIP-Seq_MESCs_Mouse	18/1186	0.17317	HSBP1;PPP1R16A;FOXH1;EIF4A3;PHYHIPL;PTPN11;SPATA5;GTF2E2;SCRT1;AK8;RPH3A;TMEM145;ARC;HSF1;ARHGEF1;NPTX1;RABAC1;PAFAH1B3
RARG_19884340_ChIP-ChIP_MEFs_Mouse	7/390	0.184512	NRP1;DGAT1;PSCA;GRIK5;GSR;NUDT6;SLURP1
MEF2A_21415370_ChIP-Seq_HL-1_Mouse	16/1048	0.184845	ITGB1;BARHL1;NRP1;RBPMS;HSBP1;WBP4;OSGIN1;TSC1;RXFP1;TMEM145;EXOSC4;EEF1D;CLDN23;CDH13;ARHGEF1;YWHAH
P53_22127205_ChIP-Seq_FIBROBLAST_Human	11/679	0.187564	LCN9;KCNT1;HSBP1;GML;CLDN23;TEX101;PHYHIPL;OPLAH;SPATA5;UBAC1;COMMD5
EGR1_19374776_ChIP-ChIP_THP-1_Human	1968-02-01	0.193975	PLAUR;YWHAH
E2F1_20622854_ChIP-Seq_HELA_Human	28/2000	0.207645	TSTA3;LY6K;LCN9;NRP1;PSCA;GPAA1;CAMSAP1;RPTOR;SOHLH1;SLC26A11;ZNF623;RALGDS;TBC1D16;TIGD5;DGAT1;CBX4;PPP1R16A;FOXH1;XRCC1;CNFN;SCRT1;SLURP1;UBAC1;PARP10;ADCK5;MEGF8;PHLDB3;VPS28
SPI1_26923725_Chip-Seq_HPCs_Mouse	28/2000	0.207645	SLC45A4;NECAB2;TNKS;RECQL4;RPH3A;CD79A;SOHLH1;CLDN23;HSF1;UBXN8;SLC26A11;NPTX1;SLC38A8;RABAC1;YWHAH;GSDMD;MBTPS1;HSBP1;GSR;RBM19;PLAUR;DDX31;SCRIB;TSC1;GBGT1;MFHAS1;SPATC1;PHLDB3
TEAD4_26923725_Chip-Seq_HEMANGIOBLAST_Mouse	9/559	0.223414	DGAT1;CLDN23;OSGIN1;UBXN8;LHX5;TEX15;ALPK1;PURG;TBC1D16
POU5F1_26923725_Chip-Seq_MESODERM_Mouse	9/559	0.223414	DGAT1;CLDN23;OSGIN1;UBXN8;LHX5;TEX15;ALPK1;PURG;TBC1D16
ELF1_20517297_ChIP-Seq_JURKAT_Human	15/1020	0.234948	TSTA3;CPSF1;GRIK5;CYHR1;ZNF34;SCRT1;GBGT1;SLURP1;ZNF7;IRGQ;PPP2CB;ZNF428;ZNF575;PLEC;CCDC40
EBNA2_21746931_ChIP-Seq_IB4-LCL_Human	21/1492	0.241995	TSTA3;LCN9;MBTPS1;CCDC166;GPAA1;MRPS11;LYPD2;XRCC1;ATP1A3;AEN;MRPL46;ISG20;GFI1B;KCNT1;SOHLH1;ETHE1;PAEP;ZNF575;TBC1D16;CD177;CCDC40
TP63_23658742_ChIP-Seq_EP156T_Human	48/3652	0.244662	NECAB2;ITGB1;LY6K;NRP1;GTF3C4;MAML2;TEX101;PHYHIPL;DENND3;RASAL1;SCARNA15;DEDD2;RPTOR;RPH3A;NRBP2;MTRF1;EXOSC4;FAM198B;TIFA;RALGDS;SASH1;PURG;YWHAH;TBC1D16;RBPMS;HSBP1;GAA;RBM19;GML;CYHR1;TACR3;TSC1;PTPN11;POU2F2;MAFA;UBAC1;COMMD5;GFI1B;KBTBD6;OAS2;BBS12;PPP1R3B;SPATC1;TSNARE1;LY6H;NEUROG2;GRINA;DGKH
FOXP1_22492998_ChIP-Seq_STRATIUM_Mouse	2026-01-01	0.267617	RXFP1
KDM2B_26808549_Chip-Seq_K562_Human	27/2000	0.27247	SLC45A4;ATP1A3;DENND3;DEDD2;FAM83H;NRBP2;ARL5B;RHPN1;SLC38A8;RABAC1;RALGDS;TBC1D16;MBTPS1;LRRC24;CBX4;FOXH1;TEX15;SCRT1;UBAC1;TPCN1;PARP10;LHX5;VPS28;NEUROG2;LY6E;GRINA;DGKH
OLIG2_26023283_ChIP-Seq_AINV15_Mouse	27/2000	0.27247	BARHL1;WBP4;SCX;ATP1A3;ARL5B;KCNT1;PUF60;CLDN23;HSF1;NPTX1;RABAC1;RALGDS;SASH1;GSDMD;OSGIN1;DDX31;TSC1;MAFA;SCRT1;TPCN1;PTP4A3;EEF1D;LHX5;MEGF8;NEUROG2;CCDC40;DGKH
TP53_22127205_ChIP-Seq_IMR90_Human	14/975	0.272786	SNORA61;GML;SCRIB;AEN;LYPD4;ISG20;RPTOR;NRBP2;CD79A;KBTBD6;PUF60;DMRTC2;YWHAH;DGKH
IKZF1_21737484_ChIP-ChIP_HCT116_Human	3/155	0.28089	PPP1R3B;POU2F2;SLC39A4
NR1H3_23393188_ChIP-Seq_ATHEROSCLEROTIC-FOAM_Human	9/599	0.285247	TMEM144;SLC45A4;TIGD5;CBX4;CLDN23;PLAUR;DENND3;SASH1;LY6E
POU5F1_16518401_ChIP-PET_MESCs_Mouse	21/1550	0.299396	TSTA3;RBPMS;GPAA1;GSR;PPP1R16A;FOXH1;CYHR1;PLAUR;XRCC1;TEX15;SDSL;MAPK15;PPP2CB;EXOSC4;KIFC2;EEF1D;LHX5;CYC1;MAF1;CARD14;VPS28
RUNX1_26923725_Chip-Seq_HPCs_Mouse	12/859	0.326139	RPH3A;PARP10;CADM4;DGAT1;PUF60;HSBP1;TNKS;OAS2;RBM19;OSGIN1;CDH13;SCRT1
VDR_21846776_ChIP-Seq_THP-1_Human	11/794	0.346479	LRRC14;CD79A;LRRC24;DGAT1;CPSF1;CBX4;MFSD3;CYC1;MAF1;VPS28;ZNF7
RUNX1_22897851_ChIP-Seq_JUKARTE6-1_Human	26/2000	0.34687	BARHL1;NECAB2;TSTA3;GTF3C4;ZC3H3;EIF4A3;CXCL17;GLT6D1;ZNF7;ZNF428;TIFA;NPTX1;RALGDS;TBC1D16;CD177;MBTPS1;GML;PPP1R16A;FOXH1;IRGC;TEX15;MRPL46;MFHAS1;GFI1B;ETHE1;CARD14
PHF8_20622854_ChIP-Seq_HELA_Human	26/2000	0.34687	PSCA;GPAA1;ATP1A3;ZNF428;HSF1;SLC26A11;ZNF623;RALGDS;TBC1D16;DGAT1;CBX4;HSBP1;GAA;PPP1R16A;FOXH1;XRCC1;TEX15;CNFN;SCRT1;SLURP1;GFI1B;DMRTC2;ADCK5;PAEP;VPS28;NEUROG2
OCT4_20526341_ChIP-Seq_ESCs_Human	26/2000	0.34687	ITGB1;NECAB2;LCN9;WBP4;ATP1A3;GPT;RASAL1;GTF2E2;FAM83H;RPTOR;SOHLH1;NPTX1;RABAC1;SNORA11;GSDMD;HSBP1;OSGIN1;CYHR1;DDX31;DDX54;ZNF34;ISG20;SPATC1;LY6H;ALPK1;PHLDB3
RARB_24833708_ChIP-Seq_LIVER_Mouse	26/2000	0.34687	EIF4A3;NUDT6;FAM83H;NRBP2;TMEM145;PUF60;SLC26A11;SLC38A8;RABAC1;TBC1D16;CADM4;DGAT1;GAA;PLAUR;SCRIB;MAPK15;SCRT1;COMMD5;PARP10;BOP1;MFHAS1;OAS2;DMRTC2;PHLDB3;GRINA;CCDC40
RACK7_27058665_Chip-Seq_MCF-7_Human	26/2000	0.34687	NRP1;PSCA;WBP4;DENND3;RASAL1;OPLAH;C4ORF32;FAM198B;HSF1;SNORA76;RALGDS;GSDMD;MBTPS1;CADM4;CBX4;GAA;OSGIN1;MAPK15;ISG20;KBTBD6;PPP1R3B;LY6D;ARHGEF1;TSNARE1;CARD14;DGKH
SPI1_26923725_Chip-Seq_MACROPHAGESS_Mouse	26/2000	0.34687	NECAB2;TSTA3;LCN9;MAML2;TNKS;GPT;LYPD4;FAM83H;RECQL4;CD79A;FAM198B;NPTX1;RABAC1;GSR;PLAUR;TSC1;SCRT1;GBGT1;IRGQ;EEF1D;OAS2;LY6D;CDH13;ARHGEF1;PHLDB3;DGKH
ZFP281_18757296_ChIP-ChIP_E14_Mouse	26/2004	0.350746	NRP1;GRIK5;ATP1A3;DTX1;NPTX1;RALGDS;SASH1;PURG;YWHAH;CBX4;RBPMS;FOXH1;CYHR1;PLAUR;DDX31;TSC1;MAFA;SCRT1;ARC;BDH2;PPP1R3B;DMRTC2;LHX5;PAFAH1B3;NEUROG2;GRINA
EWS-ERG_20517297_ChIP-Seq_CADO-ES1_Human	14/1038	0.353743	LRRC14;MAML2;CBX4;GPAA1;ZC3H3;MAFA;ZNF7;ARL5B;EXOSC4;ZNF428;ERF;ZNF623;LHX5;PLEC
JARID1A_20064375_ChIP-Seq_MESCs_Mouse	28/2171	0.354819	LRRC14;GTF3C4;GTF3C5;GPAA1;TNKS;MRPS11;ZC3H3;EIF4A3;DTX1;DEDD2;RECQL4;SHARPIN;EXOSC4;PUF60;MAF1;MBTPS1;LRRC24;CPSF1;RBPMS;RBM19;DDX31;XRCC1;SCRIB;PTPN11;MRPL46;UBAC1;COMMD5;VPS28
TCF21_23034159_ChIP-ChIP_E13_GONADS_Rat	1937-01-01	0.358113	SCX
TP63_19390658_ChIP-ChIP_HaCaT_Human	3/179	0.35884	TIGD5;GTF3C4;ZNF575
TFAP2C_20629094_ChIP-Seq_MCF-7_Human	16/1203	0.359514	MBTPS1;PSCA;CBX4;PPP1R16A;GSR;OSGIN1;LYPD3;IQCD;DEDD2;ISG20;RPTOR;EEF1D;LY6D;TSNARE1;RALGDS;TBC1D16
EZH2_27304074_Chip-Seq_ESCs_Mouse	12/885	0.363333	NRP1;CBX4;HSBP1;GML;LYPD3;LHX5;NPTX1;LY6H;MAFA;MAPK15;SCRT1;NEUROG2
YY1_22570637_ChIP-Seq_MALME-3M_Human	14/1049	0.36838	TSTA3;PSCA;GPAA1;GRIK5;MRPS11;CYHR1;MRPL46;SCRT1;BOP1;ARC;ETHE1;ZNF428;ZNF623;CCDC40
STAT1_20625510_ChIP-Seq_HELA_Human	9/656	0.37979	NECAB2;TSTA3;SDS;SPATC1;SDSL;MRPL46;NEUROG2;CCDC40;TBC1D16
TAL1_20566737_ChIP-Seq_PRIMARY_FETAL_LIVER_ERYTHROID_Mouse	24/1875	0.384748	SLC45A4;SDS;GTF3C4;GTF3C5;HSBP1;ZC3H3;EIF4A3;WBP4;LYPD4;SPATA5;SCRT1;UBAC1;ISG20;PPP2CB;GFI1B;PTP4A3;SHARPIN;SPATC1;TIFA;ERF;SLC38A8;RALGDS;GRINA;YWHAH
ZNF652_21678463_ChIP-ChIP_ZR75-1_Human	2/112	0.38577	CENPE;PPP1R16A
AR_21572438_ChIP-Seq_LNCaP_Human	3/188	0.387906	LRRC24;MAML2;ADCK5
LYL1_20887958_ChIP-Seq_HPC-7_Mouse	10/752	0.405626	MFHAS1;IRGQ;PTP4A3;DTX1;RASAL1;SLC26A11;IQCD;RABAC1;CARD14;GTF2E2
SIN3B_21632747_ChIP-Seq_MESCs_Mouse	53/4302	0.412426	BARHL1;GRIK5;EIF4A3;TONSL;ARHGAP39;RPH3A;TMEM145;NRBP2;KCNT1;MFSD3;SLC39A4;HSBP1;GAA;PPP1R16A;TSC1;AP1AR;IQCD;ARC;ERF;ARHGEF1;CCDC40;DGKH;LRRC14;ARHGEF26;GTF3C5;TNKS;DTX1;DENND3;SPATA5;GTF2E2;AK8;DEDD2;FAM83H;PPP2CB;EXOSC4;HSF1;RHPN1;NPTX1;SLC38A8;RABAC1;TBC1D16;GSDMD;CBX4;DDX31;XRCC1;PTPN11;POU2F2;MAPK15;UBAC1;SCRT1;PARP10;IRGQ;LHX5
SRY_22984422_ChIP-ChIP_TESTIS_Rat	3/197	0.416651	LRRC14;RECQL4;SCX
TP63_22573176_ChIP-Seq_HFKS_Human	52/4229	0.419945	NRP1;MAML2;MTRF1;CLDN23;ZNF526;SNORA76;CD177;LYNX1;FOXH1;PLAUR;TSC1;CEL;IQCD;GBGT1;COMMD5;OAS2;PRR19;SPATC1;LY6D;PHLDB3;PAFAH1B3;LY6E;NECAB2;SLC45A4;GTF3C5;TEX101;LYPD3;DENND3;CAMSAP1;DEDD2;ZNF7;FAM83H;ZNF428;RHPN1;NPTX1;SLC38A8;RALGDS;CADM4;CPSF1;RBPMS;DDX31;XRCC1;ZNF34;POU2F2;MAPK15;UBAC1;TPCN1;IRGQ;GFI1B;ADCK5;ZNF576;GRINA
KDM2B_26808549_Chip-Seq_DND41_Human	25/2000	0.428665	ITGB1;SLC45A4;LRRC14;NECAB2;NRP1;WBP4;ATP1A3;DTX1;LYPD3;DEDD2;CD79A;ZNF623;NPTX1;LRRC24;CBX4;GSR;FOXH1;PLAUR;IQCD;CNFN;PARP10;DMRTC2;ERF;ARHGEF1;DGKH
KDM2B_26808549_Chip-Seq_SIL-ALL_Human	25/2000	0.428665	TSTA3;SCARNA15;ARL5B;HSF1;RHPN1;ZNF623;SLC38A8;RALGDS;GSDMD;LRRC24;DGAT1;CBX4;FOXH1;CYHR1;PTPN11;IQCD;MAFA;SLURP1;PARP10;GFI1B;ERF;LY6H;PHLDB3;PLEC;DGKH
MYC_27129775_Chip-Seq_CORNEA_Mouse	25/2000	0.428665	BARHL1;LY6K;MAML2;GRIK5;EIF4A3;GPR20;OPLAH;CD79A;SLC26A11;SLC38A8;RABAC1;CD177;PPP1R16A;CYHR1;PLAUR;MAPK15;SCRT1;UBAC1;IRGQ;ARC;ERF;CDH13;CARD14;PLBD2;NEUROG2
KDM5A_27292631_Chip-Seq_BREAST_Human	13/1012	0.429026	LRRC14;FOXH1;RBM19;OSGIN1;CYHR1;SCARNA15;CAMSAP1;MTRF1;ZNF428;RHPN1;ZNF623;ARHGEF1;NPTX1
RELA_24523406_ChIP-Seq_FIBROSARCOMA_Human	15/1182	0.436723	ITGB1;GSDMD;MAML2;DENND3;IQCD;IL2;TPCN1;ARL5B;TIFA;ERF;TSNARE1;ALPK1;CARD14;PLEC;ZNF574
NR4A2_19515692_ChIP-ChIP_MN9D_Mouse	3/207	0.448065	CCDC7;ATP1A3;LHX5
JARID2_20064375_ChIP-Seq_MESCs_Mouse	14/1117	0.460119	BARHL1;NECAB2;NRP1;CBX4;OSGIN1;DTX1;MAFA;BICC1;SCRT1;MFHAS1;CDH13;LHX5;NPTX1;NEUROG2
RAD21_21589869_ChIP-Seq_MESCs_Mouse	25/2036	0.465535	SLC45A4;NRP1;CXCL17;ATP1A3;DTX1;JRKL;CAMSAP1;SGSH;TMEM144;RPTOR;NRBP2;FAM198B;YWHAH;LYNX1;OSGIN1;IQCD;POU2F2;ISG20;PTP4A3;BDH2;KIFC2;LY6D;ERF;MEGF8;PAFAH1B3
ELK4_26923725_Chip-Seq_MESODERM_Mouse	6/466	0.480482	RPH3A;BARHL1;FAM83H;HSBP1;CDH13;GPT
RNF2_27304074_Chip-Seq_ESCs_Mouse	18/1467	0.481801	BARHL1;NECAB2;NRP1;TIGD5;CBX4;PHYHIPL;MAFA;MAPK15;SCRT1;DEDD2;FAM83H;PRR19;SLC26A11;LHX5;NPTX1;RABAC1;NEUROG2;DGKH
GABP_19822575_ChIP-Seq_HepG2_Human	32/2639	0.483398	ITGB1;DET1;GTF3C5;GPAA1;TNKS;DEDD2;ZNF7;FAM83H;TMEM145;SHARPIN;EXOSC4;PUF60;ZNF428;UBXN8;ZNF623;CPSF1;CBX4;HSBP1;FOXH1;CYHR1;DDX31;XRCC1;ZNF34;UBAC1;ZNF16;COMMD5;BOP1;IRGQ;CCDC82;VPS28;C8ORF33;CCDC40
LMO2_26923725_Chip-Seq_MACROPHAGESS_Mouse	6/473	0.494895	HSBP1;ZC3H3;ATP1A3;CDH13;SPATA5;PLEC
SOX9_25088423_ChIP-ChIP_EMBRYONIC_GONADS_Mouse	23/1903	0.501167	LCN9;TIGD5;CADM4;LRRC24;ZC3H3;FOXH1;SCX;ATP1A3;GPR20;RASAL1;GLT6D1;UBAC1;DEDD2;ISG20;PTP4A3;ARC;CLDN23;MFSD3;DMRTC2;SLC26A11;CARD14;GRINA;CCDC40
PU.1_20513432_ChIP-Seq_Bcells_Mouse	24/2000	0.51468	LY6K;DGAT1;CBX4;ZC3H3;FOXH1;LYPD2;LYPD3;SCRIB;GPT;DENND3;PTPN11;COMMD5;TPCN1;PARP10;BOP1;IRGQ;SHARPIN;EXOSC4;EEF1D;LY6D;CYC1;VPS28;SASH1;LY6E
KLF4_19829295_ChIP-Seq_ESCs_Human	24/2000	0.51468	SLC45A4;NECAB2;TSTA3;NRP1;MBTPS1;CADM4;CBX4;ZC3H3;RBM19;LYPD2;ATP1A3;CAMSAP1;RECQL4;ISG20;CENPE;MFHAS1;ARL5B;KCNT1;SPATC1;ETHE1;LY6D;SLC38A8;VPS28;DGKH
TCF7_22412390_ChIP-Seq_EML_Mouse	24/2000	0.51468	LCN9;GTF3C5;GAA;WBP4;OSGIN1;CYHR1;GPR20;SCRIB;GPT;OPLAH;SPATA5;UBAC1;GBGT1;DEDD2;SGSH;FAM83H;RPTOR;IRGQ;PTP4A3;PUF60;ERF;ARHGEF1;RALGDS;PLEC
P53_21459846_ChIP-Seq_SAOS-2_Human	24/2000	0.51468	NRP1;TIGD5;SDS;DGAT1;PSCA;TEX101;EIF4A3;CYHR1;DDX31;ATP1A3;GPR20;GPT;TSC1;TEX15;NUDT6;UBAC1;PTP4A3;PUF60;ADCK5;ZNF623;MAF1;VPS28;NEUROG2;TBC1D16
SOX2_21211035_ChIP-Seq_LN229_Human	24/2000	0.51468	BARHL1;LYNX1;CBX4;HSBP1;ZC3H3;TEX101;CYHR1;XRCC1;DDX54;POU2F2;COMMD5;RECQL4;PARP10;CD79A;GFI1B;EXOSC4;KIFC2;NPTX1;SLC38A8;CCDC82;CARD14;RALGDS;VPS28;SASH1
EZH2_27294783_Chip-Seq_ESCs_Mouse	24/2000	0.51468	BARHL1;NRP1;DGAT1;CBX4;DTX1;LYPD3;MAFA;MAPK15;BICC1;SCRT1;FAM83H;NRBP2;KCNT1;CLDN23;UBXN8;LHX5;NPTX1;LY6H;RABAC1;PHLDB3;NEUROG2;TBC1D16;PLEC;DGKH
LDB1_21186366_ChIP-Seq_BM-HSCs_Mouse	24/2000	0.51468	IL21;DET1;LRRC24;GTF3C5;GSR;CYHR1;GPR20;TACR3;LYPD3;CEL;TPCN1;ISG20;RPTOR;MFHAS1;GFI1B;KCNT1;SHARPIN;PUF60;SLC26A11;MEGF8;ALPK1;PHLDB3;CD177;DGKH
REST_21632747_ChIP-Seq_MESCs_Mouse	28/2339	0.516922	BARHL1;GTF3C4;GRIK5;ZC3H3;TEX101;PHYHIPL;SDSL;RPH3A;TMEM145;WRN;ARL5B;KCNT1;MFSD3;NPTX1;CYC1;RABAC1;YWHAH;HSBP1;PTPN11;POU2F2;SCRT1;TPCN1;GFI1B;ARC;PPP1R3B;CDH13;LHX5;LY6H
TAL1_26923725_Chip-Seq_MACROPHAGESS_Mouse	1961-01-01	0.518745	HSBP1
TP53_18474530_ChIP-ChIP_U2OS_Human	10/827	0.524946	CENPE;NRP1;MBTPS1;HSBP1;BBS12;CLDN23;PHYHIPL;CDH13;AEN;PTPN11
EED_16625203_ChIP-ChIP_MESCs_Mouse	10/830	0.529595	BARHL1;NRP1;TIGD5;CBX4;CLDN23;CDH13;LHX5;NPTX1;MAFA;NEUROG2
PHC1_16625203_ChIP-ChIP_MESCs_Mouse	11/922	0.540173	NRP1;TIGD5;CBX4;EEF1D;TIFA;CDH13;LHX5;NPTX1;MAFA;MAF1;NEUROG2
FOXP1_21924763_ChIP-Seq_HESCs_Human	44/3724	0.547639	NECAB2;ITGB1;BARHL1;TSTA3;DET1;MAML2;TNKS;GPR20;RASAL1;CD79A;TMEM145;NRBP2;ENDOV;SHARPIN;PUF60;CYC1;RABAC1;MAF1;SASH1;SLC39A4;MBTPS1;CPSF1;FOXH1;RBM19;OSGIN1;CYHR1;LARP7;XRCC1;TSC1;SCRIB;AP1AR;ZNF34;SLURP1;UBAC1;IRGQ;KIFC2;PPP1R3B;ETHE1;ADCK5;ARHGEF1;MEGF8;ZNF576;ZNF575;NEUROG2
CEBPA_23403033_ChIP-Seq_LIVER_Mouse	7/589	0.554779	ISG20;PPP1R3B;GAA;SCRIB;IQCD;OPLAH;DEDD2
RUNX1_26923725_Chip-Seq_MACROPHAGESS_Mouse	1969-01-01	0.562833	CDH13
ESR2_21235772_ChIP-Seq_MCF-7_Human	5/424	0.570499	ISG20;WBP4;CLDN23;RALGDS;SASH1
RUNX1_20887958_ChIP-Seq_HPC-7_Mouse	13/1120	0.577407	GPAA1;GSR;SCRIB;RASAL1;OPLAH;RPTOR;PPP2CB;GFI1B;PTP4A3;PUF60;SLC26A11;PHLDB3;MAF1
SCL_19346495_ChIP-Seq_HPC-7_Human	3/252	0.579293	GFI1B;MAML2;GTF3C5
THAP11_20581084_ChIP-Seq_MESCs_Mouse	10/864	0.581131	TSTA3;WRN;GTF3C4;SHARPIN;DGAT1;DDX31;SCRIB;MAF1;COMMD5;PURG
CEBPB_22108803_ChIP-Seq_LS180_Human	23/2000	0.60106	SLC45A4;LCN9;MBTPS1;RBM19;OSGIN1;GPR20;XRCC1;LYPD3;JRKL;RXFP1;UBAC1;TMEM144;ARL5B;BDH2;CLDN23;RHPN1;LHX5;PHLDB3;RALGDS;ZNF575;NEUROG2;GRINA;CD177
P63_20808887_ChIP-Seq_KERATINOCYTES_Human	23/2000	0.60106	SLC45A4;LRRC14;TSTA3;SDS;HSBP1;FOXH1;IRGC;TEX101;OSGIN1;PLAUR;LARP7;XRCC1;DDX54;LYPD3;DENND3;GTF2E2;SPATC1;LY6D;SLC38A8;CYC1;CARD14;RALGDS;SASH1
PBX_27287812_Chip-Seq_EMBYONIC-LIMB_Mouse	23/2000	0.60106	TSTA3;RBPMS;OSGIN1;PLAUR;LYPD2;DTX1;RASAL1;MAFA;RXFP1;IL2;GBGT1;TPCN1;PARP10;PPP2CB;PTP4A3;ARC;OAS2;PPP1R3B;FAM198B;LHX5;SLC38A8;CARD14;GRINA
ATF3_27146783_Chip-Seq_COLON_Human	23/2000	0.60106	LRRC14;CBX4;PSCA;GPAA1;HSBP1;DENND3;AEN;PTPN11;CNFN;SCRT1;CAMSAP1;FAM83H;ISG20;ARC;SPATC1;FAM198B;MFSD3;LY6D;UBXN8;ARHGEF1;MAF1;ZNF575;PLEC
CTCF_20526341_ChIP-Seq_ESCs_Human	23/2000	0.60106	ITGB1;SLC45A4;LYNX1;PPP1R16A;RBM19;TEX101;OSGIN1;PHYHIPL;DDX54;PTPN11;GLT6D1;SDSL;TMEM144;IRGQ;MTRF1;GFI1B;ETHE1;CLDN23;PAEP;NPTX1;ZNF576;SLC39A4;CD177
JARID1B-DAIN_22020125_ChIP-Seq_ESCs_Mouse	23/2000	0.60106	ITGB1;SLC45A4;BARHL1;NECAB2;GAA;GSR;EIF4A3;GPT;CEL;MAFA;CAMSAP1;COMMD5;SGSH;CD79A;ARC;SHARPIN;SOHLH1;CLDN23;LY6D;UBXN8;ARHGEF1;CYC1;SLC39A4
REST_18959480_ChIP-ChIP_MESCs_Mouse	33/2868	0.611494	BARHL1;GTF3C5;GRIK5;ZC3H3;TEX101;PHYHIPL;ATP1A3;LYPD4;RPH3A;KCNT1;SHARPIN;MFSD3;RHPN1;SLC26A11;NPTX1;CYC1;RABAC1;SLC39A4;YWHAH;CD177;CPSF1;RBM19;PTPN11;POU2F2;SCRT1;GFI1B;ARC;NA;CDH13;ARHGEF1;LHX5;LY6H;PAFAH1B3
PPARG_19300518_ChIP-PET_3T3-L1_Mouse	3/272	0.630983	DGAT1;RBPMS;XRCC1
DNAJC2_21179169_ChIP-ChIP_NT2_Human	10/899	0.631483	LCN9;GRIK5;ERF;PHYHIPL;ATP1A3;LYPD3;MAFA;MAPK15;GTF2E2;YWHAH
CEBPB_26923725_Chip-Seq_MESODERM_Mouse	12/1079	0.636882	RPH3A;RBPMS;PPP1R3B;HSBP1;RBM19;CLDN23;CDH13;ARHGEF1;NPTX1;NEUROG2;TBC1D16;YWHAH
GF1_26923725_Chip-Seq_HPCs_Mouse	16/1432	0.640225	MBTPS1;HSBP1;TNKS;GSR;OSGIN1;GPT;NUDT6;GTF2E2;SCRT1;FAM83H;CD79A;FAM198B;UBXN8;CDH13;ALPK1;YWHAH
JARID2_20075857_ChIP-Seq_MESCs_Mouse	14/1258	0.641239	NRP1;CPSF1;CBX4;ATP1A3;MAFA;MAPK15;SCRT1;MFHAS1;CLDN23;MFSD3;CDH13;LHX5;NPTX1;NEUROG2
RUNX2_22187159_ChIP-Seq_PCA_Human	39/3423	0.644571	ITGB1;NRP1;GTF3C5;PSCA;ZC3H3;GPR20;DENND3;OPLAH;RXFP1;CAMSAP1;RPTOR;FAM83H;RPH3A;ARL5B;KCNT1;CLDN23;NPTX1;SLC38A8;SASH1;GSDMD;SDS;CBX4;RBPMS;HSBP1;GSR;OSGIN1;TACR3;TEX15;ZNF34;MRPL46;SCRT1;ISG20;MFHAS1;CENPE;GFI1B;EEF1D;CDH13;LHX5;DGKH
GRHL2_25758223_ChIP-Seq_PLACENTA_Mouse	11/1000	0.648624	IL21;ISG20;CENPE;CADM4;RBM19;PHYHIPL;TACR3;LYPD3;CARD14;BICC1;IL2
AUTS2_25519132_ChIP-Seq_293T-REX_Human	11/1000	0.648624	IL21;CADM4;KBTBD6;MRPS11;RBM19;IRGC;DDX54;SPATA5;PAFAH1B3;IL2;SCARNA15
YY1_21170310_ChIP-Seq_MESCs_Mouse	5/464	0.650011	RPTOR;MAML2;MRPS11;HSF1;TSC1
POU5F1_18555785_ChIP-Seq_MESCs_Mouse	6/555	0.650528	PPP2CB;FOXH1;MFSD3;DDX54;TSC1;COMMD5
VDR_23849224_ChIP-Seq_CD4+_Human	25/2231	0.656342	DET1;MRPS11;ZC3H3;SPATA5;ZNF7;MTRF1;MFSD3;UBXN8;CYC1;DGAT1;CPSF1;DDX31;XRCC1;TSC1;IQCD;ISG20;PARP10;BDH2;PRR19;BBS12;CCDC7;ADCK5;NAA16;ZNF576;C8ORF33
CEBPB_26923725_Chip-Seq_HEMANGIOBLAST_Mouse	7/652	0.661422	MFHAS1;MBTPS1;HSBP1;CLDN23;ARHGEF1;NPTX1;TBC1D16
GBX2_23144817_ChIP-Seq_PC3_Human	3/286	0.664474	NRP1;CDH13;BICC1
EP300_21415370_ChIP-Seq_HL-1_Mouse	11/1014	0.666589	ITGB1;NRP1;RBPMS;PPP1R3B;HSBP1;RBM19;CLDN23;CDH13;IL2;SASH1;LY6E
RCOR3_21632747_ChIP-Seq_MESCs_Mouse	32/2851	0.668247	BARHL1;LY6K;GTF3C4;GRIK5;TEX101;PHYHIPL;SPATA5;RPH3A;TMEM145;FAM198B;MFSD3;NPTX1;RABAC1;SASH1;YWHAH;LYNX1;RBPMS;HSBP1;GAA;RBM19;PTPN11;POU2F2;SCRT1;PARP10;ARC;OAS2;PRR19;DMRTC2;LHX5;PHLDB3;LY6E;CCDC40
PRDM14_20953172_ChIP-Seq_ESCs_Human	19/1723	0.670241	NECAB2;NRP1;GTF3C4;RBM19;GPR20;TACR3;TEX15;C4ORF32;MAFA;MFHAS1;PPP1R3B;BBS12;CLDN23;TIFA;CDH13;NAA16;SLC38A8;CARD14;SASH1
MEIS1_26923725_Chip-Seq_HEMOGENIC-ENDOTHELIUM_Mouse	13/1196	0.671871	SLC45A4;BARHL1;CADM4;RBPMS;HSBP1;GAA;RBM19;FAM198B;ADCK5;CDH13;SLC38A8;PLBD2;SASH1
CBX2_27304074_Chip-Seq_ESCs_Mouse	9/840	0.672911	NRP1;CBX4;GML;LHX5;NPTX1;MAFA;SCRT1;NEUROG2;DEDD2
PPARD_23176727_ChIP-Seq_KERATINOCYTES_Mouse	2/194	0.674378	NRP1;OSGIN1
CEBPA_26348894_ChIP-Seq_LIVER_Mouse	22/2000	0.683762	NRP1;IRGC;TEX101;LYPD3;AEN;SDSL;POU2F2;MRPL46;IRGQ;TMEM145;KBTBD6;DMRTC2;ERF;CDH13;LHX5;MEGF8;PHLDB3;ZNF576;PLBD2;ZNF575;ZNF574;CD177
RAC3_21632823_ChIP-Seq_H3396_Human	22/2000	0.683762	NRP1;MBTPS1;TNKS;ZC3H3;LYPD3;NUDT6;MAPK15;ZNF16;PARP10;RPTOR;MFHAS1;GFI1B;SHARPIN;EXOSC4;SPATC1;ETHE1;FAM198B;LY6D;SLC26A11;CARD14;PLEC;ZNF574
KDM2B_26808549_Chip-Seq_JURKAT_Human	22/2000	0.683762	LRRC14;NRP1;LRRC24;CBX4;GSR;FOXH1;EIF4A3;WBP4;ATP1A3;IQCD;CNFN;SCRT1;PARP10;IRGQ;PTP4A3;HSF1;ZNF623;LY6H;RALGDS;NEUROG2;TBC1D16;DGKH
CTCF_21964334_ChIP-Seq_BJAB-B_Human	22/2000	0.683762	LYNX1;LRRC24;MRPS11;FOXH1;RBM19;CYHR1;AP1AR;RASAL1;AEN;PTPN11;SDSL;POU2F2;GBGT1;ZNF16;FAM83H;KIFC2;PPP1R3B;ADCK5;CYC1;MEGF8;RABAC1;ZNF575
NEUROD2_26341353_ChIP-Seq_CORTEX_Mouse	22/2000	0.683762	SLC45A4;GSDMD;CADM4;TNKS;LYPD2;TACR3;MAFA;SCRT1;UBAC1;GBGT1;SGSH;RECQL4;CD79A;PPP2CB;IRGQ;PUF60;LY6D;SLC26A11;NAA16;SLC38A8;ALPK1;RALGDS
CEBPB_26923725_Chip-Seq_MACROPHAGESS_Mouse	22/2000	0.683762	NECAB2;MBTPS1;GTF3C5;HSBP1;GSR;PLAUR;TSC1;TEX15;CEL;OPLAH;RXFP1;RPH3A;BOP1;NRBP2;CD79A;IRGQ;ARL5B;EXOSC4;EEF1D;TBC1D16;YWHAH;DGKH
CEBPB_20176806_ChIP-Seq_MACROPHAGES_Mouse	22/2000	0.683762	IL21;DGAT1;GTF3C5;LYPD3;SCRIB;GPT;AP1AR;PTPN11;SPATA5;GTF2E2;GBGT1;RECQL4;TMEM144;RPH3A;OAS2;SPATC1;CLDN23;PHLDB3;VPS28;LY6E;GRINA;PLEC
ELK3_25401928_ChIP-Seq_HUVEC_Human	22/2000	0.683762	SLC45A4;BARHL1;NRP1;CBX4;OSGIN1;PLAUR;XRCC1;CNFN;SLURP1;SCARNA15;ETHE1;TIFA;HSF1;ERF;CDH13;ARHGEF1;LHX5;SLC39A4;ZNF575;NEUROG2;TBC1D16;PLEC
PDX1_19855005_ChIP-ChIP_MIN6_Mouse	7/669	0.687414	RHPN1;DDX54;ARHGEF1;MRPL46;VPS28;DEDD2;LY6E
LMO2_20887958_ChIP-Seq_HPC-7_Mouse	19/1741	0.687787	LCN9;GSR;TACR3;SCRIB;AP1AR;RASAL1;CEL;SDSL;IL2;GTF2E2;PPP2CB;GFI1B;PTP4A3;BDH2;ETHE1;SLC26A11;PHLDB3;RALGDS;GRINA
WT1_19549856_ChIP-ChIP_CCG9911_Human	2/199	0.687874	ITGB1;NRP1
BCL3_23251550_ChIP-Seq_MUSCLE_Mouse	9/858	0.697001	ITGB1;SLC45A4;RPH3A;PTP4A3;CPSF1;HSBP1;SCX;DDX54;OPLAH
RNF2_16625203_ChIP-ChIP_MESCs_Mouse	13/1219	0.698026	BARHL1;NRP1;TIGD5;CBX4;MAFA;WRN;TIFA;CDH13;LHX5;NPTX1;NEUROG2;SASH1;PURG
IRF8_22096565_ChIP-ChIP_GC-B_Human	2/203	0.698339	WBP4;SDSL
NUCKS1_24931609_ChIP-Seq_HEPATOCYTES_Mouse	6/588	0.704268	ITGB1;FOXH1;PTPN11;TSC1;RALGDS;YWHAH
SUZ12_18692474_ChIP-Seq_MEFs_Mouse	12/1135	0.704391	BARHL1;MFHAS1;NRP1;PTP4A3;CBX4;EEF1D;CDH13;DTX1;LHX5;NPTX1;LY6H;NEUROG2
HCFC1_20581084_ChIP-Seq_MESCs_Mouse	3/306	0.708415	TSTA3;SHARPIN;MAF1
FOXA1_27197147_Chip-Seq_ENDOMETRIOID-ADENOCARCINOMA_Human	6/594	0.713418	NRP1;CBX4;TNKS;PTPN11;ARHGEF1;GTF2E2
SALL1_21062744_ChIP-ChIP_HESCs_Human	1/105	0.716429	RBPMS
PKCTHETA_26484144_Chip-Seq_BREAST_Human	5/506	0.722841	NECAB2;GPAA1;ZNF428;ERF;DEDD2
ESR1_20079471_ChIP-ChIP_T-47D_Human	2/216	0.730362	GTF3C4;OSGIN1
IRF8_21731497_ChIP-ChIP_J774_Mouse	3/319	0.734539	ISG20;ADCK5;SLURP1
TFEB_21752829_ChIP-Seq_HELA_Human	8/808	0.750094	GAA;RBM19;ZNF526;UBXN8;SLC26A11;TSC1;ZNF576;PLBD2
ZFP57_27257070_Chip-Seq_ESCs_Mouse	11/1088	0.752456	ITGB1;NRP1;WRN;ARL5B;CCDC7;FAM198B;PHYHIPL;TACR3;CDH13;POU2F2;GTF2E2
ESR1_21235772_ChIP-Seq_MCF-7_Human	2/228	0.757326	ISG20;CLDN23
KLF4_18555785_ChIP-Seq_MESCs_Mouse	26/2444	0.75846	ITGB1;TSTA3;GTF3C4;GTF3C5;OPLAH;SPATA5;PPP2CB;ARL5B;MFSD3;MBTPS1;TIGD5;CADM4;DGAT1;RBPMS;PPP1R16A;FOXH1;DDX31;DDX54;SCRIB;POU2F2;IRGQ;ETHE1;LHX5;LY6H;PAFAH1B3;LY6E
TAL1_22897851_ChIP-Seq_JUKARTE6-1_Human	21/2000	0.759109	BARHL1;NECAB2;MBTPS1;GTF3C4;MRPS11;GPR20;ARHGAP39;TEX15;MAFA;SCARNA15;ZNF7;RPTOR;MFHAS1;MTRF1;SPATC1;CLDN23;TIFA;CDH13;NAA16;SLC38A8;CARD14
P63_26484246_Chip-Seq_KERATINOCYTES_Human	21/2000	0.759109	PSCA;PHYHIPL;XRCC1;GPT;AEN;CEL;POU2F2;DEDD2;RECQL4;PARP10;MTRF1;FAM198B;LY6D;ADCK5;LHX5;LY6H;SNORA76;PHLDB3;RALGDS;CD177;DGKH
CEBPA_20513432_ChIP-Seq_MACROPHAGES_Mouse	21/2000	0.759109	IL21;DGAT1;PSCA;ZC3H3;GPT;AP1AR;IQCD;SPATA5;GBGT1;COMMD5;RECQL4;TMEM144;RPH3A;SPATC1;CLDN23;ADCK5;CYC1;VPS28;LY6E;GRINA;PLEC
CEBPB_24764292_ChIP-Seq_MC3T3_Mouse	21/2000	0.759109	LRRC14;MBTPS1;LYNX1;CBX4;GPAA1;HSBP1;XRCC1;GPT;AEN;PTPN11;PARP10;NRBP2;PPP2CB;IRGQ;MTRF1;EEF1D;BBS12;MFSD3;CYC1;MEGF8;GRINA
FLI1_26923725_Chip-Seq_HEMOGENIC-ENDOTHELIUM_Mouse	21/2000	0.759109	GAA;WBP4;PLAUR;DDX31;GPT;RXFP1;SCRT1;UBAC1;FAM83H;RECQL4;PARP10;CD79A;IRGQ;PUF60;SOHLH1;UBXN8;CDH13;ARHGEF1;RABAC1;GRINA;TBC1D16
RARA_24833708_ChIP-Seq_LIVER_Mouse	21/2000	0.759109	SLC45A4;LRRC24;DGAT1;GAA;XRCC1;CEL;MAPK15;RXFP1;SCRT1;RECQL4;BOP1;NRBP2;EXOSC4;PUF60;PRR19;LY6H;RABAC1;PHLDB3;LY6E;TBC1D16;CCDC40
SUZ12_27294783_Chip-Seq_ESCs_Mouse	21/2000	0.759109	BARHL1;TIGD5;LRRC24;CBX4;SCX;LYPD3;DENND3;CNFN;MAFA;MAPK15;BICC1;SCRT1;FAM83H;RPH3A;NRBP2;PTP4A3;LHX5;NEUROG2;GRINA;PLEC;DGKH
LMO2_26923725_Chip-Seq_HEMANGIOBLAST_Mouse	19/1822	0.760046	MBTPS1;HSBP1;GSR;RBM19;GPT;DENND3;TEX15;GTF2E2;CD79A;PPP2CB;MFHAS1;WRN;ARC;PPP1R3B;FAM198B;CLDN23;UBXN8;CDH13;ALPK1
AR_19668381_ChIP-Seq_PC3_Human	38/3519	0.770783	IL21;BARHL1;NRP1;MAML2;GRIK5;WBP4;TEX101;ATP1A3;DTX1;OPLAH;SPATA5;RXFP1;DEDD2;RECQL4;RPH3A;ARL5B;KCNT1;TIFA;HSF1;TBC1D16;CBX4;RBM19;GSR;DDX31;PTPN11;POU2F2;MAFA;MRPL46;MAPK15;GBGT1;ISG20;MFHAS1;ADCK5;CDH13;PAEP;LHX5;TSNARE1;MEGF8
GATA2_21571218_ChIP-Seq_MEGAKARYOCYTES_Human	11/1111	0.775863	GSDMD;RBPMS;ZC3H3;ZNF428;GSR;RHPN1;ZNF526;ZNF623;DENND3;NPTX1;SGSH
WT1_20215353_ChIP-ChIP_NEPHRON_PROGENITOR_Mouse	17/1663	0.777664	ITGB1;CBX4;RBPMS;TNKS;GSR;WBP4;SCX;RASAL1;POU2F2;SCRT1;PPP1R3B;NPTX1;LY6H;PAFAH1B3;RALGDS;GRINA;TBC1D16
GATA3_20176728_ChIP-ChIP_TSCs_Mouse	8/834	0.780244	RECQL4;WRN;PLAUR;TACR3;ADCK5;CDH13;SPATA5;CARD14
IRF1_21803131_ChIP-Seq_MONOCYTES_Human	3/345	0.781232	PARP10;GSDMD;GRIK5
EZH2_18974828_ChIP-Seq_MESCs_Mouse	13/1302	0.781589	ITGB1;LCN9;NRP1;CBX4;ATP1A3;MAFA;BICC1;SCRT1;PPP1R3B;CLDN23;LHX5;NPTX1;NEUROG2
RNF2_18974828_ChIP-Seq_MESCs_Mouse	13/1302	0.781589	ITGB1;LCN9;NRP1;CBX4;ATP1A3;MAFA;BICC1;SCRT1;PPP1R3B;CLDN23;LHX5;NPTX1;NEUROG2
FOXM1_25889361_ChIP-Seq_OE33_AND_U2OS_Human	9/932	0.783948	LRRC14;RECQL4;CENPE;TIGD5;SHARPIN;GTF3C5;SPATA5;MAF1;NUDT6
FOXO1_23066095_ChIP-Seq_LIVER_Mouse	3/347	0.784527	RBPMS;OSGIN1;DEDD2
MYC_18940864_ChIP-ChIP_HL60_Human	7/746	0.788622	MFHAS1;KBTBD6;CBX4;HSBP1;CLDN23;CDH13;YWHAH
NR3C1_21868756_ChIP-Seq_MCF10A_Human	11/1132	0.79585	SLC45A4;NRP1;CBX4;HSBP1;MRPS11;DENND3;TEX15;OPLAH;MRPL46;DGKH;PURG
ELF1_17652178_ChIP-ChIP_JURKAT_Human	1/133	0.797598	GTF3C5
NOTCH1_17114293_ChIP-ChIP_T-ALL_Human	1/134	0.800023	MRPS11
GATA1_21571218_ChIP-Seq_MEGAKARYOCYTES_Human	27/2601	0.804383	ITGB1;SLC45A4;IL21;GTF3C5;MAML2;WBP4;DENND3;DEDD2;RPTOR;TMEM145;SHARPIN;ZNF526;RALGDS;CBX4;RBPMS;RBM19;CYHR1;POU2F2;IL2;UBAC1;TPCN1;GFI1B;KBTBD6;PPP1R3B;CCDC7;TSNARE1;NEUROG2
EKLF_21900194_ChIP-Seq_ERYTHROCYTE_Mouse	12/1239	0.807736	TSTA3;BOP1;GPAA1;HSBP1;HSF1;RBM19;DDX54;ARHGEF1;PTPN11;CYC1;LY6E;GRINA
DMRT1_23473982_ChIP-Seq_TESTES_Mouse	21/2072	0.811712	NECAB2;NRP1;MBTPS1;RBPMS;EIF4A3;CYHR1;LARP7;DTX1;PTPN11;TEX15;TPCN1;RPH3A;MFHAS1;PUF60;OAS2;CLDN23;ERF;CDH13;SLC26A11;RABAC1;MAF1
TBP_23326641_ChIP-Seq_C3H10T1-2_Mouse	10/1057	0.813328	LRRC24;KIFC2;CPSF1;CBX4;GPAA1;EEF1D;GRIK5;CYHR1;DEDD2;COMMD5
SUZ12_18555785_ChIP-Seq_MESCs_Mouse	10/1058	0.814223	MFHAS1;NRP1;CBX4;TACR3;ATP1A3;CDH13;DTX1;LHX5;NPTX1;LY6H
STAT3_1855785_ChIP-Seq_MESCs_Mouse	5/572	0.814309	ITGB1;GSR;ERF;OPLAH;VPS28
TCFCP2L1_18555785_ChIP-Seq_MESCs_Mouse	20/1987	0.815688	TSTA3;RBPMS;GTF3C5;GAA;CYHR1;OPLAH;NUDT6;RECQL4;RPH3A;BOP1;PPP2CB;ARL5B;KIFC2;EEF1D;HSF1;SLC26A11;MAF1;SLC39A4;CCDC40;YWHAH
TRP63_18441228_ChIP-ChIP_KERATINOCYTES_Mouse	1/143	0.820584	PLAUR
ZFP281_18358816_ChIP-ChIP_MESCs_Mouse	5/578	0.821284	IRGQ;PPP1R16A;FOXH1;SLC39A4;SCRT1
RUNX1_27514584_Chip-Seq_MCF-7_Human	20/2000	0.824296	ITGB1;SLC45A4;NRP1;CBX4;GSR;LYPD3;DENND3;PTPN11;MAPK15;TPCN1;PARP10;FAM198B;LY6D;RHPN1;ARHGEF1;NAA16;TSNARE1;NPTX1;TBC1D16;PLEC
GATA3_22897851_ChIP-Seq_JUKARTE6-1_Human	20/2000	0.824296	TSTA3;LCN9;MBTPS1;GTF3C4;GTF3C5;HSBP1;IRGC;DENND3;TEX15;MRPL46;FAM83H;MFHAS1;MTRF1;ETHE1;CLDN23;CDH13;NAA16;ALPK1;CARD14;CD177
LMO2_26923725_Chip-Seq_HEMOGENIC-ENDOTHELIUM_Mouse	20/2000	0.824296	MBTPS1;RBPMS;MAML2;TNKS;RBM19;OSGIN1;GPT;SPATA5;MAFA;GTF2E2;CD79A;PPP2CB;MFHAS1;CLDN23;UBXN8;CDH13;VPS28;NEUROG2;LY6E;PURG
ZFP281_27345836_Chip-Seq_ESCs_Mouse	20/2000	0.824296	CBX4;ZC3H3;FOXH1;WBP4;CYHR1;DTX1;GPT;OPLAH;MAFA;MAPK15;SCRT1;RPTOR;PUF60;SOHLH1;ERF;ARHGEF1;MEGF8;SASH1;LY6E;DGKH
TCF12/HEB_22897851_ChIP-Seq_JUKARTE6-1_Human	20/2000	0.824296	BARHL1;NECAB2;MBTPS1;GTF3C4;MRPS11;DDX31;DENND3;TEX15;MAFA;SCARNA15;ZNF7;FAM83H;NRBP2;MFHAS1;MTRF1;ARC;TIFA;CDH13;NPTX1;SLC38A8
IRF8_27001747_Chip-Seq_BMDM_Mouse	20/2000	0.824296	SLC45A4;NRP1;RBPMS;GTF3C5;ZC3H3;MAFA;IL2;TPCN1;ISG20;MFHAS1;BBS12;FAM198B;TIFA;ERF;ADCK5;ALPK1;RALGDS;LY6E;GRINA;PURG
PU.1_20513432_ChIP-Seq_MACROPHAGES_Mouse	20/2000	0.824296	TSTA3;LRRC24;DGAT1;PSCA;ZC3H3;CYHR1;LYPD2;LYPD3;GPT;OPLAH;GBGT1;COMMD5;TPCN1;TMEM144;PUF60;SPATC1;ADCK5;PHLDB3;VPS28;PLEC
RING1B_27294783_Chip-Seq_ESCs_Mouse	20/2000	0.824296	BARHL1;NRP1;CBX4;GPAA1;GAA;ATP1A3;DTX1;MAFA;MAPK15;BICC1;SCRT1;ISG20;NRBP2;MFHAS1;FAM198B;LHX5;PHLDB3;NEUROG2;PLEC;CCDC40
UBF1/2_26484160_Chip-Seq_HMECs_Human	20/2000	0.824296	NRP1;RBPMS;WBP4;OSGIN1;PLAUR;DENND3;ARHGAP39;POU2F2;BICC1;UBAC1;FAM83H;MFHAS1;KBTBD6;CCDC7;FAM198B;RHPN1;CDH13;ARHGEF1;PLEC;DGKH
NFI_21473784_ChIP-Seq_ESCs_Mouse	20/2000	0.824296	IL21;LYNX1;TIGD5;RBPMS;GTF3C5;LARP7;TSC1;SPATA5;SLURP1;IL2;DEDD2;FAM83H;NRBP2;ARL5B;PTP4A3;PPP1R3B;FAM198B;TIFA;NEUROG2;YWHAH
FOXO3_22982991_ChIP-Seq_MACROPHAGES_Mouse	20/2000	0.824296	ITGB1;RBPMS;ZC3H3;LARP7;AP1AR;PTPN11;TSC1;SPATA5;PARP10;BOP1;ENDOV;ARC;SHARPIN;EEF1D;OAS2;HSF1;NAA16;MEGF8;MAF1;YWHAH
GATA1_19941827_ChIP-Seq_MEL86_Mouse	20/2000	0.824296	ITGB1;SLC45A4;BARHL1;NRP1;CBX4;MAML2;RBM19;TSC1;CEL;SDSL;TPCN1;TMEM144;RPH3A;RPTOR;ARL5B;PTP4A3;RHPN1;CDH13;PHLDB3;DGKH
GATA1_22383799_ChIP-Seq_G1ME_Mouse	20/2000	0.824296	TNKS;GAA;FOXH1;WBP4;LYPD3;GLT6D1;SCRT1;CAMSAP1;GTF2E2;SGSH;RPTOR;BOP1;WRN;GFI1B;SPATC1;LY6D;ADCK5;SLC38A8;PAFAH1B3;SLC39A4
RARB_27405468_Chip-Seq_BRAIN_Mouse	20/2000	0.824296	SLC45A4;NECAB2;MBTPS1;LYNX1;CADM4;CBX4;GRIK5;GSR;PHYHIPL;ATP1A3;PTPN11;NUDT6;SCRT1;COMMD5;ARC;SHARPIN;OAS2;ERF;RALGDS;PLEC
KDM6A_18722178_ChIP-ChIP_U937_AND_SAOS2_Human	4/479	0.824985	MRPS11;WBP4;MRPL46;ZNF576
PPARD_21283829_ChIP-Seq_MYOFIBROBLAST_Human	36/3447	0.82935	SLC45A4;BARHL1;LY6K;TSTA3;NRP1;MAML2;GTF3C5;PSCA;GPAA1;MRPS11;WBP4;CXCL17;DENND3;C4ORF32;GTF2E2;DEDD2;RPTOR;ARL5B;KCNT1;PUF60;RHPN1;MAF1;RALGDS;SASH1;GSDMD;RBPMS;GAA;IRGC;OSGIN1;LARP7;TACR3;POU2F2;TPCN1;PTP4A3;GRINA;DGKH
FOXM1_23109430_ChIP-Seq_U2OS_Human	2/267	0.829462	GTF3C5;SNORA76
SUZ12_16625203_ChIP-ChIP_MESCs_Mouse	12/1270	0.832816	BARHL1;NRP1;CBX4;TIFA;CLDN23;CDH13;LHX5;NPTX1;LY6H;MAFA;BICC1;NEUROG2
ELF5_23300383_ChIP-Seq_T47D_Human	10/1087	0.838802	SLC45A4;RPH3A;FAM83H;DET1;PSCA;ZNF623;RASAL1;ALPK1;MAF1;MEGF8
EGR1_19032775_ChIP-ChIP_M12_Human	2/276	0.843109	CBX4;CAMSAP1
SREBP2_21459322_ChIP-Seq_LIVER_Mouse	10/1095	0.845125	FAM83H;KIFC2;CBX4;MFSD3;CYHR1;SLC38A8;MAFA;CARD14;IL2;PLEC
SOX2_18555785_ChIP-Seq_MESCs_Mouse	4/497	0.84599	BDH2;VPS28;SASH1;LY6E
VDR_24763502_ChIP-Seq_THP-1_Human	12/1288	0.846208	LRRC14;SLC45A4;PARP10;CD79A;LRRC24;DGAT1;CBX4;MFSD3;DENND3;IQCD;SLURP1;LY6E
SOX9_24532713_ChIP-Seq_HFSC_Mouse	13/1384	0.846975	NRP1;DGAT1;MRPS11;OSGIN1;SCX;SCRIB;TSC1;OPLAH;RPTOR;FAM83H;FAM198B;RALGDS;SASH1
VDR_24787735_ChIP-Seq_THP-1_Human	7/805	0.84803	PPP1R3B;FAM198B;XRCC1;IQCD;C4ORF32;LY6E;PURG
MECOM_23826213_ChIP-Seq_KASUMI_Mouse	19/1951	0.850904	SLC45A4;DET1;RASAL1;DEDD2;TPCN1;SGSH;NRBP2;GFI1B;PTP4A3;SHARPIN;EXOSC4;MFSD3;UBXN8;ADCK5;ARHGEF1;PHLDB3;SLC39A4;LY6E;PLEC
YAP1_20516196_ChIP-Seq_MESCs_Mouse	23/2329	0.856485	SLC45A4;IL21;DET1;MBTPS1;RBPMS;MAML2;GSR;RBM19;LARP7;TACR3;PTPN11;TEX15;RXFP1;RPH3A;CENPE;MFHAS1;PPP1R3B;TIFA;ADCK5;CDH13;LHX5;CYC1;SASH1
CEBPB_20176806_ChIP-Seq_THIOMACROPHAGE_Mouse	15/1588	0.856995	DGAT1;CBX4;GPT;SPATA5;GTF2E2;GBGT1;COMMD5;SGSH;TMEM144;EXOSC4;SPATC1;CLDN23;VPS28;LY6E;GRINA
STAT6_20620947_ChIP-Seq_CD4_POS_T_Human	4/508	0.857756	MAML2;CDH13;SLC26A11;SGSH
SMARCA4_20176728_ChIP-ChIP_TSCs_Mouse	10/1118	0.862236	ITGB1;SLC45A4;LCN9;PLAUR;RASAL1;PTPN11;CYC1;SPATA5;NUDT6;SASH1
NR0B1_18358816_ChIP-ChIP_MESCs_Mouse	16/1691	0.862441	NRP1;PPP1R16A;FOXH1;ATP1A3;DDX54;OPLAH;SCRT1;DEDD2;TMEM145;ARL5B;OAS2;PPP1R3B;LHX5;PAFAH1B3;SLC39A4;NEUROG2
CLOCK_20551151_ChIP-Seq_293T_Human	3/407	0.865759	DGAT1;MAF1;SASH1
TAL1_26923725_Chip-Seq_HEMANGIOBLAST_Mouse	13/1413	0.866158	MBTPS1;HSBP1;RBM19;GSR;PHYHIPL;GPT;MFHAS1;CD79A;PPP2CB;WRN;FAM198B;CLDN23;UBXN8
ELK1_22589737_ChIP-Seq_MCF10A_Human	8/928	0.867142	ARC;MAML2;UBXN8;DTX1;ARHGEF1;MEGF8;CAMSAP1;TPCN1
ETS1_20019798_ChIP-Seq_JURKAT_Human	15/1607	0.868501	TSTA3;DET1;DGAT1;MRPS11;LARP7;SCRIB;UBAC1;MTRF1;KBTBD6;EXOSC4;UBXN8;ERF;RABAC1;MAF1;ZNF576
SMAD3_21741376_ChIP-Seq_EPCs_Human	15/1613	0.871982	ITGB1;MAML2;RBM19;DDX54;RASAL1;RXFP1;TMEM144;RPH3A;KCNT1;SOHLH1;PPP1R3B;CDH13;LHX5;SASH1;DGKH
AR_21909140_ChIP-Seq_LNCAP_Human	2/298	0.872403	GSR;SASH1
SOX2_18692474_ChIP-Seq_MEFs_Mouse	19/1991	0.873107	BARHL1;MBTPS1;GPAA1;PLAUR;LARP7;XRCC1;LYPD3;IL2;DEDD2;CD79A;ARC;BDH2;CDH13;LHX5;PAFAH1B3;RALGDS;VPS28;SASH1;LY6E
GATA2_21666600_ChIP-Seq_HMVEC_Human	7/837	0.874203	SLC45A4;BOP1;MRPS11;HSF1;SNORA76;PHLDB3;MRPL46
NR1I2_20693526_ChIP-Seq_LIVER_Mouse	8/939	0.875205	NRP1;WRN;TNKS;GAA;GSR;OSGIN1;XRCC1;CCDC40
SREBP1_19666523_ChIP-Seq_LIVER_Mouse	6/738	0.876627	PUF60;DMRTC2;ERF;XRCC1;SCRIB;GRINA
FOXA1_27270436_Chip-Seq_PROSTATE_Human	19/2000	0.877734	SLC45A4;SDS;PSCA;WBP4;PHYHIPL;ATP1A3;RASAL1;TMEM144;CENPE;MFHAS1;WRN;ARL5B;KBTBD6;ETHE1;DMRTC2;ARHGEF1;TSNARE1;PHLDB3;SNORA11
TCF4_22108803_ChIP-Seq_LS180_Human	19/2000	0.877734	SLC45A4;IL21;BARHL1;MBTPS1;CBX4;GAA;RBM19;DDX31;ATP1A3;JRKL;IQCD;SPATA5;FAM83H;RPTOR;CLDN23;SLC38A8;LY6H;RABAC1;SASH1
FOXA1_25329375_ChIP-Seq_VCAP_Human	19/2000	0.877734	SLC45A4;SDS;PSCA;WBP4;PHYHIPL;ATP1A3;RASAL1;TMEM144;CENPE;MFHAS1;WRN;ARL5B;KBTBD6;ETHE1;DMRTC2;ARHGEF1;TSNARE1;PHLDB3;SNORA11
HOXB7_26014856_ChIP-Seq_BT474_Human	19/2000	0.877734	DET1;MBTPS1;GML;CXCL17;AP1AR;TSC1;JRKL;CNFN;GTF2E2;TPCN1;UBXN8;ERF;LY6H;ALPK1;MAF1;PLBD2;VPS28;C8ORF33;SASH1
FOXH1_21741376_ChIP-Seq_ESCs_Human	19/2000	0.877734	NECAB2;MBTPS1;PPP1R16A;FOXH1;OSGIN1;CYHR1;PLAUR;DENND3;RASAL1;SCRT1;SOHLH1;SPATC1;ARHGEF1;SLC26A11;PHLDB3;VPS28;ZNF575;CD177;DGKH
ERA_21632823_ChIP-Seq_H3396_Human	19/2000	0.877734	SLC45A4;NECAB2;TSTA3;MBTPS1;CADM4;RBPMS;GSR;FOXH1;SPATA5;MAFA;FAM83H;RPTOR;WRN;ARC;CLDN23;NPTX1;CARD14;SLC39A4;NEUROG2
KDM2B_26808549_Chip-Seq_HPB-ALL_Human	19/2000	0.877734	ITGB1;NRP1;LRRC24;CBX4;ZC3H3;WBP4;CYHR1;DDX54;DTX1;CNFN;SLURP1;DEDD2;PARP10;CCDC7;HSF1;ZNF623;NAA16;RALGDS;DGKH
RXRA_24833708_ChIP-Seq_LIVER_Mouse	19/2000	0.877734	LRRC14;CADM4;LRRC24;GAA;RBM19;LYPD2;LYPD3;NUDT6;MAPK15;RXFP1;SGSH;FAM83H;BOP1;NRBP2;CD79A;PUF60;SLC26A11;LY6H;LY6E
MYC_19829295_ChIP-Seq_ESCs_Human	19/2000	0.877734	TIGD5;PSCA;IRGC;TEX101;EIF4A3;LYPD2;XRCC1;SCRIB;MAPK15;RPTOR;ARL5B;PTP4A3;EXOSC4;PUF60;RHPN1;ADCK5;SLC38A8;CARD14;RALGDS
DPY_21335234_ChIP-Seq_ESCs_Mouse	19/2000	0.877734	LRRC14;EIF4A3;PHYHIPL;ATP1A3;CNFN;POU2F2;MAFA;BICC1;SCRT1;IRGQ;OAS2;ETHE1;UBXN8;SLC38A8;MEGF8;MAF1;PLBD2;LY6E;YWHAH
TP53_23651856_ChIP-Seq_MEFs_Mouse	32/3193	0.877895	ITGB1;NRP1;CXCL17;SCX;GPR20;SDSL;RPTOR;ARL5B;RALGDS;SASH1;SLC39A4;TBC1D16;GSDMD;CADM4;CPSF1;RBPMS;GSR;PLAUR;DDX54;AEN;TEX15;CEL;IQCD;UBAC1;GBGT1;BOP1;PTP4A3;ARC;ETHE1;DMRTC2;CDH13;DGKH
ESRRB_18555785_ChIP-Seq_MESCs_Mouse	13/1434	0.878841	LYNX1;DGAT1;GAA;FOXH1;WBP4;ATP1A3;DENND3;TPCN1;HSF1;ERF;CYC1;RABAC1;YWHAH
SUZ12_18692474_ChIP-Seq_MESCs_Mouse	18/1909	0.879083	BARHL1;NRP1;TIGD5;CBX4;DTX1;MAFA;BICC1;SCRT1;MFHAS1;PTP4A3;KCNT1;EEF1D;CLDN23;CDH13;LHX5;NPTX1;LY6H;NEUROG2
EWS_26573619_Chip-Seq_HEK293_Human	7/854	0.886531	RECQL4;FAM83H;ARL5B;TIFA;TACR3;SNORA76;C4ORF32
BMI1_23680149_ChIP-Seq_NPCS_Mouse	9/1056	0.886716	BARHL1;TIFA;CLDN23;LHX5;AP1AR;NPTX1;ALPK1;MAFA;NEUROG2
ERG_20517297_ChIP-Seq_VCAP_Human	9/1062	0.890454	PUF60;ETHE1;MRPS11;XRCC1;DDX54;NPTX1;SPATA5;MAFA;SCARNA15
WDR5_24793694_ChIP-Seq_LNCAP_Human	6/757	0.890868	RPTOR;BDH2;CBX4;GRIK5;HSF1;CDH13
FOXP2_23625967_ChIP-Seq_PFSK-1_AND_SK-N-MC_Human	7/863	0.89264	CBX4;GSR;TONSL;TSC1;CYC1;RALGDS;TPCN1
TDRD3_21172665_ChIP-Seq_MCF-7_Human	5/655	0.893361	ARC;HSBP1;ZNF428;CDH13;CAMSAP1
PRDM14_21183938_ChIP-Seq_MESCs_Mouse	18/1944	0.896017	BARHL1;DET1;RBPMS;GSR;FOXH1;EIF4A3;PLAUR;OPLAH;BICC1;ISG20;RPTOR;IRGQ;GFI1B;PTP4A3;SLC26A11;PAFAH1B3;SASH1;CCDC40
BMI1_19503595_ChIP-Seq_MEFsC_Mouse	5/661	0.897753	EXOSC4;LY6D;CARD14;UBAC1;CD177
ESR1_17901129_ChIP-ChIP_LIVER_Mouse	3/444	0.901252	SDS;PPP1R3B;SDSL
CRX_20693478_ChIP-Seq_ADULT_RETINA_Mouse	5/668	0.90268	IRGQ;CADM4;MAML2;ETHE1;CD177
PPAR_26484153_Chip-Seq_NCI-H1993_Human	10/1185	0.903667	ITGB1;SLC45A4;NRP1;MAML2;PSCA;DENND3;C4ORF32;BICC1;SASH1;DEDD2
SPI1_22790984_ChIP-Seq_ERYTHROLEUKEMIA_Mouse	18/1962	0.903963	SLC45A4;GSDMD;GPAA1;TNKS;OSGIN1;TONSL;LYPD2;AP1AR;RASAL1;AEN;PARP10;GFI1B;PTP4A3;EXOSC4;TIFA;MEGF8;LY6E;PLEC
GFI1B_20887958_ChIP-Seq_HPC-7_Mouse	17/1871	0.90576	TIGD5;GSR;DDX31;DENND3;RASAL1;OPLAH;GTF2E2;RPTOR;PPP2CB;KIFC2;EEF1D;HSF1;ADCK5;ARHGEF1;SLC26A11;MAF1;PURG
CIITA_25753668_ChIP-Seq_RAJI_Human	3/459	0.913064	LRRC24;ARHGEF1;MRPL46
PAX6_23342162_ChIP-ChIP_BETA-FORBRAIN-LENS_Mouse	8/1001	0.913489	MFHAS1;PTP4A3;GAA;HSF1;MFSD3;VPS28;NEUROG2;SASH1
SALL4_18804426_ChIP-ChIP_XEN_Mouse	8/1005	0.915575	TMEM144;PPP2CB;RBPMS;TNKS;WBP4;PLAUR;PAFAH1B3;SASH1
NKX2-5_21415370_ChIP-Seq_HL-1_Mouse	13/1507	0.915668	ITGB1;IL21;NRP1;SDS;PSCA;PPP1R16A;IQCD;BICC1;TPCN1;SGSH;PUF60;CDH13;ARHGEF1
AHR_22903824_ChIP-Seq_MCF-7_Human	5/690	0.916849	RPTOR;NRP1;ARL5B;TSNARE1;TPCN1
SMAD3_21741376_ChIP-Seq_ESCs_Human	18/2000	0.919137	ITGB1;MBTPS1;LYNX1;RBPMS;GTF3C5;HSBP1;PPP1R16A;RBM19;TACR3;DENND3;RASAL1;SPATA5;KCNT1;SPATC1;CDH13;VPS28;ZNF575;PURG
UBF1/2_26484160_Chip-Seq_FIBROBLAST_Human	18/2000	0.919137	IL21;NRP1;MAML2;MRPS11;EIF4A3;TACR3;AP1AR;PTPN11;JRKL;SPATA5;BICC1;IL2;RPTOR;MFHAS1;CCDC7;CLDN23;LHX5;NAA16
CTCF_27219007_Chip-Seq_Bcells_Human	18/2000	0.919137	LCN9;CBX4;FOXH1;WBP4;CXCL17;SCRIB;RASAL1;PTPN11;CNFN;IRGQ;ZNF428;CDH13;SLC26A11;NPTX1;SLC38A8;MEGF8;PAFAH1B3;CCDC40
GATA3_26560356_Chip-Seq_TH2_Human	18/2000	0.919137	GML;GSR;EIF4A3;CNFN;GTF2E2;MFHAS1;GFI1B;PUF60;OAS2;PPP1R3B;CCDC7;TIFA;HSF1;NAA16;SLC38A8;SNORA76;ALPK1;ZNF574
KDM2B_26808549_Chip-Seq_REH_Human	18/2000	0.919137	ITGB1;NRP1;GTF3C4;CBX4;ZC3H3;PHYHIPL;TACR3;SCRIB;OPLAH;CAMSAP1;RPTOR;NRBP2;CDH13;LY6H;ALPK1;CARD14;NEUROG2;TBC1D16
SMAD4_21741376_ChIP-Seq_ESCs_Human	18/2000	0.919137	SLC45A4;MBTPS1;HSBP1;RBM19;DDX54;LYPD3;GLT6D1;CEL;SCRT1;COMMD5;ISG20;ARL5B;KCNT1;SOHLH1;SPATC1;HSF1;PAEP;TBC1D16
UTX_26944678_Chip-Seq_JUKART_Human	18/2000	0.919137	LRRC14;TSTA3;TIGD5;CBX4;GSR;WBP4;CYHR1;PLAUR;IQCD;COMMD5;CD79A;MFSD3;TIFA;ERF;ARHGEF1;SLC26A11;SLC38A8;SNORA76
KLF5_25053715_ChIP-Seq_YYC3_Human	18/2000	0.919137	CBX4;PLAUR;RASAL1;JRKL;CAMSAP1;GTF2E2;UBAC1;FAM83H;ARL5B;KIFC2;PRR19;FAM198B;ARHGEF1;CCDC82;RALGDS;ZNF576;ZNF575;TBC1D16
MNX1_26342078_ChIP-Seq_MIN6-4N_Mouse	18/2000	0.919137	IL21;CBX4;PSCA;GPAA1;LYPD2;TSC1;OPLAH;POU2F2;BICC1;SCRT1;PARP10;NRBP2;ARC;FAM198B;NPTX1;CARD14;SASH1;CCDC40
GATA6_25053715_ChIP-Seq_YYC3_Human	18/2000	0.919137	ITGB1;NRP1;MBTPS1;MAML2;FOXH1;WBP4;PLAUR;DDX31;RASAL1;ISG20;RPTOR;MFHAS1;ARL5B;ETHE1;ARHGEF1;SLC39A4;ZNF575;PLEC
SMC3_22415368_ChIP-Seq_MEFs_Mouse	18/2000	0.919137	NRP1;LRRC24;CPSF1;RBPMS;WBP4;NUDT6;PARP10;BOP1;MFHAS1;IRGQ;PTP4A3;PUF60;FAM198B;LY6D;CDH13;RABAC1;PLBD2;PLEC
SOX3_22085726_ChIP-Seq_MUSCLE_Mouse	18/2000	0.919137	IL21;BARHL1;DET1;MBTPS1;LYNX1;PSCA;GSR;TSC1;OPLAH;CD79A;PPP2CB;GFI1B;SHARPIN;BDH2;LY6D;GRINA;CCDC40;YWHAH
POU3F1_26484290_ChIP-Seq_ESCss_Mouse	18/2000	0.919137	ITGB1;SLC45A4;NRP1;WBP4;DDX54;DTX1;DENND3;TSC1;NUDT6;UBAC1;SGSH;FAM83H;ISG20;ARL5B;ARHGEF1;MEGF8;RABAC1;PHLDB3
FLI1_21867929_ChIP-Seq_CD8_Mouse	18/2000	0.919137	ITGB1;GPAA1;RBM19;TEX101;LYPD3;GPT;CAMSAP1;RECQL4;RPTOR;BOP1;WRN;SOHLH1;TIFA;RHPN1;LHX5;PHLDB3;PLBD2;PLEC
FOXO1_25302145_ChIP-Seq_T-LYMPHOCYTE_Mouse	18/2000	0.919137	CBX4;OSGIN1;PLAUR;DTX1;DENND3;TSC1;DEDD2;TPCN1;ISG20;PPP2CB;MFHAS1;WRN;ARL5B;KCNT1;EXOSC4;ARHGEF1;RALGDS;DGKH
SMAD3_22036565_ChIP-Seq_ESCs_Mouse	8/1020	0.923019	RBPMS;MAML2;PPP1R16A;FOXH1;CYHR1;CDH13;SLC38A8;RALGDS
XRN2_22483619_ChIP-Seq_HELA_Human	13/1529	0.924756	TIGD5;EIF4A3;LARP7;ZNF34;MAPK15;RECQL4;FAM83H;SHARPIN;PUF60;CYC1;MAF1;VPS28;GRINA
Nerf2_26677805_Chip-Seq_MACROPHAGESS_Mouse	11/1331	0.925261	MFHAS1;NRP1;TNKS;SPATC1;ZC3H3;FAM198B;GSR;OSGIN1;VPS28;SASH1;LY6E
SOX2_21211035_ChIP-Seq_LN229_Gbm	33/3420	0.92527	ITGB1;BARHL1;NRP1;MAML2;ZC3H3;WBP4;ATP1A3;GLT6D1;DENND3;C4ORF32;RXFP1;RPH3A;SOHLH1;HSF1;SLC26A11;NPTX1;TBC1D16;RBPMS;HSBP1;RBM19;OSGIN1;DDX31;LARP7;TACR3;TEX15;ZNF34;TPCN1;MFHAS1;ARC;CDH13;ARHGEF1;LHX5;TSNARE1
MYB_21317192_ChIP-Seq_ERMYB_Mouse	7/923	0.926696	RPTOR;GFI1B;GTF3C4;MAML2;UBXN8;PLAUR;DEDD2
FOXA2_19822575_ChIP-Seq_HepG2_Human	28/2968	0.927859	SLC45A4;NRP1;MAML2;TNKS;ZC3H3;CXCL17;DTX1;SPATA5;GTF2E2;MTRF1;RALGDS;TBC1D16;PURG;CBX4;RBPMS;TACR3;SCRIB;PTPN11;IQCD;BICC1;UBAC1;TPCN1;ISG20;MFHAS1;SPATC1;ARHGEF1;TSNARE1;CCDC40
FLI1_20887958_ChIP-Seq_HPC-7_Mouse	18/2030	0.929681	GPAA1;HSBP1;PLAUR;ATP1A3;LYPD4;GTF2E2;COMMD5;ISG20;RPTOR;IRGQ;GFI1B;EXOSC4;KIFC2;PUF60;MFSD3;ADCK5;SLC26A11;LHX5
KLF1_20508144_ChIP-Seq_FETAL-LIVER-ERYTHROID_Mouse	9/1144	0.932107	ITGB1;GFI1B;PTP4A3;KCNT1;LYPD4;UBAC1;DEDD2;GRINA;YWHAH
GATA1_26923725_Chip-Seq_HPCs_Mouse	1/226	0.934188	MBTPS1
SMAD1_18555785_ChIP-Seq_MESCs_Mouse	4/610	0.934809	GTF3C5;XRCC1;TSC1;CEL
HSF1_23293686_ChIP-Seq_STHDH_STRIATAL_Mouse	9/1156	0.936886	MTRF1;PSCA;BBS12;WBP4;OSGIN1;RABAC1;CNFN;YWHAH;TPCN1
WT1_25993318_ChIP-Seq_PODOCYTE_Human	33/3464	0.936911	NECAB2;ITGB1;ARHGEF26;TNKS;GRIK5;SCX;RASAL1;MROH1;RPTOR;ARL5B;TIFA;SASH1;TBC1D16;GSDMD;CADM4;CBX4;RBPMS;RBM19;GSR;TACR3;TSC1;PTPN11;MAFA;BICC1;TPCN1;BOP1;GFI1B;PTP4A3;LHX5;MEGF8;PAFAH1B3;CCDC82;PLEC
NANOG_21062744_ChIP-ChIP_HESCs_Human	6/840	0.937844	ARL5B;NA;OAS2;GSR;ATP1A3;DEDD2
STAT3_19079543_ChIP-ChIP_MESCs_Mouse	7/948	0.937856	LYNX1;CBX4;LYPD2;LHX5;LY6H;VPS28;YWHAH
RUNX_20019798_ChIP-Seq_JUKART_Human	4/616	0.93787	IL21;GSR;IQCD;SASH1
POU5F1_16153702_ChIP-ChIP_HESCs_Human	4/622	0.940801	GTF3C4;DDX31;LHX5;NEUROG2
CEBPD_23245923_ChIP-Seq_MEFs_Mouse	3/504	0.941218	NRP1;MAML2;BICC1
PAX3-FKHR_20663909_ChIP-Seq_RHABDOMYOSARCOMA_Human	8/1063	0.941317	ITGB1;MFHAS1;ARL5B;PPP1R3B;HSBP1;CLDN23;CDH13;SASH1
GF1B_26923725_Chip-Seq_HPCs_Mouse	14/1676	0.94153	MBTPS1;RBPMS;HSBP1;TNKS;GSR;RBM19;SCX;GTF2E2;FAM83H;FAM198B;UBXN8;CDH13;SASH1;YWHAH
VDR_23401126_ChIP-Seq_LCL-AND-THP1_Human	1/239	0.943777	GFI1B
SCL_21571218_ChIP-Seq_MEGAKARYOCYTES_Human	15/1784	0.94419	GTF3C5;TEX101;GPR20;SCRIB;GLT6D1;OPLAH;TPCN1;GFI1B;PTP4A3;ARC;EXOSC4;RHPN1;PAEP;TSNARE1;NEUROG2
TCF3_18692474_ChIP-Seq_MEFs_Mouse	5/745	0.944642	BARHL1;LARP7;CDH13;PAFAH1B3;SASH1
SOX2_18692474_ChIP-Seq_MESCs_Mouse	31/3319	0.946243	SLC45A4;BARHL1;DET1;GTF3C4;GPAA1;ZC3H3;LYPD3;DEDD2;CD79A;TMEM145;NRBP2;EXOSC4;RALGDS;SASH1;MBTPS1;PLAUR;DDX31;LARP7;XRCC1;MAFA;MAPK15;IL2;ARC;BDH2;OAS2;CDH13;LHX5;PAFAH1B3;VPS28;LY6E;DGKH
NANOG_18692474_ChIP-Seq_MEFs_Mouse	17/1989	0.946484	BARHL1;DET1;MBTPS1;GSR;LARP7;DDX54;IL2;ISG20;GFI1B;CLDN23;ERF;CDH13;LY6H;RALGDS;NEUROG2;SASH1;LY6E
OCT4_18692474_ChIP-Seq_MEFs_Mouse	17/1992	0.947286	BARHL1;GPAA1;FOXH1;PLAUR;LARP7;XRCC1;DTX1;IL2;DEDD2;COMMD5;CDH13;ARHGEF1;LHX5;PAFAH1B3;RALGDS;VPS28;LY6E
CTNNB1_20615089_ChIP-ChIP_FETAL_BRAIN_Human	4/637	0.947588	GRIK5;ZNF526;DEDD2;ZNF574
TAF15_26573619_Chip-Seq_HEK293_Human	1/247	0.948972	IL2
P300_19829295_ChIP-Seq_ESCs_Human	17/2000	0.949373	NRP1;RBPMS;RBM19;WBP4;TACR3;SPATA5;CNFN;C4ORF32;MRPL46;RXFP1;GTF2E2;RPH3A;RPTOR;MFHAS1;PPP1R3B;NEUROG2;PURG
SMRT_27268052_Chip-Seq_Bcells_Human	17/2000	0.949373	ITGB1;SLC45A4;TSTA3;GTF3C5;HSBP1;DENND3;MRPL46;MFHAS1;MTRF1;SPATC1;CLDN23;NPTX1;NEUROG2;SASH1;TBC1D16;YWHAH;CD177
MYB_26560356_Chip-Seq_TH1_Human	17/2000	0.949373	LCN9;NRP1;DGAT1;HSBP1;GML;GSR;WBP4;AEN;CEL;TPCN1;ISG20;CD79A;ARL5B;EXOSC4;ZNF428;TIFA;PLEC
SOX2_22085726_ChIP-Seq_NPCs_Mouse	17/2000	0.949373	SDS;LRRC24;RBPMS;TEX101;OSGIN1;MAFA;UBAC1;GBGT1;CENPE;SHARPIN;PUF60;EEF1D;PPP1R3B;SPATC1;NAA16;CYC1;MEGF8
FOXA1_25552417_ChIP-Seq_VCAP_Human	17/2000	0.949373	SLC45A4;LYNX1;PSCA;DDX31;PHYHIPL;GLT6D1;CAMSAP1;TPCN1;RPTOR;PTP4A3;EXOSC4;TSNARE1;CCDC82;ZNF575;SASH1;PLEC;CD177
CREB1_26743006_Chip-Seq_LNCaP-abl_Human	17/2000	0.949373	NRP1;LYNX1;LRRC24;CBX4;PSCA;FOXH1;OSGIN1;LYPD3;AEN;MAFA;ARL5B;CDH13;ARHGEF1;PHLDB3;SLC39A4;CD177;DGKH
CDX2_22108803_ChIP-Seq_LS180_Human	17/2000	0.949373	NRP1;MBTPS1;SDS;CBX4;HSBP1;RBM19;TSC1;CAMSAP1;FAM83H;ISG20;PPP1R3B;CCDC7;CLDN23;LY6H;ALPK1;PHLDB3;CD177
STAT1_17558387_ChIP-Seq_HELA_Human	17/2000	0.949373	SLC45A4;NRP1;SCX;GPR20;GPT;OPLAH;POU2F2;BICC1;IL2;GBGT1;RPH3A;GFI1B;SOHLH1;HSF1;SLC38A8;PLEC;YWHAH
FOXH1_21741376_ChIP-Seq_EPCs_Human	17/2000	0.949373	SNORA61;GTF3C4;MAML2;PLAUR;LYPD2;RASAL1;SDSL;MRPL46;WRN;SOHLH1;CLDN23;DMRTC2;LHX5;ZNF623;SNORA11;VPS28;DGKH
RING1B_27294783_Chip-Seq_NPCs_Mouse	17/2000	0.949373	BARHL1;CBX4;MAML2;GAA;TEX15;MAFA;RXFP1;BICC1;SCRT1;GBGT1;MFHAS1;CLDN23;TIFA;LHX5;NPTX1;NEUROG2;TBC1D16
BRD4_27068464_Chip-Seq_AML-cells_Mouse	17/2000	0.949373	DGAT1;PSCA;GPAA1;GPT;ISG20;PPP2CB;IRGQ;PTP4A3;EXOSC4;PUF60;PPP1R3B;SPATC1;TIFA;ARHGEF1;RABAC1;GRINA;PLEC
ESET_19884257_ChIP-Seq_ESCs_Mouse	17/2000	0.949373	LY6K;NRP1;CADM4;MAML2;MRPS11;CXCL17;GPR20;CEL;SDSL;MFHAS1;FAM198B;ERF;CDH13;MEGF8;CARD14;LY6E;PLEC
ETS1_21867929_ChIP-Seq_TH2_Mouse	17/2000	0.949373	SLC45A4;DGAT1;CPSF1;GTF3C5;GAA;WBP4;GPT;DENND3;COMMD5;SHARPIN;PUF60;OAS2;LHX5;CYC1;PHLDB3;RALGDS;TBC1D16
SMC1_22415368_ChIP-Seq_MEFs_Mouse	17/2000	0.949373	LRRC24;GTF3C5;GPAA1;GAA;CNFN;POU2F2;MAFA;BICC1;SLURP1;UBAC1;MTRF1;PUF60;FAM198B;LY6D;PLBD2;NEUROG2;PLEC
CEBPB_20513432_ChIP-Seq_MACROPHAGES_Mouse	17/2000	0.949373	IL21;GSDMD;DGAT1;GTF3C5;ZC3H3;EIF4A3;OPLAH;GTF2E2;GBGT1;RPH3A;ARL5B;SHARPIN;OAS2;SPATC1;VPS28;LY6E;GRINA
LXR_22158963_ChIP-Seq_LIVER_Mouse	17/2000	0.949373	RBPMS;WBP4;OSGIN1;GPT;SDSL;GTF2E2;RPTOR;MFHAS1;GFI1B;PUF60;PPP1R3B;SPATC1;ETHE1;ERF;SASH1;TBC1D16;PLEC
STAT5_23275557_ChIP-Seq_MAMMARY-EPITHELIUM_Mouse	9/1197	0.951084	TMEM144;RPTOR;NRP1;ARL5B;PPP1R3B;TACR3;OPLAH;ALPK1;SASH1
MYC_18555785_ChIP-Seq_MESCs_Mouse	9/1200	0.952004	MBTPS1;EXOSC4;CPSF1;FOXH1;RBM19;EIF4A3;SCRIB;NUDT6;LY6E
NFE2L2_22581777_ChIP-Seq_LYMPHOBLASTOID_Human	3/527	0.952108	MAML2;CBX4;GTF2E2
RCOR2_21632747_ChIP-Seq_MESCs_Mouse	2/401	0.95356	PTPN11;DGKH
NACC1_18358816_ChIP-ChIP_MESCs_Mouse	5/769	0.953908	RBPMS;PPP1R16A;FOXH1;PHYHIPL;SLC39A4
FOXP3_17237761_ChIP-ChIP_TREG_Mouse	1/257	0.954798	NRP1
IRF8_22096565_ChIP-ChIP_GC-B_Mouse	5/772	0.954962	ITGB1;ISG20;MTRF1;GTF3C5;GRINA
ZNF217_24962896_ChIP-Seq_MCF-7_Human	12/1522	0.955069	SLC45A4;NRP1;MBTPS1;ARL5B;RBPMS;MAML2;HSBP1;OSGIN1;DENND3;TSNARE1;C4ORF32;TPCN1
FUS_26573619_Chip-Seq_HEK293_Human	3/543	0.958545	CENPE;LRRC24;SASH1
TP53_20018659_ChIP-ChIP_R1E_Mouse	8/1122	0.96019	DET1;CBX4;ADCK5;LHX5;NPTX1;MAFA;NEUROG2;GRINA
HNF4A_19761587_ChIP-ChIP_CACO-2_Human	8/1126	0.961248	MTRF1;WBP4;DDX54;JRKL;SPATA5;NUDT6;VPS28;TBC1D16
SPI1_20176806_ChIP-Seq_THIOMACROPHAGE_Mouse	13/1654	0.962179	RBPMS;CYHR1;GPT;CEL;IQCD;SDSL;COMMD5;TMEM144;IRGQ;SHARPIN;EXOSC4;VPS28;GRINA
CREM_20920259_ChIP-Seq_GC1-SPG_Mouse	57/5776	0.962771	ITGB1;ZC3H3;EIF4A3;OPLAH;NUDT6;RPTOR;ARL5B;CLDN23;UBXN8;MAF1;YWHAH;TIGD5;DGAT1;GAA;DDX54;TSC1;SCRIB;EEF1D;ERF;CDH13;PAFAH1B3;CCDC40;LRRC14;GTF3C4;TNKS;TEX101;ATP1A3;PHYHIPL;DENND3;CAMSAP1;GTF2E2;DEDD2;FAM83H;PPP2CB;WRN;PUF60;HSF1;RABAC1;SASH1;MBTPS1;CADM4;CPSF1;GSR;CYHR1;LARP7;XRCC1;PTPN11;MAFA;BICC1;UBAC1;SCRT1;TPCN1;IRGQ;CENPE;DMRTC2;ADCK5;LHX5
TP53_22573176_ChIP-Seq_HFKS_Human	10/1348	0.963326	ITGB1;IL21;WRN;PPP1R3B;ZC3H3;TIFA;AP1AR;ALPK1;MAFA;YWHAH
MYCN_18555785_ChIP-Seq_MESCs_Mouse	19/2261	0.96355	LRRC14;MBTPS1;TIGD5;GTF3C4;FOXH1;RBM19;DDX31;SCRIB;TSC1;SPATA5;COMMD5;RECQL4;PPP2CB;EXOSC4;HSF1;CYC1;MAF1;RALGDS;SASH1
ELK1_19687146_ChIP-ChIP_HELA_Human	6/916	0.964157	ARL5B;TNKS;RBM19;PTPN11;JRKL;TBC1D16
ARNT_22903824_ChIP-Seq_MCF-7_Human	7/1029	0.964441	RPTOR;NRP1;ARL5B;TSNARE1;CARD14;NEUROG2;TPCN1
SFPI1_20887958_ChIP-Seq_HPC-7_Mouse	20/2369	0.965341	LRRC14;TIGD5;GPAA1;HSBP1;GSR;PPP1R16A;OSGIN1;DDX31;RASAL1;GTF2E2;RPTOR;PPP2CB;IRGQ;ARL5B;MFSD3;HSF1;ADCK5;PHLDB3;MAF1;YWHAH
CTCF_18555785_ChIP-Seq_MESCs_Mouse	12/1568	0.965739	DET1;PPP2CB;GFI1B;BDH2;CPSF1;GAA;MFSD3;ADCK5;POU2F2;MAFA;MAF1;PAFAH1B3
E2F1_21310950_ChIP-Seq_MCF-7_Human	8/1145	0.965938	ITGB1;NA;KBTBD6;GPAA1;CCDC7;DDX54;ADCK5;MRPL46
CTBP1_25329375_ChIP-Seq_LNCAP_Human	8/1145	0.965938	MAML2;RBM19;LHX5;RABAC1;POU2F2;C8ORF33;DEDD2;PURG
YY1_23942234_ChIP-Seq_MYOBLASTS_AND_MYOTUBES_Mouse	11/1466	0.966169	RPTOR;PUF60;TNKS;HSF1;RBM19;TSC1;SPATA5;MRPL46;PLEC;DGKH;TPCN1
TCFAP2C_20176728_ChIP-ChIP_TROPHOBLAST_STEM_CELLS_Mouse	23/2667	0.966379	SLC45A4;TSTA3;DET1;MBTPS1;CBX4;GSR;FOXH1;OSGIN1;LARP7;DDX54;SPATA5;TPCN1;BOP1;KCNT1;SHARPIN;EXOSC4;EEF1D;ETHE1;SLC26A11;RALGDS;SLC39A4;SASH1;LY6E
ISL1_27105846_Chip-Seq_CPCs_Mouse	12/1576	0.967346	RPH3A;NRP1;RBPMS;TNKS;CLDN23;RBM19;ERF;DTX1;LHX5;SPATA5;PAFAH1B3;DEDD2
ZFX_18555785_ChIP-Seq_MESCs_Mouse	29/3249	0.967642	ITGB1;LRRC14;DET1;GTF3C5;TNKS;EIF4A3;WBP4;PPP2CB;WRN;HSF1;RABAC1;MAF1;RALGDS;SLC39A4;TIGD5;DGAT1;CPSF1;GAA;PPP1R16A;FOXH1;GSR;XRCC1;DDX54;SCRIB;PTPN11;ARC;EEF1D;ADCK5;LY6E
NFIB_24661679_ChIP-Seq_LUNG_Mouse	3/573	0.968491	PTP4A3;AP1AR;TBC1D16
STAT3_24763339_ChIP-Seq_IMN-ESCs_Mouse	14/1788	0.968525	ITGB1;BARHL1;GTF3C4;RBPMS;MAML2;HSBP1;PHYHIPL;MAPK15;RPTOR;SLC26A11;LHX5;NEUROG2;SASH1;DGKH
RNF2_27304074_Chip-Seq_NSC_Mouse	7/1052	0.969837	BARHL1;CBX4;PHYHIPL;LHX5;NPTX1;MAFA;NEUROG2
CTBP2_25329375_ChIP-Seq_LNCAP_Human	7/1053	0.970054	FAM83H;GSR;CLDN23;TACR3;JRKL;SNORA76;PURG
GATA3_21878914_ChIP-Seq_MCF-7_Human	16/2000	0.970121	SLC45A4;NRP1;MBTPS1;SDS;GPR20;XRCC1;TSC1;SDSL;GTF2E2;ETHE1;CLDN23;NAA16;CYC1;PHLDB3;ZNF575;SASH1
NCOR_22424771_ChIP-Seq_293T_Human	16/2000	0.970121	ITGB1;DET1;CADM4;HSBP1;MRPS11;EIF4A3;PHYHIPL;SDSL;MRPL46;BICC1;ISG20;KBTBD6;LHX5;PHLDB3;PURG;CD177
NCOR1_26117541_ChIP-Seq_K562_Human	16/2000	0.970121	LRRC14;BARHL1;GSDMD;TIGD5;ZC3H3;OSGIN1;LYPD4;JRKL;UBAC1;ZNF428;SLC38A8;MEGF8;RALGDS;ZNF576;SLC39A4;PLEC
EBNA1_20929547_Chip-Seq_RAJI-cells_Human	16/2000	0.970121	ITGB1;TSTA3;CPSF1;GAA;GPR20;LYPD3;TSC1;OPLAH;SLURP1;ZNF7;TPCN1;PARP10;ERF;RALGDS;SLC39A4;PLEC
FOXM1_26456572_ChIP-Seq_MCF-7_Human	16/2000	0.970121	ITGB1;NRP1;MBTPS1;RBPMS;GTF3C5;MAML2;HSBP1;AP1AR;C4ORF32;GTF2E2;UBAC1;TPCN1;FAM198B;CLDN23;TIFA;SASH1
JUND_26020271_ChIP-Seq_SMOOTH_MUSCLE_Human	16/2000	0.970121	LY6K;PSCA;IRGC;CYHR1;AP1AR;AEN;ISG20;CENPE;PPP2CB;BBS12;TIFA;CDH13;NAA16;RALGDS;SASH1;PLEC
MYB_26560356_Chip-Seq_TH2_Human	16/2000	0.970121	ZC3H3;CXCL17;DENND3;CEL;SCARNA15;ISG20;PARP10;CD79A;PPP2CB;ARL5B;CCDC7;TIFA;PHLDB3;LY6E;PLEC;YWHAH
AR_21915096_ChIP-Seq_LNCaP-1F5_Human	16/2000	0.970121	SLC45A4;IL21;MBTPS1;CBX4;PSCA;GSR;IRGC;EIF4A3;AP1AR;GTF2E2;UBAC1;ISG20;PPP2CB;PTP4A3;BDH2;FAM198B
FLI1_26923725_Chip-Seq_MACROPHAGESS_Mouse	16/2000	0.970121	DGAT1;OSGIN1;DDX31;SCRT1;COMMD5;RECQL4;PARP10;CD79A;GFI1B;OAS2;CDH13;ARHGEF1;NPTX1;SLC38A8;GRINA;YWHAH
RUNX2_24764292_ChIP-Seq_MC3T3_Mouse	16/2000	0.970121	SLC45A4;MBTPS1;TIGD5;GTF3C5;OSGIN1;PLAUR;SCX;AEN;POU2F2;ARL5B;PPP1R3B;TIFA;PHLDB3;MAF1;RALGDS;TBC1D16
JUN_26020271_ChIP-Seq_SMOOTH_MUSCLE_Human	16/2000	0.970121	LY6K;PSCA;IRGC;WBP4;CYHR1;AP1AR;AEN;ISG20;PPP2CB;OBP2B;PPP1R3B;BBS12;CDH13;NAA16;RALGDS;PLEC
CREB1_26743006_Chip-Seq_LNCaP_Human	16/2000	0.970121	LRRC14;NRP1;FOXH1;OSGIN1;CYHR1;PLAUR;DDX54;GPT;AEN;MAPK15;BICC1;SCRT1;SLURP1;ARC;SLC39A4;TBC1D16
GATA3_21867929_ChIP-Seq_CD8_Mouse	16/2000	0.970121	LCN9;MBTPS1;CBX4;TSC1;IQCD;SPATA5;TMEM144;RPH3A;WRN;ARL5B;ARC;SOHLH1;EEF1D;UBXN8;VPS28;CD177
EGR1_23403033_ChIP-Seq_LIVER_Mouse	6/944	0.97096	TMEM144;MTRF1;MAML2;SPATC1;GSR;ALPK1
TCF3_18467660_ChIP-ChIP_MESCs_Mouse	10/1388	0.971606	LRRC14;ITGB1;OAS2;SCX;SCRIB;PTPN11;MAFA;RALGDS;SCRT1;SASH1
PPARG_20176806_ChIP-Seq_3T3-L1_Mouse	14/1807	0.971804	DGAT1;CBX4;HSBP1;TNKS;GPT;DENND3;OPLAH;PPP1R3B;SPATC1;FAM198B;CDH13;LHX5;LY6H;LY6E
SALL4_18804426_ChIP-ChIP_MESCs_Mouse	7/1062	0.971943	ITGB1;RBPMS;GRIK5;CDH13;MAFA;SASH1;LY6E
HOXC9_25013753_ChIP-Seq_NEUROBLASTOMA_BE2-C_Human	16/2014	0.972362	NRP1;GTF3C5;MAML2;HSBP1;RBM19;TSC1;SPATA5;MRPL46;RPH3A;RPTOR;KBTBD6;BBS12;ZNF526;LHX5;MEGF8;PAFAH1B3
GATA2_20887958_ChIP-Seq_HPC-7_Mouse	13/1708	0.97246	PPP1R16A;ATP1A3;TACR3;SCRIB;RASAL1;TPCN1;PPP2CB;GFI1B;ETHE1;NAA16;RABAC1;PHLDB3;CARD14
PPARG_20176806_ChIP-Seq_THIOMACROPHAGE_Mouse	5/837	0.973034	GSDMD;DGAT1;LYPD3;OPLAH;GBGT1
DROSHA_22980978_ChIP-Seq_HELA_Human	2/456	0.97354	TSNARE1;PLBD2
E2F1_17053090_ChIP-ChIP_MCF-7_Human	13/1726	0.975287	DET1;MAML2;TEX101;XRCC1;SGSH;KBTBD6;CDH13;LHX5;RABAC1;CARD14;YWHAH;ZNF574;DGKH
SUZ12_18974828_ChIP-Seq_MESCs_Mouse	15/1934	0.975562	NRP1;TIGD5;CBX4;DTX1;MAFA;BICC1;MFHAS1;KCNT1;PPP1R3B;CLDN23;CDH13;LHX5;NPTX1;LY6H;NEUROG2
GATA1_19941826_ChIP-Seq_K562_Human	6/967	0.975641	GFI1B;CPSF1;RBM19;CLDN23;UBAC1;DEDD2
OLIG2_23332759_ChIP-Seq_OLIGODENDROCYTES_Mouse	16/2040	0.976131	NRP1;DET1;WBP4;PHYHIPL;GPR20;TACR3;ARHGAP39;JRKL;SPATA5;GTF2E2;RPTOR;MFHAS1;CCDC7;FAM198B;CCDC82;PURG
AR_20517297_ChIP-Seq_VCAP_Human	16/2047	0.977065	ITGB1;NRP1;SDS;PSCA;MRPS11;WBP4;XRCC1;TEX15;SPATA5;TPCN1;SGSH;TMEM144;PPP1R3B;NPTX1;CYC1;PLEC
E2F1_18555785_ChIP-Seq_MESCs_Mouse	38/4172	0.977182	TSTA3;DET1;GTF3C5;GPAA1;MRPS11;WBP4;DENND3;OPLAH;SPATA5;NUDT6;GTF2E2;PPP2CB;WRN;MTRF1;SHARPIN;EXOSC4;SLC26A11;CYC1;RABAC1;SASH1;SLC39A4;CPSF1;RBPMS;HSBP1;FOXH1;GSR;PLAUR;XRCC1;DDX54;TSC1;CENPE;ARC;EEF1D;ETHE1;ERF;ADCK5;PAFAH1B3;LY6E
KLF4_25985364_ChIP-Seq_ATHEROSCLEROSIS_LESION_Mouse	8/1211	0.978521	RPH3A;GRIK5;FOXH1;GSR;PLAUR;GPT;LHX5;CYC1
HIF1A_21447827_ChIP-Seq_MCF-7_Human	1/321	0.979226	MBTPS1
CTNNB1_20460455_ChIP-Seq_HCT116_Human	6/988	0.979298	MFHAS1;GSR;IQCD;VPS28;CAMSAP1;TBC1D16
POU5F1_18358816_ChIP-ChIP_MESCs_Mouse	4/753	0.9804	TMEM144;DET1;PPP1R16A;FOXH1
GABP_17652178_ChIP-ChIP_JURKAT_Human	6/1001	0.981301	MTRF1;EXOSC4;GTF3C5;SPATA5;C8ORF33;ZNF7
RUNX1_17652178_ChIP-ChIP_JURKAT_Human	6/1003	0.981592	ITGB1;KBTBD6;RBPMS;HSF1;LHX5;LY6E
CREB1_23762244_ChIP-Seq_HIPPOCAMPUS_Rat	19/2393	0.981973	LRRC14;GTF3C4;DGAT1;CBX4;TNKS;ZC3H3;EIF4A3;DDX31;LARP7;IQCD;SCRT1;UBAC1;DEDD2;SHARPIN;PUF60;EEF1D;ERF;ADCK5;PLEC
SPI1_22096565_ChIP-ChIP_GC-B_Mouse	12/1676	0.982477	SLC45A4;ISG20;BOP1;CD79A;MTRF1;GFI1B;GPAA1;TNKS;GRIK5;HSF1;DTX1;COMMD5
BACH1_22875853_ChIP-PCR_HELA_AND_SCP4_Human	9/1352	0.982614	NRP1;PSCA;LHX5;DENND3;LY6H;CARD14;SLURP1;NEUROG2;TPCN1
GATA3_27048872_Chip-Seq_THYMUS_Human	15/2000	0.983454	ZC3H3;GSR;CXCL17;RASAL1;IQCD;C4ORF32;CAMSAP1;RPTOR;MFHAS1;OAS2;ZNF526;SNORA76;ALPK1;C8ORF33;LY6E
PU.1_20176806_ChIP-Seq_MACROPHAGES_Mouse	15/2000	0.983454	ZC3H3;GPT;PTPN11;TEX15;OPLAH;CAMSAP1;GBGT1;COMMD5;TPCN1;TMEM144;RPH3A;IRGQ;OAS2;RHPN1;SASH1
SMAD4_21741376_ChIP-Seq_EPCs_Human	15/2000	0.983454	NRP1;SDS;RBM19;DDX54;TACR3;RASAL1;GLT6D1;TMEM144;MFHAS1;KCNT1;SOHLH1;PPP1R3B;CLDN23;CDH13;DGKH
SMAD2/3_21741376_ChIP-Seq_EPCs_Human	15/2000	0.983454	NRP1;SDS;MAML2;HSBP1;RBM19;PLAUR;PHYHIPL;RASAL1;PTPN11;MFHAS1;PPP1R3B;CDH13;SNORA11;SASH1;DGKH
CTCF_27219007_Chip-Seq_ERYTHROID_Human	15/2000	0.983454	NRP1;CBX4;MAML2;GAA;GSR;PLAUR;CXCL17;DDX54;LYPD3;NRBP2;PUF60;MFSD3;HSF1;ARHGEF1;NPTX1
PPARA_22158963_ChIP-Seq_LIVER_Mouse	15/2000	0.983454	NRP1;OSGIN1;GPT;OPLAH;SDSL;TPCN1;EEF1D;PPP1R3B;SPATC1;LY6D;ADCK5;VPS28;SLC39A4;SASH1;PLEC
RXR_22158963_ChIP-Seq_LIVER_Mouse	15/2000	0.983454	NRP1;RBPMS;GAA;WBP4;OSGIN1;XRCC1;GPT;SDSL;TPCN1;IRGQ;PPP1R3B;SPATC1;TIFA;LY6D;LY6E
SA1_22415368_ChIP-Seq_MEFs_Mouse	15/2000	0.983454	NRP1;LRRC24;RBPMS;GPAA1;PHYHIPL;SLURP1;MTRF1;GFI1B;EXOSC4;FAM198B;LY6D;PLBD2;GRINA;PLEC;YWHAH
GATA3_24758297_ChIP-Seq_MCF-7_Human	15/2000	0.983454	ITGB1;SLC45A4;NRP1;MBTPS1;PSCA;IQCD;MRPL46;RPTOR;FAM198B;HSF1;SNORA76;CCDC82;SASH1;GRINA;PLEC
CEBPB_26923725_Chip-Seq_HEMOGENIC-ENDOTHELIUM_Mouse	15/2000	0.983454	HSBP1;RBM19;SCX;ATP1A3;FAM83H;RPTOR;MFHAS1;PPP1R3B;FAM198B;CLDN23;CDH13;ARHGEF1;NPTX1;TBC1D16;YWHAH
CTCF_21964334_Chip-Seq_Bcells_Human	15/2000	0.983454	SNORA61;MBTPS1;CBX4;RBPMS;MRPS11;FOXH1;RBM19;WBP4;PTPN11;POU2F2;GBGT1;KIFC2;SLC38A8;CYC1;RABAC1
KLF4_26769127_Chip-Seq_PDAC-Cell_line_Human	15/2000	0.983454	SLC45A4;NRP1;CBX4;MAML2;LYPD3;AEN;ZNF34;BICC1;GTF2E2;TPCN1;ISG20;ARL5B;LY6D;ARHGEF1;SLC26A11
CEBPB_21427703_ChIP-Seq_3T3-L1_Mouse	15/2000	0.983454	CBX4;CXCL17;ATP1A3;AEN;IQCD;IL2;ISG20;GFI1B;PPP1R3B;BBS12;FAM198B;CDH13;RALGDS;SASH1;YWHAH
SOX2_27498859_Chip-Seq_STOMACH_Mouse	15/2000	0.983454	SLC45A4;GSDMD;RBPMS;PSCA;TNKS;GSR;CXCL17;LYPD2;SDSL;CAMSAP1;DEDD2;LHX5;RALGDS;SASH1;CCDC40
CDX2_20551321_ChIP-Seq_CACO-2_Human	2/504	0.983969	PHYHIPL;TBC1D16
JUN_21703547_ChIP-Seq_K562_Human	11/1585	0.984238	DET1;GRIK5;MRPS11;ATP1A3;ARHGEF1;POU2F2;RABAC1;MRPL46;IL2;DEDD2;ZNF574
TCF7L2_21901280_ChIP-Seq_H4IIE_Rat	6/1023	0.984286	RECQL4;TNKS;ARHGEF1;SCRIB;AP1AR;PLEC
NANOG_18700969_ChIP-ChIP_MESCs_Mouse	1/344	0.9843	SLC39A4
SMARCA4_23332759_ChIP-Seq_OLIGODENDROCYTES_Mouse	20/2522	0.98462	IL21;HSBP1;ZC3H3;WBP4;PHYHIPL;AP1AR;ARHGAP39;JRKL;MRPL46;BICC1;TPCN1;TMEM144;NRBP2;BDH2;EEF1D;CCDC7;FAM198B;TIFA;CDH13;CCDC82
ZFP42_18358816_ChIP-ChIP_MESCs_Mouse	10/1480	0.984639	MTRF1;OAS2;GRIK5;MRPS11;GAA;DDX54;MRPL46;MAPK15;SCRT1;NEUROG2
SUZ12_20075857_ChIP-Seq_MESCs_Mouse	39/4356	0.984808	NECAB2;BARHL1;NRP1;SCX;ATP1A3;DTX1;LYPD3;DENND3;FAM83H;RPH3A;NRBP2;KCNT1;TIFA;CLDN23;RHPN1;NPTX1;TBC1D16;TIGD5;CADM4;LRRC24;DGAT1;CBX4;TACR3;CNFN;MAFA;MAPK15;BICC1;SCRT1;MFHAS1;IRGQ;EEF1D;PPP1R3B;ETHE1;CDH13;LHX5;LY6H;PHLDB3;NEUROG2;CCDC40
SMARCD1_25818293_ChIP-Seq_ESCs_Mouse	16/2119	0.984935	SLC45A4;ARHGEF26;TACR3;SPATA5;CAMSAP1;WRN;ARL5B;PPP1R3B;BBS12;CCDC7;CDH13;NAA16;SLC38A8;ALPK1;PHLDB3;DGKH
MYC_18358816_ChIP-ChIP_MESCs_Mouse	29/3413	0.985186	GTF3C4;GPAA1;GRIK5;ZC3H3;SPATA5;NUDT6;DEDD2;RECQL4;SHARPIN;EXOSC4;HSF1;CYC1;MAF1;TBC1D16;MBTPS1;TIGD5;LRRC24;CPSF1;GAA;DDX31;XRCC1;DDX54;SCRT1;BOP1;EEF1D;PPP1R3B;PAFAH1B3;LY6E;CCDC40
TAF7L_23326641_ChIP-Seq_C3H10T1-2_Mouse	5/912	0.985461	NRP1;DGAT1;CPSF1;CBX4;OSGIN1
PADI4_21655091_ChIP-ChIP_MCF-7_Human	6/1037	0.985947	KBTBD6;ZC3H3;WBP4;LARP7;MRPL46;ZNF576
CCND1_20090754_ChIP-ChIP_RETINA_Mouse	16/2137	0.986476	NRP1;LRRC24;CBX4;GRIK5;ZC3H3;CYHR1;DDX54;DEDD2;IRGQ;SHARPIN;KIFC2;MFSD3;RABAC1;MAF1;PAFAH1B3;CCDC40
KDM5B_21448134_ChIP-Seq_MESCs_Mouse	32/3724	0.986782	ITGB1;NRP1;GTF3C4;TNKS;EIF4A3;WBP4;SPATA5;GTF2E2;RPTOR;PPP2CB;ARL5B;WRN;NPTX1;SASH1;TBC1D16;MBTPS1;LYNX1;CBX4;RBPMS;DDX31;TSC1;AP1AR;AEN;MAFA;IL2;CENPE;CDH13;LHX5;NAA16;NEUROG2;CCDC40;DGKH
FOXM1_26100407_CHIP-SEQ_Hek293_flp-in_Human	14/1934	0.986943	ITGB1;NRP1;GTF3C5;MAML2;FOXH1;LYPD3;CNFN;SCRT1;DEDD2;MFSD3;ERF;ARHGEF1;ZNF623;MAF1
EOMES_21245162_ChIP-Seq_HESCs_Human	5/932	0.987723	ITGB1;ISG20;NRP1;WBP4;PLAUR
MTF2_20144788_ChIP-Seq_MESCs_Mouse	24/2981	0.988955	BARHL1;NRP1;TIGD5;DGAT1;CBX4;ATP1A3;TACR3;DTX1;MAFA;MAPK15;BICC1;SCRT1;MFHAS1;KCNT1;EEF1D;CLDN23;TIFA;CDH13;LHX5;NPTX1;LY6H;PHLDB3;NEUROG2;DGKH
MYCN_21190229_ChIP-Seq_SHEP-21N_Human	1/373	0.988975	CLDN23
TBX3_20139965_ChIP-Seq_MESCs_Mouse	6/1068	0.989061	TSTA3;LARP7;ARHGEF1;RABAC1;MAF1;SASH1
TBX3_20139965_ChIP-Seq_ESCs_Mouse	6/1070	0.989238	TSTA3;LARP7;ARHGEF1;RABAC1;MAF1;SASH1
CNOT3_19339689_ChIP-ChIP_MESCs_Mouse	10/1547	0.990387	ITGB1;BOP1;ARC;LRRC24;DGAT1;HSF1;PHYHIPL;SCRIB;NPTX1;NEUROG2
PPARG_23326641_ChIP-Seq_C3H10T1-2_Mouse	4/838	0.990848	MBTPS1;WRN;CPSF1;WBP4
CHD1_19587682_ChIP-ChIP_MESCs_Mouse	4/843	0.991257	MBTPS1;ARL5B;TNKS;VPS28
STAT3_18555785_ChIP-Seq_MESCs_Mouse	14/1997	0.991277	SLC45A4;GTF3C5;MAML2;RBM19;PHYHIPL;PTPN11;OPLAH;GBGT1;SGSH;FAM83H;TMEM144;RPTOR;VPS28;PLEC
NANOG_19829295_ChIP-Seq_ESCs_Human	14/2000	0.991446	MAML2;WBP4;CYHR1;LARP7;DDX54;RASAL1;ARHGAP39;NUDT6;GTF2E2;ARHGEF1;LHX5;PLBD2;SASH1;DGKH
SOX2_19829295_ChIP-Seq_ESCs_Human	14/2000	0.991446	MAML2;WBP4;CYHR1;LARP7;DDX54;RASAL1;ARHGAP39;NUDT6;GTF2E2;ARHGEF1;LHX5;PLBD2;SASH1;DGKH
FOXA1_21572438_ChIP-Seq_LNCaP_Human	14/2000	0.991446	MBTPS1;GSR;WBP4;RASAL1;JRKL;RXFP1;SCARNA15;GTF2E2;TMEM144;MFHAS1;KBTBD6;ALPK1;RALGDS;SNORA11
TCF21_26020271_ChIP-Seq_SMOOTH_MUSCLE_Human	14/2000	0.991446	RBPMS;GSR;OSGIN1;AEN;POU2F2;MAFA;BICC1;CAMSAP1;ISG20;BDH2;SPATC1;RABAC1;TBC1D16;PLEC
CJUN_26792858_Chip-Seq_BT549_Human	14/2000	0.991446	ITGB1;LY6K;NRP1;PSCA;DENND3;AP1AR;TEX15;IQCD;SPATA5;BICC1;IL2;PPP2CB;ERF;RALGDS
TAF2_19829295_ChIP-Seq_ESCs_Human	14/2000	0.991446	CADM4;DGAT1;PLAUR;ARHGAP39;SPATA5;SDSL;NUDT6;RXFP1;NRBP2;ETHE1;LY6D;VPS28;SLC39A4;DGKH
MAF_26560356_Chip-Seq_TH1_Human	14/2000	0.991446	MAML2;WBP4;CYHR1;ATP1A3;AEN;POU2F2;FAM83H;CD79A;PPP1R3B;ETHE1;TIFA;PHLDB3;ZNF575;PLEC
ETS1_22383799_ChIP-Seq_G1ME_Mouse	14/2000	0.991446	DGAT1;GTF3C5;GSR;WBP4;PHYHIPL;LYPD4;SPATA5;MAFA;RXFP1;SGSH;TMEM144;PTP4A3;LY6D;DGKH
SMRT_22465074_ChIP-Seq_MACROPHAGES_Mouse	14/2000	0.991446	NRP1;DGAT1;RBPMS;WBP4;DDX31;POU2F2;IL2;GTF2E2;SGSH;MFHAS1;TIFA;MEGF8;ALPK1;PLEC
ASH2L_23239880_ChIP-Seq_MESCs_Mouse	27/3336	0.991975	ITGB1;MAML2;CXCL17;PHYHIPL;DENND3;SPATA5;GTF2E2;TMEM144;RPTOR;ARL5B;EXOSC4;UBXN8;NPTX1;SLC39A4;YWHAH;CPSF1;CBX4;RBPMS;FOXH1;DDX31;TSC1;MRPL46;UBAC1;CENPE;BBS12;CDH13;PAFAH1B3
NANOG_18347094_ChIP-ChIP_MESCs_Mouse	13/1908	0.992276	SLC45A4;DET1;MBTPS1;TIGD5;PPP1R16A;FOXH1;LARP7;MAFA;SCRT1;TMEM144;PPP1R3B;NEUROG2;SASH1
NANOG_18358816_ChIP-ChIP_MESCs_Mouse	7/1232	0.992338	OAS2;ZC3H3;GSR;PLAUR;LHX5;SCRT1;SASH1
TCF3_18692474_ChIP-Seq_MESCs_Mouse	8/1351	0.992408	BARHL1;TMEM145;ZC3H3;LARP7;CDH13;MAFA;PAFAH1B3;SASH1
ETV2_25802403_ChIP-Seq_MESCs_Mouse	5/1000	0.993175	MRPS11;LYPD3;MRPL46;NUDT6;BICC1
EST1_17652178_ChIP-ChIP_JURKAT_Human	5/1001	0.993235	MTRF1;KBTBD6;RBM19;MRPL46;ZNF576
E2F4_17652178_ChIP-ChIP_JURKAT_Human	5/1002	0.993294	ARL5B;GTF3C5;TNKS;MRPS11;PURG
SOX2_20726797_ChIP-Seq_SW620_Human	19/2564	0.993343	SLC45A4;TSTA3;DGAT1;CBX4;TNKS;PLAUR;PHYHIPL;FAM83H;NRBP2;WRN;ARL5B;ERF;CDH13;TSNARE1;RABAC1;CCDC82;LY6E;TBC1D16;DGKH
SOX11_23321250_ChIP-ChIP_Z138-A519-JVM2_Human	6/1134	0.993666	CBX4;PLAUR;DDX54;SCRIB;SDSL;C8ORF33
STAT4_19710469_ChIP-ChIP_TH1__Mouse	13/1939	0.993738	IL21;TSTA3;DGAT1;GSR;TEX15;SCRT1;MFHAS1;MTRF1;EEF1D;ERF;ALPK1;VPS28;SLC39A4
PIAS1_25552417_ChIP-Seq_VCAP_Human	3/749	0.994196	MAML2;BICC1;TPCN1
SOX2_16153702_ChIP-ChIP_HESCs_Human	7/1278	0.994715	RBPMS;ETHE1;MRPS11;LHX5;ZNF575;NEUROG2;SASH1
EOMES_20176728_ChIP-ChIP_TSCs_Mouse	11/1744	0.994781	NRBP2;MBTPS1;TMEM145;CBX4;FOXH1;PLAUR;SLC26A11;SPATA5;SLC39A4;GTF2E2;LY6E
SRF_21415370_ChIP-Seq_HL-1_Mouse	10/1634	0.994898	IRGQ;WRN;MTRF1;EXOSC4;GPAA1;RBM19;LARP7;DDX54;PHLDB3;NUDT6
ATF3_23680149_ChIP-Seq_GBM1-GSC_Human	15/2189	0.995016	LY6K;WBP4;LARP7;DENND3;IQCD;SDSL;IL2;TPCN1;ISG20;MFHAS1;KBTBD6;EXOSC4;NAA16;RALGDS;ZNF575
TBX5_21415370_ChIP-Seq_HL-1_Mouse	16/2296	0.995022	CADM4;GPAA1;GAA;PPP1R16A;RBM19;LARP7;DDX54;COMMD5;BOP1;MFHAS1;EXOSC4;PUF60;PPP1R3B;ARHGEF1;PHLDB3;VPS28
FOXP2_21765815_ChIP-ChIP_NEURO2A_Mouse	6/1164	0.995086	GTF3C4;TNKS;ATP1A3;LY6H;YWHAH;PURG
RUNX1_21571218_ChIP-Seq_MEGAKARYOCYTES_Human	44/5071	0.99536	SLC45A4;LRRC14;GTF3C5;TNKS;MRPS11;ZC3H3;GPR20;DENND3;DEDD2;RPTOR;OBP2B;MFSD3;CLDN23;NPTX1;RABAC1;MAF1;RALGDS;YWHAH;LYNX1;TIGD5;CADM4;CBX4;RBPMS;GSR;PLAUR;CYHR1;SCRIB;PTPN11;IQCD;UBAC1;GFI1B;PTP4A3;KBTBD6;PPP1R3B;PRR19;ERF;ADCK5;PAEP;ARHGEF1;TSNARE1;LY6H;PAFAH1B3;PLBD2;LY6E
EP300_20729851_ChIP-Seq_FORBRAIN_MIDBRAIN_LIMB_HEART_Mouse	14/2093	0.995402	ITGB1;BARHL1;NRP1;RBPMS;TNKS;SCX;TPCN1;PTP4A3;PUF60;SPATC1;ERF;CDH13;NEUROG2;YWHAH
TP53_16413492_ChIP-PET_HCT116_Human	1/449	0.995646	GML
NR3C1_23031785_ChIP-Seq_PC12_Mouse	4/918	0.995648	PHYHIPL;SLC38A8;MRPL46;YWHAH
NRF2_20460467_ChIP-Seq_MEFs_Mouse	5/1055	0.995811	MAML2;OSGIN1;PLAUR;PHYHIPL;SASH1
NFE2L2_20460467_ChIP-Seq_MEFs_Mouse	5/1055	0.995811	MAML2;OSGIN1;PLAUR;PHYHIPL;SASH1
NANOG_18692474_ChIP-Seq_MESCs_Mouse	23/3052	0.995854	SLC45A4;BARHL1;DET1;MBTPS1;ZC3H3;GSR;LARP7;DDX54;MAFA;SCRT1;IL2;ISG20;GFI1B;OAS2;CLDN23;ERF;CDH13;LY6H;RALGDS;NEUROG2;SASH1;LY6E;DGKH
NELFA_20434984_ChIP-Seq_ESCs_Mouse	13/2000	0.995894	MBTPS1;DDX54;NUDT6;MAPK15;COMMD5;TPCN1;RECQL4;BOP1;EXOSC4;EEF1D;MFSD3;CYC1;YWHAH
MYCN_27167114_Chip-Seq_NEUROBLASTOMA_Human	13/2000	0.995894	NRP1;CBX4;CYHR1;GPR20;AEN;PTPN11;C4ORF32;SLURP1;CAMSAP1;BOP1;PPP1R3B;ERF;NPTX1
TOP2B_26459242_ChIP-Seq_MCF-7_Human	13/2000	0.995894	RBM19;RXFP1;ISG20;TMEM144;RPTOR;MFHAS1;BDH2;PPP1R3B;LY6D;LY6H;ALPK1;SASH1;DGKH
GATA3_26560356_Chip-Seq_TH1_Human	13/2000	0.995894	TNKS;ZC3H3;GSR;OSGIN1;TSC1;C4ORF32;RXFP1;MFHAS1;PUF60;PPP1R3B;CCDC7;C8ORF33;TBC1D16
KLF5_20875108_ChIP-Seq_MESCs_Mouse	13/2000	0.995894	TNKS;PLAUR;DDX54;DTX1;PTPN11;POU2F2;MRPL46;BICC1;DEDD2;RPTOR;MFHAS1;PPP1R3B;LHX5
GATA4_25053715_ChIP-Seq_YYC3_Human	13/2000	0.995894	TSTA3;DET1;DGAT1;MAML2;PLAUR;CXCL17;ARHGAP39;ARL5B;FAM198B;CLDN23;UBXN8;ARHGEF1;NPTX1
RUNX1_22412390_ChIP-Seq_EML_Mouse	13/2000	0.995894	DGAT1;ZC3H3;EIF4A3;SCRIB;LYPD4;SPATA5;SGSH;ISG20;EXOSC4;ADCK5;MAF1;LY6E;YWHAH
SOX3_22085726_ChIP-Seq_NPCs_Mouse	13/2000	0.995894	BARHL1;GPAA1;SCX;LYPD2;SDSL;NUDT6;CAMSAP1;UBAC1;MTRF1;CLDN23;RHPN1;CYC1;VPS28
GATA3_21867929_ChIP-Seq_TH1_Mouse	13/2000	0.995894	AEN;PTPN11;TEX15;CEL;POU2F2;SLURP1;OAS2;PPP1R3B;HSF1;ADCK5;LY6H;GRINA;PLEC
PU1_27457419_Chip-Seq_LIVER_Mouse	13/2000	0.995894	BARHL1;GTF3C4;GTF3C5;DDX31;TACR3;TSC1;CEL;CAMSAP1;IL2;UBAC1;GFI1B;KCNT1;RALGDS
TBX20_22328084_ChIP-Seq_HEART_Mouse	13/2000	0.995894	NRP1;LYNX1;SCX;AP1AR;SPATA5;TPCN1;RPTOR;PTP4A3;PPP1R3B;VPS28;TBC1D16;PLEC;CCDC40
EBF1_22473956_ChIP-Seq_LYMPHODE_Mouse	13/2000	0.995894	IL21;BARHL1;GTF3C4;GTF3C5;SPATA5;CAMSAP1;IL2;UBAC1;ARL5B;GFI1B;KCNT1;BDH2;RALGDS
TBX20_22080862_ChIP-Seq_HEART_Mouse	13/2000	0.995894	NRP1;LYNX1;SCX;AP1AR;SPATA5;TPCN1;RPTOR;PTP4A3;PPP1R3B;VPS28;TBC1D16;PLEC;CCDC40
FOXA1_21915096_ChIP-Seq_LNCaP-1F5_Human	13/2000	0.995894	SLC45A4;CBX4;GSR;BICC1;TPCN1;BDH2;HSF1;SLC38A8;SNORA76;CCDC82;ZNF575;SASH1;CD177
BRD4_25478319_ChIP-Seq_HGPS_Human	16/2326	0.995914	ITGB1;NRP1;GTF3C5;DENND3;AEN;JRKL;MRPL46;ZNF16;TPCN1;ISG20;RPTOR;PPP2CB;CLDN23;UBXN8;SNORA76;SASH1
SOX2_18358816_ChIP-ChIP_MESCs_Mouse	3/785	0.995953	ARC;SCRT1;LY6E
PPARG_20887899_ChIP-Seq_3T3-L1_Mouse	28/3565	0.996113	SLC45A4;NRP1;MAML2;GTF3C5;TNKS;FAM198B;SLC26A11;RABAC1;RALGDS;SASH1;TBC1D16;TIGD5;CBX4;RBPMS;GSR;LARP7;TSC1;AP1AR;IQCD;MRPL46;BICC1;SCRT1;COMMD5;IRGQ;SPATC1;ERF;CDH13;LY6E
MITF_21258399_ChIP-Seq_MELANOMA_Human	49/5578	0.996221	BARHL1;MAML2;PSCA;EIF4A3;CXCL17;NUDT6;RPTOR;NRBP2;SLC26A11;YWHAH;SDS;GAA;RBM19;DDX54;TSC1;IQCD;COMMD5;ARC;OAS2;PPP1R3B;ERF;CARD14;PLBD2;DGKH;GTF3C4;WBP4;DTX1;LYPD3;RASAL1;DEDD2;PUF60;CYC1;SLC38A8;RALGDS;SASH1;TBC1D16;CBX4;RBPMS;GSR;OSGIN1;CYHR1;XRCC1;BICC1;TPCN1;ISG20;MFHAS1;ADCK5;C8ORF33;GRINA
MYC_19030024_ChIP-ChIP_MESCs_Mouse	31/3868	0.996266	TSTA3;DET1;GTF3C4;GTF3C5;GRIK5;MRPS11;SPATA5;NUDT6;GTF2E2;ARL5B;SHARPIN;HSF1;NPTX1;MAF1;RALGDS;YWHAH;LRRC24;CPSF1;RBPMS;GAA;PPP1R16A;FOXH1;GSR;DDX31;DDX54;SCRIB;BOP1;EEF1D;LHX5;LY6E;CCDC40
MEIS1_20887958_ChIP-Seq_HPC-7_Mouse	8/1452	0.996579	LRRC24;HSF1;ARHGEF1;RASAL1;SLC26A11;IQCD;RABAC1;IL2
SETDB1_19884257_ChIP-Seq_MESCs_Mouse	16/2353	0.996588	SLC45A4;NECAB2;LY6K;CBX4;GTF3C5;RBM19;CXCL17;GPR20;RASAL1;POU2F2;CENPE;DMRTC2;SLC26A11;LHX5;PHLDB3;LY6E
MYC_19079543_ChIP-ChIP_MESCs_Mouse	8/1458	0.996741	BOP1;MBTPS1;ARL5B;LYNX1;RBPMS;RHPN1;LY6H;DEDD2
ASXL1_24218140_ChIP-Seq_BMDM_Mouse	3/807	0.99676	GTF3C4;DDX31;TSC1
SOX9_26525672_Chip-Seq_HEART_Mouse	10/1702	0.996947	RPTOR;CENPE;BOP1;TIGD5;SHARPIN;EEF1D;PHYHIPL;MAF1;BICC1;SASH1
CREB1_15753290_ChIP-ChIP_HEK293T_Human	4/957	0.996996	CENPE;WBP4;RABAC1;MRPL46
SOX9_26525672_Chip-Seq_Limbbuds_Mouse	6/1230	0.997221	RPTOR;PHYHIPL;NPTX1;BICC1;SASH1;TBC1D16
FLI1_21571218_ChIP-Seq_MEGAKARYOCYTES_Human	51/5834	0.997357	ITGB1;IL21;DET1;GPAA1;ZC3H3;CXCL17;GPR20;OPLAH;ARL5B;UBXN8;HSBP1;RBM19;TSC1;CEL;IQCD;COMMD5;PTP4A3;OAS2;PPP1R3B;SPATC1;ERF;CDH13;ARHGEF1;LY6H;SLC45A4;LCN9;GTF3C5;TNKS;GLT6D1;DENND3;CAMSAP1;SCARNA15;ZNF7;EXOSC4;PUF60;RHPN1;NPTX1;RALGDS;SASH1;TBC1D16;CBX4;GSR;LARP7;MAFA;UBAC1;IL2;TPCN1;MFHAS1;IRGQ;GFI1B;ZNF576
TAL1_20887958_ChIP-Seq_HPC-7_Mouse	13/2067	0.997453	ITGB1;LRRC24;DDX54;RASAL1;SPATA5;NRBP2;ARL5B;PUF60;HSF1;ARHGEF1;SLC26A11;MAF1;YWHAH
POU5F1_18692474_ChIP-Seq_MESCs_Mouse	34/4232	0.997488	SLC45A4;BARHL1;DET1;GTF3C5;GPAA1;ZC3H3;DTX1;LYPD3;DEDD2;TMEM145;EXOSC4;MFSD3;RALGDS;SASH1;SLC39A4;PPP1R16A;FOXH1;PLAUR;LARP7;XRCC1;SCRIB;MAFA;MAPK15;SCRT1;IL2;COMMD5;IRGQ;CDH13;ARHGEF1;LHX5;PAFAH1B3;VPS28;LY6E;DGKH
CEBPD_21427703_ChIP-Seq_3T3-L1_Mouse	10/1735	0.997634	LRRC14;NRP1;MFHAS1;ZC3H3;FAM198B;CDH13;SPATA5;NUDT6;BICC1;SASH1
SPI1_20517297_ChIP-Seq_HL60_Human	6/1249	0.997648	ISG20;TSTA3;BDH2;XRCC1;AEN;MAF1
CBP_20019798_ChIP-Seq_JUKART_Human	4/1000	0.998015	ISG20;RPTOR;ARL5B;PTPN11
IRF4_20064451_ChIP-Seq_CD4+T_Mouse	4/1000	0.998015	ISG20;RPTOR;ARL5B;PTPN11
TCF3_18347094_ChIP-ChIP_MESCs_Mouse	14/2221	0.998129	SLC45A4;DET1;PPP1R16A;FOXH1;LARP7;MAFA;GTF2E2;TMEM145;OAS2;CDH13;PAFAH1B3;NEUROG2;SASH1;LY6E
SOX2_19030024_ChIP-ChIP_MESCs_Mouse	3/863	0.998173	ITGB1;LARP7;TPCN1
MAF_26560356_Chip-Seq_TH2_Human	2000-12-01	0.998182	SNORA61;CBX4;MAML2;ETHE1;WBP4;LYPD3;ARHGEF1;GPT;ZNF623;AEN;CAMSAP1;PLEC
CBP_21632823_ChIP-Seq_H3396_Human	2000-12-01	0.998182	ITGB1;RPH3A;NRP1;ARL5B;CCDC7;PHYHIPL;DTX1;LHX5;RASAL1;PTPN11;JRKL;BICC1
OCT1_27270436_Chip-Seq_PROSTATE_Human	2000-12-01	0.998182	SLC45A4;BARHL1;LCN9;MFHAS1;GPR20;XRCC1;CEL;OPLAH;CNFN;ALPK1;RALGDS;TBC1D16
UBF1/2_26484160_Chip-Seq_HMEC-DERIVED_Human	2000-12-01	0.998182	ITGB1;NRBP2;MAML2;FAM198B;FOXH1;WBP4;PLAUR;CDH13;LYPD3;CYC1;RABAC1;ZNF7
KAP1_27257070_Chip-Seq_ESCs_Mouse	2000-12-01	0.998182	TMEM144;CD79A;RBPMS;SPATC1;PLAUR;ERF;CDH13;GPR20;LYPD3;SDSL;DEDD2;LY6E
SOX11_22085726_ChIP-Seq_ESNs_Mouse	2000-12-01	0.998182	RPH3A;NRP1;NRBP2;MTRF1;GTF3C4;FAM198B;OSGIN1;PHYHIPL;SCRIB;GLT6D1;SLC38A8;GTF2E2
MYC_20876797_ChIP-ChIP_MEDULLOBLASTOMA_Human	7/1406	0.998193	MTRF1;KBTBD6;HSBP1;CCDC7;WBP4;CDH13;ZNF34
PPARG_20176806_ChIP-Seq_MACROPHAGES_Mouse	7/1408	0.998224	GSDMD;DGAT1;PPP1R3B;LYPD3;OPLAH;GBGT1;LY6E
GATA4_21415370_ChIP-Seq_HL-1_Mouse	2039-12-01	0.998648	TIGD5;PTP4A3;PSCA;PPP1R3B;GAA;ADCK5;CDH13;ARHGEF1;RASAL1;PAFAH1B3;BICC1;SGSH
HTT_18923047_ChIP-ChIP_STHdh_Human	1/566	0.998966	TSC1
POU5F1_18700969_ChIP-ChIP_MESCs_Mouse	1/567	0.998978	LY6E
TRIM28_19339689_ChIP-ChIP_MESCs_Mouse	21/3072	0.999027	ITGB1;MBTPS1;GTF3C4;DGAT1;CBX4;HSBP1;GSR;WBP4;DDX31;SCX;ATP1A3;TMEM145;MTRF1;ARC;SHARPIN;NPTX1;CYC1;MAF1;NEUROG2;TBC1D16;CCDC40
ERA_27197147_Chip-Seq_ENDOMETRIOID-ADENOCARCINOMA_Human	4/1073	0.999031	NRP1;TNKS;GTF2E2;TPCN1
ERG_20887958_ChIP-Seq_HPC-7_Mouse	1969-11-01	0.999056	LRRC24;EXOSC4;GPAA1;BBS12;GSR;TIFA;DDX31;AEN;TSC1;COMMD5;YWHAH
AR_22383394_ChIP-Seq_PROSTATE_CANCER_Human	10/1857	0.999104	CENPE;NRP1;MAML2;OAS2;PPP1R3B;PHYHIPL;CDH13;SPATA5;GTF2E2;SASH1
CSB_26484114_Chip-Seq_FIBROBLAST_Human	2000-11-01	0.999263	RPH3A;MFHAS1;CADM4;MAML2;FAM198B;TEX101;PLAUR;CXCL17;SNORA76;ALPK1;ZNF576
NANOG_20526341_ChIP-Seq_ESCs_Human	2000-11-01	0.999263	ITGB1;MBTPS1;WRN;ETHE1;PLAUR;ATP1A3;TEX15;PHLDB3;MRPL46;BICC1;ZNF575
SMAD1_18555785_Chip-Seq_ESCs_Mouse	2000-11-01	0.999263	BARHL1;ARL5B;KCNT1;GTF3C4;GTF3C5;SOHLH1;FAM198B;RALGDS;CAMSAP1;UBAC1;NEUROG2
GATA2_22383799_ChIP-Seq_G1ME_Mouse	2000-11-01	0.999263	RPTOR;CENPE;PTP4A3;RBPMS;SPATC1;EIF4A3;TSC1;PAFAH1B3;SLC39A4;GTF2E2;YWHAH
MEIS1_26253404_ChIP-Seq_OPTIC_CUPS_Mouse	2000-11-01	0.999263	BARHL1;NRP1;RBPMS;MAML2;CCDC7;CLDN23;RBM19;LYPD2;TEX15;ALPK1;NEUROG2
FOXA1_26769127_Chip-Seq_PDAC-Cell_line_Human	2000-11-01	0.999263	ISG20;TMEM144;NRP1;ARL5B;OAS2;TIFA;WBP4;CXCL17;CCDC82;BICC1;TPCN1
NCOR_22465074_ChIP-Seq_MACROPHAGES_Mouse	2000-11-01	0.999263	RPTOR;MFHAS1;CBX4;TIFA;PLAUR;ARHGEF1;GPT;NAA16;MAF1;GBGT1;SGSH
HNF4A_19822575_ChIP-Seq_HepG2_Human	51/6083	0.999309	ITGB1;NRP1;MAML2;ZC3H3;EIF4A3;CXCL17;GPR20;GPT;MTRF1;UBXN8;DGAT1;RBM19;DDX54;IQCD;MRPL46;BDH2;ETHE1;ARHGEF1;TSNARE1;CARD14;LY6E;SLC45A4;GTF3C5;TNKS;WBP4;PHYHIPL;DENND3;SPATA5;GTF2E2;ZNF7;FAM83H;PPP2CB;SHARPIN;EXOSC4;PUF60;TIFA;SASH1;TBC1D16;GSDMD;CBX4;RBPMS;GSR;OSGIN1;DDX31;PTPN11;BICC1;TPCN1;MFHAS1;CENPE;KBTBD6;ADCK5
SETDB1_19884255_ChIP-Seq_MESCs_Mouse	2020-11-01	0.999373	ITGB1;RPH3A;DET1;EXOSC4;GTF3C5;GPAA1;HSBP1;PLAUR;XRCC1;OPLAH;DEDD2
TFAP2A_17053090_ChIP-ChIP_MCF-7_Human	1904-10-01	0.999391	DET1;MBTPS1;MTRF1;HSBP1;GRIK5;LHX5;PTPN11;POU2F2;CARD14;ZNF574
SALL4_22934838_ChIP-ChIP_CD34+_Human	6/1418	0.999493	ITGB1;SPATC1;TIFA;YWHAH;ZNF7;PURG
SMAD2_18955504_ChIP-ChIP_HaCaT_Human	1936-10-01	0.999534	ITGB1;KBTBD6;GTF3C5;MAML2;PSCA;WBP4;CDH13;LYPD3;DENND3;GTF2E2
SMAD3_18955504_ChIP-ChIP_HaCaT_Human	1936-10-01	0.999534	ITGB1;KBTBD6;GTF3C5;MAML2;PSCA;WBP4;CDH13;LYPD3;DENND3;GTF2E2
TEAD4_22529382_ChIP-Seq_TROPHECTODERM_Mouse	13/2293	0.999539	LRRC14;RBPMS;ARHGAP39;BICC1;AK8;RPH3A;TMEM145;OAS2;CDH13;LHX5;PHLDB3;NEUROG2;DGKH
HOXB4_20404135_ChIP-ChIP_EML_Mouse	9/1824	0.999575	BOP1;WRN;RBPMS;TNKS;PLAUR;DDX54;SPATA5;IL2;COMMD5
SOX17_20123909_ChIP-Seq_XEN_Mouse	1947-10-01	0.999575	NRP1;WRN;GTF3C4;RBPMS;TNKS;LARP7;PHYHIPL;OPLAH;SLC39A4;SASH1
POU3F2_20337985_ChIP-ChIP_501MEL_Human	8/1702	0.999588	ITGB1;NRP1;PHYHIPL;JRKL;CCDC82;NUDT6;IL2;PURG
SPI1_23547873_ChIP-Seq_NB4_Human	21/3198	0.999593	LY6K;DET1;SDS;MAML2;HSBP1;EIF4A3;OSGIN1;DTX1;DENND3;GTF2E2;GBGT1;ZNF16;ISG20;ENDOV;EXOSC4;SPATC1;CCDC7;TIFA;UBXN8;RALGDS;PLEC
SMAD3_21741376_ChIP-Seq_HESCs_Human	6/1460	0.999658	ITGB1;MRPS11;PLAUR;SDSL;MRPL46;BICC1
REST_19997604_ChIP-ChIP_NEURONS_Mouse	2118-11-01	0.99972	IL21;CPSF1;CCDC7;HSF1;DDX31;SCRIB;PTPN11;CEL;CCDC82;MAPK15;RXFP1
SA1_27219007_Chip-Seq_ERYTHROID_Human	2000-10-01	0.999729	KBTBD6;BDH2;PRR19;FAM198B;WBP4;OSGIN1;LYPD3;CNFN;RABAC1;SCRT1
EBF1_22473956_ChIP-Seq_BONE_MARROW_Mouse	2000-10-01	0.999729	BARHL1;ARL5B;KCNT1;GTF3C4;FAM198B;DDX31;ALPK1;CAMSAP1;UBAC1;NEUROG2
RUNX1_27457419_Chip-Seq_LIVER_Mouse	2000-10-01	0.999729	BARHL1;LCN9;ARL5B;GTF3C4;GTF3C5;DDX31;TSC1;RALGDS;CAMSAP1;GBGT1
ELF3_26769127_Chip-Seq_PDAC-Cell_line_Human	2000-10-01	0.999729	ARL5B;CCDC7;PLAUR;CXCL17;ERF;RASAL1;AEN;RABAC1;BICC1;ZNF574
STAT3_23295773_ChIP-Seq_U87_Human	20/3165	0.999763	ITGB1;MAML2;CBX4;TNKS;ZC3H3;IRGC;GML;DDX31;DTX1;PHYHIPL;XRCC1;BICC1;GTF2E2;RPTOR;RPH3A;WRN;OAS2;OBP2B;CDH13;SASH1
RCOR1_19997604_ChIP-ChIP_NEURONS_Mouse	13/2378	0.999767	BARHL1;CBX4;GPAA1;XRCC1;LYPD3;TEX15;SPATA5;SDSL;MAFA;ARL5B;HSF1;CYC1;CCDC82
KLF4_19030024_ChIP-ChIP_MESCs_Mouse	6/1502	0.999771	ARL5B;LHX5;NPTX1;RALGDS;NEUROG2;YWHAH
AR_25329375_ChIP-Seq_VCAP_Human	1906-09-01	0.999792	NRP1;NRBP2;ETHE1;NPTX1;LY6H;CAMSAP1;ZNF575;SASH1;DEDD2
ESR1_22446102_ChIP-Seq_UTERUS_Mouse	1916-09-01	0.99981	ITGB1;TMEM144;RBPMS;MAML2;CLDN23;CDH13;RXFP1;BICC1;SASH1
NANOG_16518401_ChIP-PET_MESCs_Mouse	23/3520	0.999812	TSTA3;MBTPS1;RBPMS;TNKS;GSR;PLAUR;PHYHIPL;XRCC1;CEL;COMMD5;RPH3A;CD79A;PPP2CB;ARC;EEF1D;ARHGEF1;RABAC1;CARD14;RALGDS;SASH1;GRINA;PURG;TBC1D16
SPI1_23127762_ChIP-Seq_K562_Human	5/1389	0.999825	PARP10;DET1;ERF;C4ORF32;GBGT1
ER_23166858_ChIP-Seq_MCF-7_Human	2/920	0.99984	HSBP1;CDH13
TCF3/E2A_22897851_ChIP-Seq_JUKARTE6-1_Human	1946-09-01	0.999854	NECAB2;NRP1;MBTPS1;RBPMS;PPP1R3B;SPATC1;SLC38A8;MAFA;PURG
KLF4_18358816_ChIP-ChIP_MESCs_Mouse	7/1700	0.999873	IRGQ;CPSF1;CBX4;OAS2;OPLAH;SLC39A4;YWHAH
GATA1_19941827_ChIP-Seq_MEL_Mouse	8/1834	0.999875	NRP1;MBTPS1;IRGQ;PTP4A3;RBM19;RASAL1;SLC38A8;SDSL
SA1_27219007_Chip-Seq_Bcells_Human	2000-09-01	0.99991	ISG20;RPTOR;TMEM145;KBTBD6;CADM4;MAML2;DTX1;SDSL;RABAC1
GATA2_21186366_ChIP-Seq_BM-HSCs_Mouse	2000-09-01	0.99991	RPTOR;CBX4;PHYHIPL;SLC26A11;BICC1;SASH1;TBC1D16;PLEC;DGKH
TAL1_26923725_Chip-Seq_HPCs_Mouse	2000-09-01	0.99991	IL21;CD79A;DET1;MBTPS1;OSGIN1;UBXN8;SPATA5;IL2;LY6E
OCT4_18555785_Chip-Seq_ESCs_Mouse	2000-09-01	0.99991	BARHL1;TMEM144;ARL5B;KCNT1;DDX31;TSC1;IL2;UBAC1;NEUROG2
CMYC_18555785_Chip-Seq_ESCs_Mouse	2000-09-01	0.99991	BARHL1;ARL5B;KCNT1;GTF3C4;HSBP1;SPATA5;ALPK1;CAMSAP1;NEUROG2
KLF4_18555785_Chip-Seq_ESCs_Mouse	2000-09-01	0.99991	BARHL1;ARL5B;KCNT1;GTF3C4;DDX31;RXFP1;CAMSAP1;IL2;UBAC1
SUZ12_18555785_Chip-Seq_ESCs_Mouse	2000-09-01	0.99991	IL21;BARHL1;ARL5B;KCNT1;DDX31;SPATA5;RALGDS;CAMSAP1;UBAC1
TCFCP2L1_18555785_Chip-Seq_ESCs_Mouse	2000-09-01	0.99991	BARHL1;ARL5B;KCNT1;GTF3C4;FAM198B;TACR3;SPATA5;CAMSAP1;NEUROG2
NANOG_18555785_Chip-Seq_ESCs_Mouse	2000-09-01	0.99991	RPH3A;CENPE;ARL5B;KCNT1;GTF3C4;FAM198B;TACR3;ALPK1;CAMSAP1
E2F1_18555785_Chip-Seq_ESCs_Mouse	2000-09-01	0.99991	BARHL1;RPH3A;ARL5B;KCNT1;GTF3C4;FAM198B;SPATA5;CAMSAP1;IL2
TCF4_23295773_ChIP-Seq_U87_Human	24/3812	0.999952	DET1;CPSF1;MAML2;CBX4;RBPMS;HSBP1;TNKS;RBM19;WBP4;TEX101;DDX31;LYPD3;LYPD4;RXFP1;BICC1;TMEM144;RPTOR;ISG20;GFI1B;ZNF428;CDH13;LY6H;CCDC40;DGKH
STAT3_20064451_ChIP-Seq_CD4+T_Mouse	2204-10-01	0.999955	ITGB1;IL21;ISG20;DET1;MTRF1;DGAT1;CBX4;SPATC1;OSGIN1;LY6E
SMAD4_21799915_ChIP-Seq_A2780_Human	2464-12-01	0.999959	ITGB1;TMEM144;RPH3A;NRP1;CBX4;MAML2;BBS12;CDH13;SLC26A11;C4ORF32;BICC1;SASH1
POU5F1_18347094_ChIP-ChIP_MESCs_Mouse	2109-09-01	0.999967	ITGB1;SLC45A4;DET1;PPP1R16A;FOXH1;LARP7;MAFA;SASH1;LY6E
SMAD4_21741376_ChIP-Seq_HESCs_Human	14/2738	0.999969	BARHL1;NRP1;ZC3H3;PLAUR;SDSL;BICC1;MFHAS1;PPP1R3B;CLDN23;LHX5;NPTX1;SLC38A8;SASH1;DGKH
MYBL2_22936984_ChIP-ChIP_MESCs_Mouse	2250-10-01	0.99997	BARHL1;CENPE;CD79A;DET1;CADM4;BDH2;CBX4;LHX5;PTPN11;COMMD5
TBL1_22424771_ChIP-Seq_293T_Human	2000-08-01	0.999974	ITGB1;NRP1;ARL5B;MAML2;HSBP1;PHYHIPL;BICC1;DGKH
ZFX_18555785_Chip-Seq_ESCs_Mouse	2000-08-01	0.999974	IL21;BARHL1;ARL5B;GTF3C4;DDX31;TSC1;CAMSAP1;UBAC1
PU_27001747_Chip-Seq_BMDM_Mouse	2000-08-01	0.999974	GSDMD;PSCA;SPATC1;GAA;PLAUR;RHPN1;SASH1;LY6E
TAL1_21186366_ChIP-Seq_BM-HSCs_Mouse	2000-08-01	0.999974	RPTOR;CBX4;PHYHIPL;SLC26A11;BICC1;SASH1;TBC1D16;DGKH
KLF6_26769127_Chip-Seq_PDAC-Cell_line_Human	2000-08-01	0.999974	SLC45A4;ISG20;NRP1;DGAT1;MAML2;ERF;LYPD3;BICC1
STAT3_18555785_Chip-Seq_ESCs_Mouse	2000-08-01	0.999974	BARHL1;ARL5B;KCNT1;GTF3C4;DDX31;TACR3;CAMSAP1;UBAC1
CHD1_26751641_Chip-Seq_LNCaP_Human	2000-08-01	0.999974	NRP1;CBX4;FAM198B;LY6D;NAA16;SLC39A4;UBAC1;COMMD5
NMYC_18555785_Chip-Seq_ESCs_Mouse	2000-08-01	0.999974	IL21;BARHL1;KCNT1;GTF3C4;DDX31;ALPK1;UBAC1;NEUROG2
FOXA1_26743006_Chip-Seq_LNCaP-abl_Human	2000-08-01	0.999974	CENPE;DET1;ARL5B;TIFA;HSF1;RBM19;TACR3;TPCN1
GATA2_19941826_ChIP-Seq_K562_Human	2410-11-01	0.999978	GFI1B;CPSF1;MAML2;BBS12;GSR;CLDN23;RBM19;SLC38A8;UBAC1;DEDD2;YWHAH
PBX1_22567123_ChIP-ChIP_OVCAR3_Human	2299-10-01	0.999981	LY6K;GFI1B;MRPS11;RBM19;TEX101;PAEP;TACR3;TSC1;CARD14;MRPL46
MYC_19915707_ChIP-ChIP_AK7_Human	15/2979	0.999989	ITGB1;DGAT1;MRPS11;LYPD2;ATP1A3;PTPN11;TEX15;ISG20;ARL5B;OAS2;ETHE1;CLDN23;MFSD3;LHX5;RALGDS
NANOG_16153702_ChIP-ChIP_HESCs_Human	5/1686	0.999992	ITGB1;GTF3C4;RBPMS;LHX5;SASH1
EZH2_27294783_Chip-Seq_NPCs_Mouse	3/1374	0.999993	PHYHIPL;BICC1;SASH1
PHF8_20622853_ChIP-Seq_HELA_Human	2000-07-01	0.999993	ITGB1;SNORA61;NRP1;ARL5B;CCDC7;PHYHIPL;BICC1
NFYB_21822215_ChIP-Seq_K562_Human	2000-07-01	0.999993	ITGB1;NRP1;ARL5B;CCDC7;PHYHIPL;JRKL;BICC1
FLI1_21867929_ChIP-Seq_TH2_Mouse	2000-07-01	0.999993	RPTOR;CBX4;PHYHIPL;SLC26A11;BICC1;SASH1;TBC1D16
CTCF_18555785_Chip-Seq_ESCs_Mouse	2000-07-01	0.999993	BARHL1;KCNT1;GTF3C4;DDX31;CEL;UBAC1;NEUROG2
P300_27058665_Chip-Seq_ZR-75-30cells_Human	2000-07-01	0.999993	NRP1;CADM4;MAML2;PLAUR;ERF;PTPN11;BICC1
SOX2_18555785_Chip-Seq_ESCs_Mouse	2000-07-01	0.999993	IL21;BARHL1;ARL5B;GTF3C4;TIFA;TACR3;RXFP1
ESRRB_18555785_Chip-Seq_ESCs_Mouse	2000-07-01	0.999993	BARHL1;TMEM144;GTF3C4;DDX31;CAMSAP1;UBAC1;GBGT1
KAP1_22055183_ChIP-Seq_ESCs_Mouse	2000-06-01	0.999999	IL21;NRBP2;MBTPS1;LYPD3;LY6E;PURG
HNFA_21074721_ChIP-Seq_CACO-2_Human	2000-06-01	0.999999	ITGB1;NRP1;ARL5B;CCDC7;PHYHIPL;BICC1
E2F4_21247883_ChIP-Seq_LYMPHOBLASTOID_Human	13/2998	0.999999	SDS;MRPS11;WBP4;DDX54;AEN;PTPN11;JRKL;IQCD;MRPL46;TPCN1;ARL5B;CCDC7;CCDC82
CDX2_21074721_ChIP-Seq_CACO-2_Mouse	2000-05-01	1	ITGB1;NRP1;ARL5B;PHYHIPL;BICC1
LUZP1_20508642_ChIP-Seq_ESCs_Mouse	2000-05-01	1	RPTOR;PHYHIPL;SLC26A11;BICC1;SASH1
OCT4_21477851_ChIP-Seq_ESCs_Mouse	2000-05-01	1	CBX4;PHYHIPL;SLC26A11;BICC1;SASH1
P300_18555785_Chip-Seq_ESCs_Mouse	2000-05-01	1	BARHL1;ARL5B;GTF3C4;ALPK1;NEUROG2
P53_22387025_ChIP-Seq_ESCs_Mouse	2000-05-01	1	ARL5B;KCNT1;GTF3C4;TACR3;NEUROG2
CUX1_19635798_ChIP-ChIP_MULTIPLE_HUMAN_CANCER_TYPES_Human	3052-12-01	1	ITGB1;GTF3C4;GTF3C5;MAML2;WBP4;ATP1A3;TACR3;SPATA5;MAF1;NUDT6;SASH1;TPCN1
GATA6_21074721_ChIP-Seq_CACO-2_Mouse	2000-04-01	1	NRP1;CCDC7;PHYHIPL;BICC1
GATA6_21074721_ChIP-Seq_CACO-2_Human	2000-04-01	1	ARL5B;CCDC7;PHYHIPL;BICC1
SOX6_21985497_ChIP-Seq_MYOTUBES_Mouse	2000-04-01	1	CBX4;PHYHIPL;BICC1;SASH1
CRX_20693478_ChIP-Seq_RETINA_Mouse	2000-04-01	1	RPTOR;PHYHIPL;BICC1;SASH1
NFYA_21822215_ChIP-Seq_K562_Human	2000-03-01	1	ITGB1;ARL5B;PHYHIPL
CDX2_21402776_ChIP-Seq_INTESTINAL-VILLUS_Mouse	2000-03-01	1	PHYHIPL;BICC1;SASH1
TRIM28_17542650_ChIP-ChIP_NTERA2_Human	3568-03-01	1	LHX5;SASH1;ZNF16
