# Supplementary material for: Genome wide association study identifies novel potential candidate genes for bovine milk cholesterol content
Source: Sci Rep. 2018 Sep 5;8:13239. doi: 10.1038/s41598-018-31427-0 (PMC6125589; doi:10.1038/s41598-018-31427-0)
Supplement: Supplementary file 5 — Table S4 [file 41598_2018_31427_MOESM5_ESM.xlsx]

## Sheet: S4a_RNA seq Expr data
Tabls S4a. RNA-Seq expression data (read counts) for mammary glands of 12 cows showing the read counts of potential candidate genes for milk cholesterol content
Ensembl Gene	Gene symbol	Cow1	Cow2	Cow3	Cow4	Cow5	Cow6	Cow7	Cow8	Cow9	Cow10	Cow11	Cow12	total_read
ENSBTAG00000014678	LGB	1865007	1432412	1823084	1604594	1400115	2206690	1243625	2153670	2070286	1798003	1597968	1930269	21125723
ENSBTAG00000009602	TMEM120B	13477	11647	13623	12607	13745	15662	14870	13950	14507	12494	15572	11979	164133
ENSBTAG00000026327	RPL8	5984	5270	4568	5354	6206	4572	7854	4843	5474	3907	6337	4243	64612
ENSBTAG00000011963	RPS19	5536	5160	4378	4554	5197	3736	7490	4447	4589	3335	5305	3909	57636
ENSBTAG00000001592	INSIG1	3264	5362	4958	4549	5609	5466	3718	3425	5969	5356	2776	4465	54917
ENSBTAG00000014643	EEF1D	4435	3214	2939	3510	4163	3725	4602	3184	4044	2765	4626	3410	44617
ENSBTAG00000015910	ITGB1	3867	3713	2858	3015	5582	3287	5180	2589	4404	3430	3448	2881	44254
ENSBTAG00000008853	HNRNPF	3388	2751	2567	2422	4410	2714	3550	2378	3632	2510	2865	2306	35493
ENSBTAG00000022004	FLNB	3014	2929	2110	2276	4904	2816	3272	2337	3335	2449	2919	2168	34529
ENSBTAG00000014648	RPN2	3450	2320	2598	1793	2399	2621	2282	2564	4044	2647	2753	2756	32227
ENSBTAG00000016739	RASAL1	2166	2414	2214	1987	2953	2020	1467	1674	2740	2378	2408	1913	26334
ENSBTAG00000034691	TSTA3	2666	1421	1757	1561	1833	1813	1833	1974	2699	1691	2362	2023	23633
ENSBTAG00000011922	PLEC	1576	1876	1209	2374	3913	1935	1956	1228	2287	1682	2037	1200	23273
ENSBTAG00000016069	ARF4	2358	1153	1644	1148	1801	1442	1584	1582	3745	1627	1586	1902	21572
ENSBTAG00000011473	MYL9	1754	2227	1249	1223	3537	832	2016	926	2050	1524	1706	1128	20172
ENSBTAG00000008421	SCRIB	1999	1370	1558	1315	1980	1467	1700	1292	2158	1387	1895	1407	19528
ENSBTAG00000018823	GRN	2062	1502	1027	1354	2519	1567	1538	1345	2321	1047	1481	1344	19107
ENSBTAG00000018633	RABAC1	2206	1306	1303	1533	1254	1259	1247	1424	2019	1211	1760	1343	17865
ENSBTAG00000014642	NAPRT	2142	1376	1213	1398	1809	1433	1322	1176	1762	1287	1493	1263	17674
ENSBTAG00000003530	DDX31	1485	1278	1232	1203	1786	1289	1473	1257	1660	1220	1413	1255	16551
ENSBTAG00000004457	ORAI1	1350	1673	1315	1718	1312	1463	1063	1103	1210	1300	1792	1222	16521
ENSBTAG00000019040	PLBD2	1270	1254	984	1159	1869	1108	1172	880	1632	1004	1142	958	14432
ENSBTAG00000000745	AQP1	1748	857	1135	992	1344	726	1401	1072	1363	945	1133	799	13515
ENSBTAG00000008079	NRBP2	1263	910	879	926	1520	1003	1124	943	1429	928	1235	901	13061
ENSBTAG00000014610	GPAA1	1573	993	833	1029	1195	898	1189	821	1479	934	1062	1016	13022
ENSBTAG00000009245	PPP2CB	1113	994	944	744	1427	821	1064	783	1559	1046	993	1027	12515
ENSBTAG00000037493	PUF60	1277	861	909	824	1085	804	1013	830	1221	809	1056	917	11606
ENSBTAG00000006118	RSRC2	961	921	836	644	1130	937	1124	799	1284	868	913	820	11237
ENSBTAG00000018912	ARHGEF1	1153	823	710	620	1203	748	889	753	1178	717	902	698	10394
ENSBTAG00000019463	SLC25A39	819	818	773	680	915	632	797	729	1086	760	827	746	9582
ENSBTAG00000012242	MAF1	846	873	618	930	1044	728	854	580	829	620	788	589	9299
ENSBTAG00000021805	RIP5	1087	610	733	502	848	624	716	677	1220	768	714	795	9294
ENSBTAG00000014458	MROH1	1005	603	568	545	824	550	695	579	1133	628	804	593	8527
ENSBTAG00000010170	MBTPS1	709	675	570	655	817	631	914	573	891	546	635	499	8115
ENSBTAG00000016779	CLIP1	652	702	524	640	954	639	651	573	916	607	677	551	8086
ENSBTAG00000005067	UBF	697	566	608	649	1012	570	686	537	905	680	652	518	8080
ENSBTAG00000024889	HSBP1	675	712	562	579	851	505	588	584	780	739	664	587	7826
ENSBTAG00000019866	NRP1	788	572	414	492	813	528	1020	482	1055	663	558	434	7819
ENSBTAG00000032534	RHOF	821	425	614	711	654	745	743	620	816	547	508	508	7712
ENSBTAG00000012232	CYC1	725	613	594	567	584	567	546	535	1171	560	579	658	7699
ENSBTAG00000019662	ATXN7L3	685	618	557	568	816	523	586	567	824	609	609	551	7513
ENSBTAG00000008355	CPSF1	717	510	519	537	778	486	680	518	859	489	592	484	7169
ENSBTAG00000017281	OPLAH	853	414	495	492	630	614	624	468	839	550	638	529	7146
ENSBTAG00000031001	MEGF8	671	491	478	627	773	535	713	554	812	512	547	394	7107
ENSBTAG00000017375	C6H4orf32	770	675	771	363	665	519	793	525	511	338	581	467	6978
ENSBTAG00000021164	SLMAP	546	603	467	487	902	441	706	450	659	492	519	463	6735
ENSBTAG00000019660	TMUB2	682	507	474	473	743	523	535	436	886	428	472	530	6689
ENSBTAG00000011102	TPCN1	825	590	568	549	552	555	528	531	739	408	490	270	6605
ENSBTAG00000019785	CIC	659	488	450	467	942	505	628	376	680	429	536	398	6558
ENSBTAG00000022489	RNF213	399	487	530	376	1086	320	863	459	628	556	396	291	6391
ENSBTAG00000016023	EIF4A3	691	494	518	430	610	468	568	505	588	436	532	483	6323
ENSBTAG00000021724	PDHB	560	516	451	446	584	482	520	531	696	493	531	495	6305
ENSBTAG00000010947	PHYHIPL	2036	704	160	183	41	151	111	1023	866	113	767	31	6186
ENSBTAG00000013526	EFTUD2	564	498	493	435	763	464	623	428	626	411	495	386	6186
ENSBTAG00000004172	SETD1B	530	439	524	556	706	506	470	448	618	438	554	386	6175
ENSBTAG00000012353	ZNF34	560	497	381	478	647	463	516	452	751	486	515	425	6171
ENSBTAG00000000312	GRINA	654	504	370	469	819	445	493	430	650	380	476	414	6104
ENSBTAG00000016810	PYCRL	706	474	457	380	593	451	562	439	600	404	518	491	6075
ENSBTAG00000039851	UBAC1	617	552	459	462	605	447	464	447	733	387	483	408	6064
ENSBTAG00000026320	VPS28	615	460	421	438	592	469	593	436	612	407	540	437	6020
ENSBTAG00000002526	BDH2	534	432	461	477	446	459	444	477	697	473	337	482	5719
ENSBTAG00000020756	GSK3A	541	427	406	387	614	462	479	455	582	354	468	358	5533
ENSBTAG00000011930	DDX54	574	295	449	310	452	351	453	426	588	390	537	403	5228
ENSBTAG00000006056	HEXIM1	418	417	390	367	581	331	424	353	438	428	421	356	4924
ENSBTAG00000019987	RPP14	497	338	359	279	500	434	498	391	490	284	400	351	4821
ENSBTAG00000011103	SLC8B1	412	428	351	364	502	342	388	392	574	258	458	331	4800
ENSBTAG00000034373	CDH13	478	337	262	304	488	354	714	175	801	316	332	225	4786
ENSBTAG00000006051	NMT1	424	402	379	341	488	355	376	308	497	330	489	351	4740
ENSBTAG00000006132	DENND3	429	391	368	330	511	360	396	380	387	381	444	329	4706
ENSBTAG00000008025	UBE3C	425	390	362	316	554	310	472	289	491	396	375	312	4692
ENSBTAG00000000857	GPR172B	435	310	314	320	534	315	445	293	583	351	450	338	4688
ENSBTAG00000020751	HSF1	517	335	326	342	489	323	458	282	489	280	405	352	4598
ENSBTAG00000038316	GPATCH8	385	356	342	336	534	393	477	301	516	321	362	241	4564
ENSBTAG00000026356	DGAT1	625	354	279	245	337	268	321	325	658	340	366	375	4493
ENSBTAG00000035254	CYHR1	428	362	277	358	478	352	381	309	517	322	334	302	4420
ENSBTAG00000001939	SECISBP2	358	341	358	307	482	358	379	316	452	352	385	305	4393
ENSBTAG00000004194	RALGDS	199	394	198	770	809	181	357	202	363	313	379	211	4376
ENSBTAG00000003941	MGC155012	355	373	368	334	467	348	390	348	362	278	325	309	4257
ENSBTAG00000012691	GTF2E2	347	347	322	283	425	313	351	342	447	360	329	288	4154
ENSBTAG00000038682	FAM83H	398	297	270	422	612	241	325	226	418	358	322	239	4128
ENSBTAG00000000357	ENSBTAG00000000357	384	420	274	243	751	231	418	207	453	252	279	208	4120
ENSBTAG00000004178	ACOX2	340	358	340	314	363	266	386	271	652	329	221	271	4111
ENSBTAG00000019621	NDRG3	269	319	316	233	481	311	411	276	514	363	286	298	4077
ENSBTAG00000010243	RBM33	280	330	270	312	539	294	395	326	443	284	337	244	4054
ENSBTAG00000002048	PTPN11	306	310	311	238	496	241	398	237	456	374	297	279	3943
ENSBTAG00000034613	MROH6	483	203	304	205	255	315	380	270	380	307	416	350	3868
ENSBTAG00000019787	PAFAH1B3	371	245	207	280	393	261	359	212	319	228	262	231	3368
ENSBTAG00000005190	TSC1	260	279	188	294	497	231	325	232	383	247	253	175	3364
ENSBTAG00000006114	ZCCHC8	281	270	220	203	373	246	332	255	366	292	293	202	3333
ENSBTAG00000015276	SLC26A11	235	251	188	295	513	268	302	211	334	193	252	231	3273
ENSBTAG00000030817	LMBR1	259	261	243	237	377	284	330	237	325	193	269	255	3270
ENSBTAG00000030319	GBGT1	249	221	252	304	354	204	309	232	387	256	243	222	3233
ENSBTAG00000011064	ADCK5	414	234	198	177	277	194	260	223	416	207	309	252	3161
ENSBTAG00000001640	EPB41L1	279	274	248	193	299	276	309	205	322	237	275	198	3115
ENSBTAG00000002328	KDM2B	330	236	238	243	319	188	261	229	313	253	267	227	3104
ENSBTAG00000007387	ENY2	305	267	233	191	297	212	266	235	287	251	236	245	3025
ENSBTAG00000009677	PARP10	301	241	221	245	431	206	298	157	293	176	260	177	3006
ENSBTAG00000017040	LY6E	174	227	194	191	405	180	396	259	286	199	181	313	3005
ENSBTAG00000016021	GAA	278	223	230	192	301	190	276	232	410	220	219	211	2982
ENSBTAG00000004203	VPS33A	191	245	186	236	359	242	242	199	342	217	231	207	2897
ENSBTAG00000015267	SGSH	273	271	122	226	450	199	250	204	329	152	179	156	2811
ENSBTAG00000004199	DIABLO	243	267	217	211	307	210	232	179	270	247	186	194	2763
ENSBTAG00000022656	KCTD6	259	223	199	231	258	236	306	205	286	197	182	164	2746
ENSBTAG00000009782	CBX4	263	163	160	318	283	207	243	197	343	208	163	195	2743
ENSBTAG00000002883	RPTOR	207	233	186	194	292	221	248	218	232	178	258	192	2659
ENSBTAG00000005761	DEDD2	297	194	147	205	294	198	218	183	308	184	261	164	2653
ENSBTAG00000009811	BOP1	311	162	190	172	248	173	218	207	293	217	232	218	2641
ENSBTAG00000015541	DLC1	260	169	191	153	253	187	330	194	299	222	208	169	2635
ENSBTAG00000013439	ARHGEF26	264	281	170	136	247	260	324	172	192	141	284	148	2619
ENSBTAG00000004248	MLYCD	422	152	214	136	204	154	127	156	413	153	253	203	2587
ENSBTAG00000021373	GTF3C5	287	192	184	218	251	173	188	190	258	206	244	190	2581
ENSBTAG00000005693	CCDC43	201	209	227	182	322	209	209	172	269	208	199	141	2548
ENSBTAG00000016637	WBP4	211	202	181	201	261	178	254	183	286	205	181	201	2544
ENSBTAG00000009632	LARP7	211	210	202	150	295	158	282	166	298	200	206	160	2538
ENSBTAG00000039705	HGH1	305	147	222	136	226	153	210	217	253	173	228	262	2532
ENSBTAG00000006008	CAMSAP1	219	201	166	178	265	145	253	157	304	186	183	149	2406
ENSBTAG00000046031	C14H8orf82	243	151	143	192	262	191	195	166	312	196	168	184	2403
ENSBTAG00000001941	SEMA4D	229	156	198	156	281	200	256	139	213	163	210	132	2333
ENSBTAG00000030933	ZNF576	227	153	164	151	250	180	233	177	299	156	174	158	2322
ENSBTAG00000004179	PSMD9	209	189	191	184	234	177	166	160	249	173	188	191	2311
ENSBTAG00000005691	FGF2	222	256	124	146	379	155	250	114	184	160	193	125	2308
ENSBTAG00000016268	XRCC1	226	212	162	175	242	173	253	143	282	138	163	121	2290
ENSBTAG00000001826	SASH1	164	212	149	116	459	111	244	118	273	129	157	136	2268
ENSBTAG00000007115	GSR	280	183	185	88	191	170	81	163	368	158	160	212	2239
ENSBTAG00000016435	NOM1	208	194	165	142	213	141	189	191	263	151	226	149	2232
ENSBTAG00000031824	RBM19	204	164	152	103	211	176	201	176	237	220	196	139	2179
ENSBTAG00000021789	ZNF574	258	173	164	174	230	150	208	154	203	144	167	132	2157
ENSBTAG00000034875	ALPK1	128	220	154	174	305	253	205	148	154	134	161	112	2148
ENSBTAG00000018455	COMMD5	199	164	158	154	221	165	211	155	216	162	173	158	2136
ENSBTAG00000045727	ENSBTAG00000045727	73	175	153	173	330	110	224	153	175	204	201	138	2109
ENSBTAG00000004339	ENSBTAG00000004339	135	162	177	81	456	130	250	113	164	169	135	131	2103
ENSBTAG00000011815	SMG9	260	161	124	125	213	115	184	138	271	175	172	163	2101
ENSBTAG00000001645	AAR2	192	149	190	163	208	160	157	153	226	164	164	167	2093
ENSBTAG00000004173	UBXN8	180	193	165	140	232	164	178	135	229	169	144	150	2079
ENSBTAG00000001741	DLGAP4	210	153	102	138	263	131	219	125	287	134	158	129	2049
ENSBTAG00000001133	VWA8	135	168	143	100	240	167	203	107	255	155	145	150	1968
ENSBTAG00000004379	ETHE1	264	124	178	106	140	114	217	134	266	127	146	137	1953
ENSBTAG00000003192	TBC1D16	141	169	175	149	134	232	137	154	170	174	158	148	1941
ENSBTAG00000021592	WRN	152	161	175	131	207	146	161	110	251	169	143	134	1940
ENSBTAG00000006581	CCDC82	137	175	104	125	310	118	253	86	204	136	103	99	1850
ENSBTAG00000027655	TIFA	198	175	129	115	185	147	192	113	111	109	201	118	1793
ENSBTAG00000020084	LONRF1	124	119	117	168	255	165	180	113	169	105	98	133	1746
ENSBTAG00000014762	ISG20	144	139	102	178	183	192	202	170	80	127	139	90	1746
ENSBTAG00000004970	LRRC24	157	128	121	126	171	138	182	98	183	109	196	135	1744
ENSBTAG00000004969	LRRC14	187	133	112	116	193	131	100	121	185	147	158	147	1730
ENSBTAG00000012235	SHARPIN	191	136	144	121	181	119	166	124	184	118	129	116	1729
ENSBTAG00000007386	NUDCD1	130	116	142	125	195	136	121	153	160	131	164	141	1714
ENSBTAG00000021474	GSDMD	122	138	149	91	311	79	220	103	123	118	137	104	1695
ENSBTAG00000000332	ERF	180	118	94	162	235	97	200	94	195	122	117	75	1689
ENSBTAG00000015339	ENDOV	155	124	148	105	179	115	168	116	199	128	135	114	1686
ENSBTAG00000033727	RBPMS	178	148	104	138	224	98	157	76	231	114	82	82	1632
ENSBTAG00000004189	MLXIP	151	154	110	95	217	122	169	93	161	119	119	99	1609
ENSBTAG00000007084	MAP3K14	135	159	105	117	252	105	168	96	178	80	103	85	1583
ENSBTAG00000031814	SDS	28	163	73	94	727	40	125	25	35	136	52	52	1550
ENSBTAG00000018456	ZNF7	149	126	108	108	161	102	154	103	147	130	110	126	1524
ENSBTAG00000018433	DENND6A	105	158	120	107	168	113	148	121	153	132	84	87	1496
ENSBTAG00000007834	PPP1R16A	134	121	113	96	145	98	146	93	179	107	120	99	1451
ENSBTAG00000048160	TIGD5	130	102	110	128	139	98	135	95	151	122	128	93	1431
ENSBTAG00000014628	OAS2	200	68	49	51	176	121	148	75	97	154	174	116	1429
ENSBTAG00000039861	OAS1Y	132	183	61	142	235	59	188	79	123	103	43	70	1418
ENSBTAG00000015563	PDE12	132	91	164	64	136	71	99	123	130	128	126	104	1368
ENSBTAG00000048091	ENSBTAG00000048091	37	139	82	137	115	106	40	202	87	158	166	95	1364
ENSBTAG00000034885	MGC148992	213	95	92	84	88	68	219	105	118	69	149	62	1362
ENSBTAG00000002315	RNF34	103	155	90	127	155	96	108	101	144	112	86	79	1356
ENSBTAG00000006052	PLCD3	131	119	83	135	220	71	154	68	118	75	91	87	1352
ENSBTAG00000022007	SAMHD1	60	121	95	48	314	81	116	104	131	109	83	75	1337
ENSBTAG00000000658	KIAA1875	139	85	78	108	141	77	125	76	162	118	120	103	1332
ENSBTAG00000016738	DTX1	144	115	85	62	140	66	143	89	200	106	96	85	1331
ENSBTAG00000019989	PXK	114	120	99	89	158	96	140	106	127	88	103	69	1309
ENSBTAG00000000879	C8orf33	108	62	131	62	138	89	125	101	137	99	118	107	1277
ENSBTAG00000017505	PAXIP1	127	119	83	87	152	77	106	82	143	100	96	78	1250
ENSBTAG00000001463	TNKS	83	94	81	84	172	103	156	94	137	87	67	80	1238
ENSBTAG00000004196	FMNL1	90	110	107	50	224	78	137	74	111	108	75	60	1224
ENSBTAG00000020247	ADCYAP1R1	98	94	57	243	115	49	93	63	59	185	86	67	1209
ENSBTAG00000000856	FBXL6	116	107	84	102	119	73	106	68	164	83	84	97	1203
ENSBTAG00000008165	ITGA2B	114	101	73	66	144	96	111	64	160	90	102	69	1190
ENSBTAG00000019830	MRPL46	125	77	107	54	108	91	110	91	129	94	112	86	1184
ENSBTAG00000020754	ZNF526	96	122	77	84	139	91	100	98	99	82	85	88	1161
ENSBTAG00000037488	JRKL	89	86	101	72	145	99	122	78	107	84	83	88	1154
ENSBTAG00000007186	ARHGAP39	79	89	87	103	148	74	120	62	148	84	89	67	1150
ENSBTAG00000019831	MRPS11	103	103	90	71	130	81	81	78	169	76	73	88	1143
ENSBTAG00000019229	TMEM144	84	111	96	72	157	110	145	44	93	95	60	58	1125
ENSBTAG00000004091	GTF3C4	83	81	82	86	139	91	118	69	121	91	76	69	1106
ENSBTAG00000017069	FAM198B	100	70	74	54	86	77	164	64	165	86	93	56	1089
ENSBTAG00000003606	ZNF16	114	88	65	80	115	75	96	73	132	74	84	71	1067
ENSBTAG00000011937	RITA1	125	71	72	60	81	79	106	74	111	81	116	91	1067
ENSBTAG00000038251	NAA16	69	83	73	88	138	80	97	65	116	102	79	65	1055
ENSBTAG00000021472	ZC3H3	114	86	65	80	124	79	114	54	106	58	95	57	1032
ENSBTAG00000006054	ACBD4	109	97	67	67	107	76	71	80	114	84	82	71	1025
ENSBTAG00000005218	PDE3B	129	67	93	27	94	52	54	79	107	235	29	44	1010
ENSBTAG00000007835	GPT	140	52	59	94	59	61	90	58	136	46	105	98	998
ENSBTAG00000014607	EXOSC4	125	84	67	68	86	64	57	86	105	59	117	70	988
ENSBTAG00000000967	DET1	97	96	72	83	103	58	95	65	105	71	79	50	974
ENSBTAG00000015984	CADM4	65	62	81	64	110	83	90	77	97	57	97	61	944
ENSBTAG00000020802	ENSBTAG00000020802	88	65	59	48	109	76	100	74	123	63	51	65	921
ENSBTAG00000013198	ZGRF1	53	82	48	62	104	59	75	48	125	73	86	49	864
ENSBTAG00000004377	PHLDB3	56	90	61	61	91	46	83	67	128	48	67	54	852
ENSBTAG00000045791	ZNF623	88	74	66	66	88	61	91	51	81	73	61	45	845
ENSBTAG00000013915	DSN1	55	79	58	91	101	67	65	58	84	52	74	54	838
ENSBTAG00000007753	KIFC2	87	44	92	53	75	33	68	75	130	37	71	43	808
ENSBTAG00000037962	MAML2	54	66	52	58	94	44	121	44	93	66	43	37	772
ENSBTAG00000016203	ENSBTAG00000016203	68	58	69	69	78	54	91	42	73	54	54	45	755
ENSBTAG00000019864	MAPK15	102	64	55	41	54	69	71	36	104	53	55	47	751
ENSBTAG00000002786	ENSBTAG00000002786	12	24	14	3	431	13	21	17	173	9	4	9	730
ENSBTAG00000009974	TSNARE1	59	72	38	65	92	50	59	51	55	40	70	44	695
ENSBTAG00000006048	DCAKD	55	55	50	55	70	68	58	48	51	45	61	56	672
ENSBTAG00000012260	MTRF1	50	49	57	34	74	54	63	54	93	56	41	39	664
ENSBTAG00000007749	TONSL	61	68	29	42	95	36	55	43	73	37	66	29	634
ENSBTAG00000007838	MFSD3	84	31	48	51	45	24	89	38	81	28	51	53	623
ENSBTAG00000016615	ABHD6	58	44	29	35	67	48	86	41	92	30	52	38	620
ENSBTAG00000010606	PPP1R3B	42	71	42	23	94	43	81	37	67	40	44	23	607
ENSBTAG00000009685	THEX1	40	55	51	44	78	53	43	34	68	38	48	30	582
ENSBTAG00000018975	KCNT1	67	54	36	20	57	24	26	66	89	59	36	21	555
ENSBTAG00000000125	SPATA5	68	34	46	29	61	40	63	25	49	44	52	39	550
ENSBTAG00000010694	BICC1	47	35	38	33	58	43	89	26	88	32	20	36	545
ENSBTAG00000011541	RBL1	21	48	44	20	98	39	69	18	71	39	29	25	521
ENSBTAG00000040607	SLA2	28	65	30	23	102	37	90	24	37	32	30	20	518
ENSBTAG00000039823	ENSBTAG00000039823	41	47	45	12	52	43	50	53	45	43	46	40	517
ENSBTAG00000037527	OAS1Z	37	74	16	45	71	14	113	28	51	33	14	13	509
ENSBTAG00000001262	IRGQ	54	43	38	34	62	39	50	32	44	27	51	24	498
ENSBTAG00000045929	ENSBTAG00000045929	21	0	25	2	152	28	61	35	89	17	32	24	486
ENSBTAG00000005695	NUDT6	49	33	31	30	43	25	76	30	64	23	30	33	467
ENSBTAG00000012796	ZNF428	55	35	21	30	50	25	60	25	54	32	39	39	465
ENSBTAG00000021669	SOGA1	34	42	28	31	58	36	45	35	52	36	41	18	456
ENSBTAG00000017632	AEN	42	34	54	28	45	33	49	21	30	43	41	32	452
ENSBTAG00000046467	PTP4A3	64	20	25	28	39	48	41	22	50	44	41	21	443
ENSBTAG00000012508	OSGIN1	38	17	27	40	106	14	31	20	51	25	25	28	422
ENSBTAG00000007564	BBS12	19	46	34	34	55	33	37	29	45	30	41	18	421
ENSBTAG00000032517	BCL7A	30	25	36	42	45	34	32	25	35	49	30	18	401
ENSBTAG00000010419	CYP2R1	29	30	25	11	25	51	28	18	73	23	44	34	391
ENSBTAG00000000893	ENSBTAG00000000893	18	21	20	82	25	14	71	27	44	12	26	29	389
ENSBTAG00000008656	KBTBD6	32	25	29	20	26	34	27	43	51	39	30	31	387
ENSBTAG00000015913	MFHAS1	40	32	21	36	59	13	51	28	43	21	27	15	386
ENSBTAG00000004092	AK8	42	42	25	17	41	21	17	35	70	15	25	22	372
ENSBTAG00000032782	INSC	39	8	6	14	15	62	46	56	21	66	0	31	364
ENSBTAG00000039015	TMEM145	25	33	28	33	38	15	32	10	47	33	35	31	360
ENSBTAG00000004036	GJC1	53	26	28	13	44	15	27	22	48	24	18	18	336
ENSBTAG00000017083	TEX15	16	33	26	15	65	11	35	24	39	42	13	15	334
ENSBTAG00000013125	PLAUR	29	38	13	12	68	23	21	18	51	21	26	12	332
ENSBTAG00000038494	ENSBTAG00000038494	22	27	12	19	67	23	35	19	37	25	23	21	330
ENSBTAG00000040580	ENSBTAG00000040580	17	14	26	11	87	23	23	16	57	19	16	20	329
ENSBTAG00000013879	DGKH	24	23	25	22	61	13	47	22	29	24	15	21	326
ENSBTAG00000013283	PRR19	36	29	16	25	28	20	37	16	44	15	23	20	309
ENSBTAG00000017233	ENSBTAG00000017233	29	16	28	10	35	16	52	28	23	42	19	10	308
ENSBTAG00000009390	FAM188B	20	27	20	27	23	25	36	20	39	22	26	20	305
ENSBTAG00000018294	DNASE1L3	34	42	29	12	52	27	16	14	23	20	9	19	297
ENSBTAG00000030939	ZNF575	31	22	17	19	28	21	56	18	28	14	21	12	287
ENSBTAG00000016736	HIGD1B	40	22	16	25	19	11	21	23	23	25	23	26	274
ENSBTAG00000005286	TGIF2	14	31	19	28	41	21	27	20	19	22	18	13	273
ENSBTAG00000046866	ENSBTAG00000046866	26	17	13	23	33	19	23	26	38	13	24	18	273
ENSBTAG00000001938	CKS2	22	24	13	10	48	7	11	9	53	27	12	13	249
ENSBTAG00000026936	ENSBTAG00000026936	11	17	18	31	40	16	21	15	28	29	8	10	244
ENSBTAG00000020590	FZD2	23	20	11	19	22	8	34	18	42	12	17	16	242
ENSBTAG00000043964	ARL5B	12	18	23	14	29	18	25	15	15	33	19	16	237
ENSBTAG00000018882	BSP5	14	32	19	27	0	1	49	19	28	13	27	0	229
ENSBTAG00000011924	CCDC42B	17	47	19	19	25	20	17	4	16	22	10	13	229
ENSBTAG00000001882	CD79A	18	37	15	13	38	13	29	12	17	5	15	14	226
ENSBTAG00000008950	KIAA1456	12	19	20	31	20	12	18	20	10	20	21	21	224
ENSBTAG00000011723	GRIK5	12	32	18	9	17	12	28	16	21	19	13	17	214
ENSBTAG00000008597	SLC45A4	13	21	12	12	33	12	17	12	12	23	18	23	208
ENSBTAG00000024974	HEXIM2	28	19	18	10	16	14	14	12	26	12	19	11	199
ENSBTAG00000011447	FAM171A2	25	12	10	14	24	9	24	12	25	11	18	12	196
ENSBTAG00000019278	KNTC1	8	13	7	13	46	8	18	13	32	15	12	10	195
ENSBTAG00000010276	RECQL4	13	12	10	10	43	8	11	8	22	23	14	12	186
ENSBTAG00000001308	ENSBTAG00000001308	8	12	17	6	44	6	22	9	10	9	20	14	177
ENSBTAG00000011374	S1PR3	9	18	17	14	34	6	19	7	19	12	6	14	175
ENSBTAG00000016147	CETN4	5	25	12	12	19	15	15	8	22	14	12	5	164
ENSBTAG00000020236	NECAB2	24	11	6	10	11	4	38	7	23	7	13	9	163
ENSBTAG00000002104	RHPN1	18	12	10	15	19	6	11	11	20	11	16	11	160
ENSBTAG00000012326	ENSBTAG00000012326	0	10	1	6	49	13	39	7	1	0	23	3	152
ENSBTAG00000009035	CENPE	3	13	10	14	37	4	7	8	24	10	8	14	152
ENSBTAG00000001615	RUNDC3A	18	3	12	7	17	10	12	17	22	12	11	6	147
ENSBTAG00000018077	LYPD3	2	17	11	3	6	5	56	7	13	4	10	4	138
ENSBTAG00000018652	CXCL17	2	16	4	4	53	3	19	5	2	8	18	3	137
ENSBTAG00000002739	PDE1C	8	13	11	11	4	11	10	7	22	16	13	11	137
ENSBTAG00000024526	ENSBTAG00000024526	15	9	4	8	18	5	13	7	14	20	8	14	135
ENSBTAG00000046344	ENSBTAG00000046344	16	8	7	2	4	15	11	4	18	4	9	11	109
ENSBTAG00000005063	THEM6	8	10	9	4	8	2	14	7	6	10	8	15	101
ENSBTAG00000016017	CCDC40	7	9	7	6	8	6	10	7	15	4	8	4	91
ENSBTAG00000004458	MORN3	8	5	9	2	2	6	6	11	9	9	9	13	89
ENSBTAG00000005696	DBF4B	3	9	4	1	10	11	12	10	7	5	10	5	87
ENSBTAG00000047380	CT	11	2	0	6	8	13	5	7	11	16	0	8	87
ENSBTAG00000008088	KIF18B	2	7	2	5	35	1	3	2	20	1	4	2	84
ENSBTAG00000008556	POU2F2	5	11	11	3	19	4	5	6	5	5	3	3	80
ENSBTAG00000006859	ENSBTAG00000006859	0	1	3	0	26	1	2	10	28	6	0	1	78
ENSBTAG00000005762	LYNX1	5	9	6	5	7	1	6	4	8	14	5	7	77
ENSBTAG00000001806	IQCD	4	6	4	9	9	5	4	1	14	3	6	9	74
ENSBTAG00000026340	ENSBTAG00000026340	7	5	9	4	10	8	0	5	12	7	2	4	73
ENSBTAG00000035158	TMEM249	4	10	4	6	8	5	6	6	10	2	3	5	69
ENSBTAG00000007051	CLDN23	7	9	2	7	6	1	6	3	6	3	9	3	62
ENSBTAG00000008945	SDSL	3	13	4	3	21	2	0	0	7	3	4	1	61
ENSBTAG00000039328	PURG	4	5	2	0	8	6	4	3	7	0	1	7	47
ENSBTAG00000021639	ARC	4	3	2	5	7	1	6	2	7	1	7	2	47
ENSBTAG00000007486	CEL	5	2	1	6	4	4	4	1	6	3	6	4	46
ENSBTAG00000002976	CD177	3	3	1	1	3	7	10	4	7	2	2	1	44
ENSBTAG00000047643	C27H8orf48	4	3	2	1	3	3	9	2	5	5	3	4	44
ENSBTAG00000002675	CCDC7	3	4	1	6	6	2	4	1	3	8	4	1	43
ENSBTAG00000004175	HPD	0	4	2	2	0	1	1	2	6	8	15	1	42
ENSBTAG00000015261	CARD14	2	4	3	3	4	1	6	4	6	4	0	4	41
ENSBTAG00000004464	C17orf53	2	4	1	4	7	5	3	1	3	2	3	2	37
ENSBTAG00000008940	NPTX1	0	5	0	7	1	1	5	1	1	2	4	3	30
ENSBTAG00000013529	ENSBTAG00000013529	1	3	1	2	3	2	1	1	3	0	4	5	26
ENSBTAG00000045478	bta-mir-2308	1	0	4	0	2	3	3	2	1	3	6	1	26
ENSBTAG00000047599	GHRHR	0	3	1	0	4	0	3	2	5	1	2	0	21
ENSBTAG00000017054	ENSBTAG00000017054	1	0	1	0	13	2	0	0	1	0	1	1	20
ENSBTAG00000047729	ENSBTAG00000047729	1	2	4	2	0	3	1	3	1	2	1	0	20
ENSBTAG00000001735	ADAM11	2	1	1	2	3	1	1	1	4	0	4	0	20
ENSBTAG00000044855	SNORA9	1	0	1	1	3	0	1	3	2	7	0	1	20
ENSBTAG00000016777	TEX101	5	1	3	1	1	1	0	2	1	1	3	0	19
ENSBTAG00000006558	SOHLH1	3	4	1	2	1	0	1	3	1	0	2	0	18
ENSBTAG00000026247	PKHD1L1	2	2	0	2	0	0	0	2	0	3	1	2	14
ENSBTAG00000040360	CCDC166	0	0	0	1	1	0	1	1	2	0	1	6	13
ENSBTAG00000047341	ENSBTAG00000047341	1	2	1	4	1	1	1	0	0	0	1	0	12
ENSBTAG00000020335	RNF32	0	5	2	0	1	0	0	2	1	0	0	0	11
ENSBTAG00000046591	ENSBTAG00000046591	1	0	0	5	1	1	0	0	3	0	0	0	11
ENSBTAG00000015985	GPR20	1	3	0	1	0	1	1	1	1	0	0	0	9
ENSBTAG00000004761	FOXH1	1	0	0	0	1	0	2	1	1	0	3	0	9
ENSBTAG00000047512	ENSBTAG00000047512	1	1	1	2	0	0	0	2	1	0	0	0	8
ENSBTAG00000001260	PINLYP	1	1	0	0	4	1	0	0	0	0	0	0	7
ENSBTAG00000006385	BAI1	0	0	0	1	1	1	0	2	2	0	0	0	7
ENSBTAG00000004187	WDR66	1	3	0	0	2	0	0	0	0	0	0	1	7
ENSBTAG00000044406	SCARNA15	2	0	0	0	2	0	1	0	1	1	0	0	7
ENSBTAG00000044884	bta-mir-2343	0	2	2	0	1	0	0	1	0	1	0	0	7
ENSBTAG00000040086	SLC38A8	1	1	0	0	1	0	2	0	0	1	1	0	7
ENSBTAG00000022005	TLDC2	0	3	0	0	0	1	0	0	0	3	0	0	7
ENSBTAG00000009511	ENSBTAG00000009511	0	3	1	0	0	1	0	0	0	0	0	0	5
ENSBTAG00000013737	MROH8	0	0	0	0	1	0	0	1	2	0	1	0	5
ENSBTAG00000034498	LY6D	0	2	0	0	0	0	2	0	0	0	0	1	5
ENSBTAG00000004197	B3GNT4	1	0	0	0	0	0	0	0	2	1	1	0	5
ENSBTAG00000013534	GFAP	0	0	0	0	2	0	0	0	1	1	1	0	5
ENSBTAG00000001751	CXXC4	0	2	0	0	2	0	0	0	0	0	0	0	4
ENSBTAG00000005189	C11H9ORF9	1	0	0	0	0	0	1	2	0	0	0	0	4
ENSBTAG00000005507	ENSBTAG00000005507	1	0	0	0	1	0	2	0	0	0	0	0	4
ENSBTAG00000029069	U2	0	0	0	4	0	0	0	0	0	0	0	0	4
ENSBTAG00000030922	ENSBTAG00000030922	1	1	0	2	0	0	0	0	0	0	0	0	4
ENSBTAG00000038972	LCN9	0	1	1	0	0	0	1	0	1	0	0	0	4
ENSBTAG00000048096	ENSBTAG00000048096	0	0	1	2	0	0	0	1	0	0	0	0	4
ENSBTAG00000039141	TMEM74	1	0	0	0	1	0	0	0	1	0	0	1	4
ENSBTAG00000009254	CCDC129	0	0	0	0	1	0	0	0	2	0	0	0	3
ENSBTAG00000015040	ENSBTAG00000015040	1	0	1	0	0	0	0	0	1	0	0	0	3
ENSBTAG00000042608	U6	0	0	0	0	0	1	1	0	1	0	0	0	3
ENSBTAG00000043841	U4	0	1	0	1	0	1	0	0	0	0	0	0	3
ENSBTAG00000045881	bta-mir-1260b	0	1	0	1	0	0	0	1	0	0	0	0	3
ENSBTAG00000046026	SLC39A4	0	0	0	0	0	0	1	2	0	0	0	0	3
ENSBTAG00000004247	RPH3A	0	0	0	1	1	0	0	0	0	0	1	0	3
ENSBTAG00000009816	SCX	0	1	0	0	1	0	0	0	0	1	0	0	3
ENSBTAG00000013766	IRGC	0	0	0	0	0	0	0	0	0	0	1	2	3
ENSBTAG00000000397	CNPY1	0	0	0	1	1	0	0	0	0	0	0	0	2
ENSBTAG00000016210	LYPD2	0	0	0	1	0	0	1	0	0	0	0	0	2
ENSBTAG00000019658	ASB16	0	1	0	0	1	0	0	0	0	0	0	0	2
ENSBTAG00000021941	DPP6	0	0	0	2	0	0	0	0	0	0	0	0	2
ENSBTAG00000023434	BSP1	0	0	1	0	0	0	0	0	1	0	0	0	2
ENSBTAG00000037336	ENSBTAG00000037336	0	0	0	0	2	0	0	0	0	0	0	0	2
ENSBTAG00000043594	5S_rRNA	0	1	0	0	0	0	1	0	0	0	0	0	2
ENSBTAG00000036082	ENSBTAG00000036082	0	0	0	0	0	0	0	0	0	1	0	1	2
ENSBTAG00000010306	RXFP1	0	0	0	1	0	0	0	0	0	0	0	0	1
ENSBTAG00000011375	SHC3	0	0	0	0	0	0	1	0	0	0	0	0	1
ENSBTAG00000013532	FAM187A	0	0	0	0	0	1	0	0	0	0	0	0	1
ENSBTAG00000015259	NEUROG2	0	0	0	0	0	0	0	1	0	0	0	0	1
ENSBTAG00000018917	EN2	0	0	0	1	0	0	0	0	0	0	0	0	1
ENSBTAG00000039412	ENSBTAG00000039412	0	0	0	1	0	0	0	0	0	0	0	0	1
ENSBTAG00000039978	ENSBTAG00000039978	0	0	0	1	0	0	0	0	0	0	0	0	1
ENSBTAG00000043710	SNORA61	0	1	0	0	0	0	0	0	0	0	0	0	1
ENSBTAG00000045579	TMEM60	0	0	0	0	0	1	0	0	0	0	0	0	1
ENSBTAG00000046435	ENSBTAG00000046435	0	0	1	0	0	0	0	0	0	0	0	0	1
ENSBTAG00000001610	BEB3	0	0	0	0	0	0	0	0	0	1	0	0	1
ENSBTAG00000026350	SPATC1	0	0	0	0	0	0	0	0	0	0	1	0	1
ENSBTAG00000044214	bta-mir-2399	0	0	0	0	0	0	0	0	0	0	0	1	1
ENSBTAG00000045392	ENSBTAG00000045392	0	0	0	0	0	0	0	0	0	0	1	0	1
ENSBTAG00000000158	LY6K	0	0	0	0	0	0	0	0	0	0	0	0	0
ENSBTAG00000000558	NEUROD6	0	0	0	0	0	0	0	0	0	0	0	0	0
ENSBTAG00000001516	CRSP1	0	0	0	0	0	0	0	0	0	0	0	0	0
ENSBTAG00000001526	ENSBTAG00000001526	0	0	0	0	0	0	0	0	0	0	0	0	0
ENSBTAG00000001976	PPP1R17	0	0	0	0	0	0	0	0	0	0	0	0	0
ENSBTAG00000002891	HTR5A	0	0	0	0	0	0	0	0	0	0	0	0	0
ENSBTAG00000003107	LHX5	0	0	0	0	0	0	0	0	0	0	0	0	0
ENSBTAG00000003273	ENSBTAG00000003273	0	0	0	0	0	0	0	0	0	0	0	0	0
ENSBTAG00000003886	BSP3	0	0	0	0	0	0	0	0	0	0	0	0	0
ENSBTAG00000004192	LRRC43	0	0	0	0	0	0	0	0	0	0	0	0	0
ENSBTAG00000004595	GML	0	0	0	0	0	0	0	0	0	0	0	0	0
ENSBTAG00000004596	ENSBTAG00000004596	0	0	0	0	0	0	0	0	0	0	0	0	0
ENSBTAG00000006597	ENSBTAG00000006597	0	0	0	0	0	0	0	0	0	0	0	0	0
ENSBTAG00000007083	SPATA32	0	0	0	0	0	0	0	0	0	0	0	0	0
ENSBTAG00000010089	CALC3	0	0	0	0	0	0	0	0	0	0	0	0	0
ENSBTAG00000010553	ENSBTAG00000010553	0	0	0	0	0	0	0	0	0	0	0	0	0
ENSBTAG00000011631	YWHAH	0	0	0	0	0	0	0	0	0	0	0	0	0
ENSBTAG00000011759	C1QL1	0	0	0	0	0	0	0	0	0	0	0	0	0
ENSBTAG00000011939	LY6H	0	0	0	0	0	0	0	0	0	0	0	0	0
ENSBTAG00000012368	IL21	0	0	0	0	0	0	0	0	0	0	0	0	0
ENSBTAG00000012710	GHRH	0	0	0	0	0	0	0	0	0	0	0	0	0
ENSBTAG00000012772	GFI1B	0	0	0	0	0	0	0	0	0	0	0	0	0
ENSBTAG00000016209	SLURP1	0	0	0	0	0	0	0	0	0	0	0	0	0
ENSBTAG00000016247	TACR3	0	0	0	0	0	0	0	0	0	0	0	0	0
ENSBTAG00000018635	ATP1A3	0	0	0	0	0	0	0	0	0	0	0	0	0
ENSBTAG00000019254	C9orf171	0	0	0	0	0	0	0	0	0	0	0	0	0
ENSBTAG00000019273	DMRTC2	0	0	0	0	0	0	0	0	0	0	0	0	0
ENSBTAG00000019840	ENSBTAG00000019840	0	0	0	0	0	0	0	0	0	0	0	0	0
ENSBTAG00000019997	TRHR	0	0	0	0	0	0	0	0	0	0	0	0	0
ENSBTAG00000020249	GLT6D1	0	0	0	0	0	0	0	0	0	0	0	0	0
ENSBTAG00000020251	LYPD4	0	0	0	0	0	0	0	0	0	0	0	0	0
ENSBTAG00000020883	IL2	0	0	0	0	0	0	0	0	0	0	0	0	0
ENSBTAG00000023439	ENSBTAG00000023439	0	0	0	0	0	0	0	0	0	0	0	0	0
ENSBTAG00000023801	BARHL1	0	0	0	0	0	0	0	0	0	0	0	0	0
ENSBTAG00000024530	ENSBTAG00000024530	0	0	0	0	0	0	0	0	0	0	0	0	0
ENSBTAG00000024552	SHH	0	0	0	0	0	0	0	0	0	0	0	0	0
ENSBTAG00000024975	ENSBTAG00000024975	0	0	0	0	0	0	0	0	0	0	0	0	0
ENSBTAG00000026344	MAFA	0	0	0	0	0	0	0	0	0	0	0	0	0
ENSBTAG00000028616	5S_rRNA	0	0	0	0	0	0	0	0	0	0	0	0	0
ENSBTAG00000029983	bta-mir-367	0	0	0	0	0	0	0	0	0	0	0	0	0
ENSBTAG00000030186	USMG5	0	0	0	0	0	0	0	0	0	0	0	0	0
ENSBTAG00000030876	MNX1	0	0	0	0	0	0	0	0	0	0	0	0	0
ENSBTAG00000031004	CNFN	0	0	0	0	0	0	0	0	0	0	0	0	0
ENSBTAG00000034724	ENSBTAG00000034724	0	0	0	0	0	0	0	0	0	0	0	0	0
ENSBTAG00000036098	ENSBTAG00000036098	0	0	0	0	0	0	0	0	0	0	0	0	0
ENSBTAG00000036397	bta-mir-302b	0	0	0	0	0	0	0	0	0	0	0	0	0
ENSBTAG00000036408	bta-mir-302d	0	0	0	0	0	0	0	0	0	0	0	0	0
ENSBTAG00000036425	bta-mir-7-1	0	0	0	0	0	0	0	0	0	0	0	0	0
ENSBTAG00000036428	bta-mir-302a	0	0	0	0	0	0	0	0	0	0	0	0	0
ENSBTAG00000036429	bta-mir-302c	0	0	0	0	0	0	0	0	0	0	0	0	0
ENSBTAG00000036851	U1	0	0	0	0	0	0	0	0	0	0	0	0	0
ENSBTAG00000037239	5S_rRNA	0	0	0	0	0	0	0	0	0	0	0	0	0
ENSBTAG00000037243	5S_rRNA	0	0	0	0	0	0	0	0	0	0	0	0	0
ENSBTAG00000037332	ENSBTAG00000037332	0	0	0	0	0	0	0	0	0	0	0	0	0
ENSBTAG00000037824	ENSBTAG00000037824	0	0	0	0	0	0	0	0	0	0	0	0	0
ENSBTAG00000037969	MGC152301	0	0	0	0	0	0	0	0	0	0	0	0	0
ENSBTAG00000039485	C17orf104	0	0	0	0	0	0	0	0	0	0	0	0	0
ENSBTAG00000040069	bta-mir-1179	0	0	0	0	0	0	0	0	0	0	0	0	0
ENSBTAG00000042149	U6	0	0	0	0	0	0	0	0	0	0	0	0	0
ENSBTAG00000042176	SNORA38	0	0	0	0	0	0	0	0	0	0	0	0	0
ENSBTAG00000042502	SNORA1	0	0	0	0	0	0	0	0	0	0	0	0	0
ENSBTAG00000042522	SNORA11	0	0	0	0	0	0	0	0	0	0	0	0	0
ENSBTAG00000043005	U6atac	0	0	0	0	0	0	0	0	0	0	0	0	0
ENSBTAG00000043037	U6	0	0	0	0	0	0	0	0	0	0	0	0	0
ENSBTAG00000043753	Vault	0	0	0	0	0	0	0	0	0	0	0	0	0
ENSBTAG00000043835	5S_rRNA	0	0	0	0	0	0	0	0	0	0	0	0	0
ENSBTAG00000043847	ENSBTAG00000043847	0	0	0	0	0	0	0	0	0	0	0	0	0
ENSBTAG00000043944	7SK	0	0	0	0	0	0	0	0	0	0	0	0	0
ENSBTAG00000044263	bta-mir-2309	0	0	0	0	0	0	0	0	0	0	0	0	0
ENSBTAG00000044386	bta-mir-2370	0	0	0	0	0	0	0	0	0	0	0	0	0
ENSBTAG00000044440	SNORA76	0	0	0	0	0	0	0	0	0	0	0	0	0
ENSBTAG00000044442	ENSBTAG00000044442	0	0	0	0	0	0	0	0	0	0	0	0	0
ENSBTAG00000045030	U6	0	0	0	0	0	0	0	0	0	0	0	0	0
ENSBTAG00000045058	5S_rRNA	0	0	0	0	0	0	0	0	0	0	0	0	0
ENSBTAG00000045152	Vault	0	0	0	0	0	0	0	0	0	0	0	0	0
ENSBTAG00000045654	ENSBTAG00000045654	0	0	0	0	0	0	0	0	0	0	0	0	0
ENSBTAG00000045738	ENSBTAG00000045738	0	0	0	0	0	0	0	0	0	0	0	0	0
ENSBTAG00000045960	U6	0	0	0	0	0	0	0	0	0	0	0	0	0
ENSBTAG00000046166	MROH5	0	0	0	0	0	0	0	0	0	0	0	0	0
ENSBTAG00000046208	SCRT1	0	0	0	0	0	0	0	0	0	0	0	0	0
ENSBTAG00000046302	ENSBTAG00000046302	0	0	0	0	0	0	0	0	0	0	0	0	0
ENSBTAG00000046377	ENSBTAG00000046377	0	0	0	0	0	0	0	0	0	0	0	0	0
ENSBTAG00000046412	ENSBTAG00000046412	0	0	0	0	0	0	0	0	0	0	0	0	0
ENSBTAG00000046850	ENSBTAG00000046850	0	0	0	0	0	0	0	0	0	0	0	0	0
ENSBTAG00000046896	Metazoa_SRP	0	0	0	0	0	0	0	0	0	0	0	0	0
ENSBTAG00000046932	ENSBTAG00000046932	0	0	0	0	0	0	0	0	0	0	0	0	0
ENSBTAG00000047022	PSCA	0	0	0	0	0	0	0	0	0	0	0	0	0
ENSBTAG00000047140	Metazoa_SRP	0	0	0	0	0	0	0	0	0	0	0	0	0
ENSBTAG00000047430	ENSBTAG00000047430	0	0	0	0	0	0	0	0	0	0	0	0	0
ENSBTAG00000047447	5S_rRNA	0	0	0	0	0	0	0	0	0	0	0	0	0
ENSBTAG00000047553	5S_rRNA	0	0	0	0	0	0	0	0	0	0	0	0	0
ENSBTAG00000047826	SNORD112	0	0	0	0	0	0	0	0	0	0	0	0	0
ENSBTAG00000047979	ENSBTAG00000047979	0	0	0	0	0	0	0	0	0	0	0	0	0
ENSBTAG00000048001	ENSBTAG00000048001	0	0	0	0	0	0	0	0	0	0	0	0	0
ENSBTAG00000048100	ENSBTAG00000048100	0	0	0	0	0	0	0	0	0	0	0	0	0
ENSBTAG00000048185	Metazoa_SRP	0	0	0	0	0	0	0	0	0	0	0	0	0

## Sheet: Table S4b_CHL_fat only
Table S4b. Correlation of read counts of cholesterol potential candidate genes with cholesterol concentration in milk fat (CHL_fat). Significant correlations are highlighted in yellow colour. The NA indicated that correlations were unable to calculate because the this gene was not expressed or expressed in only one cow.
Ensembl Gene	Gene symbol	total_read	cor_CHL_fat	p_cor_chl_fat
ENSBTAG00000009602	TMEM120B	164133	-0.242448	0.529647
ENSBTAG00000001592	INSIG1	54917	-0.187663	0.628739
ENSBTAG00000022004	FLNB	34529	-0.668788	0.0488795
ENSBTAG00000014648	RPN2	32227	-0.379327	0.314005
ENSBTAG00000016739	RASAL1	26334	-0.265858	0.489293
ENSBTAG00000016069	ARF4	21572	-0.424545	0.254722
ENSBTAG00000011473	MYL9	20172	-0.686579	0.0410848
ENSBTAG00000018823	GRN	19107	-0.677265	0.0450569
ENSBTAG00000004457	ORAI1	16521	0.12397	0.750662
ENSBTAG00000019040	PLBD2	14432	-0.652167	0.0569611
ENSBTAG00000000745	AQP1	13515	-0.448723	0.225696
ENSBTAG00000006118	RSRC2	11237	-0.827206	0.00593717
ENSBTAG00000019463	SLC25A39	9582	-0.683282	0.0424639
ENSBTAG00000021805	RIP5	9294	-0.48337	0.187432
ENSBTAG00000016779	CLIP1	8086	-0.655437	0.0553088
ENSBTAG00000005067	UBF	8080	-0.479571	0.191434
ENSBTAG00000032534	RHOF	7712	-0.224505	0.561419
ENSBTAG00000019662	ATXN7L3	7513	-0.604865	0.0844125
ENSBTAG00000021164	SLMAP	6735	-0.71683	0.0297631
ENSBTAG00000019660	TMUB2	6689	-0.662094	0.0520395
ENSBTAG00000011102	TPCN1	6605	-0.443389	0.231937
ENSBTAG00000021724	PDHB	6305	-0.664654	0.0508159
ENSBTAG00000013526	EFTUD2	6186	-0.703128	0.0345986
ENSBTAG00000010947	PHYHIPL	6186	-0.196285	0.612748
ENSBTAG00000004172	SETD1B	6175	-0.23468	0.543316
ENSBTAG00000011930	DDX54	5228	-0.345444	0.362544
ENSBTAG00000006056	HEXIM1	4924	-0.506689	0.163907
ENSBTAG00000019987	RPP14	4821	-0.681034	0.0434212
ENSBTAG00000011103	SLC8B1	4800	-0.645001	0.0606903
ENSBTAG00000006051	NMT1	4740	-0.704464	0.0341062
ENSBTAG00000008025	UBE3C	4692	-0.763246	0.0167164
ENSBTAG00000038316	GPATCH8	4564	-0.753458	0.0190634
ENSBTAG00000001939	SECISBP2	4393	-0.589373	0.0948944
ENSBTAG00000000357	ENSBTAG00000000357	4120	-0.68326	0.0424735
ENSBTAG00000004178	ACOX2	4111	-0.59399	0.0916914
ENSBTAG00000019621	NDRG3	4077	-0.620828	0.0743924
ENSBTAG00000010243	RBM33	4054	-0.572675	0.107043
ENSBTAG00000002048	PTPN11	3943	-0.632055	0.0678109
ENSBTAG00000006114	ZCCHC8	3333	-0.758152	0.0179123
ENSBTAG00000030817	LMBR1	3270	-0.704443	0.0341138
ENSBTAG00000001640	EPB41L1	3115	-0.893406	0.00117141
ENSBTAG00000002328	KDM2B	3104	-0.564261	0.113503
ENSBTAG00000007387	ENY2	3025	-0.765654	0.0161701
ENSBTAG00000004203	VPS33A	2897	-0.57206	0.107508
ENSBTAG00000004199	DIABLO	2763	-0.683428	0.0424023
ENSBTAG00000022656	KCTD6	2746	-0.803752	0.00904581
ENSBTAG00000015541	DLC1	2635	-0.678918	0.0443349
ENSBTAG00000005693	CCDC43	2548	-0.45227	0.221598
ENSBTAG00000016637	WBP4	2544	-0.76337	0.0166881
ENSBTAG00000001941	SEMA4D	2333	-0.585363	0.0977304
ENSBTAG00000004179	PSMD9	2311	-0.482437	0.18841
ENSBTAG00000016435	NOM1	2232	-0.713747	0.0308098
ENSBTAG00000031824	RBM19	2179	-0.567475	0.111009
ENSBTAG00000004339	ENSBTAG00000004339	2103	-0.408726	0.274729
ENSBTAG00000001645	AAR2	2093	-0.282376	0.461614
ENSBTAG00000001741	DLGAP4	2049	-0.801622	0.00937332
ENSBTAG00000001133	VWA8	1968	-0.756771	0.018246
ENSBTAG00000020084	LONRF1	1746	-0.420131	0.260224
ENSBTAG00000014762	ISG20	1746	-0.0355004	0.927755
ENSBTAG00000007386	NUDCD1	1714	-0.0428108	0.91292
ENSBTAG00000004189	MLXIP	1609	-0.814939	0.00745247
ENSBTAG00000007084	MAP3K14	1583	-0.720457	0.0285619
ENSBTAG00000031814	SDS	1550	-0.237308	0.538677
ENSBTAG00000018433	DENND6A	1496	-0.678883	0.04435
ENSBTAG00000014628	OAS2	1429	-0.452192	0.221688
ENSBTAG00000039861	OAS1Y	1418	-0.694543	0.0378734
ENSBTAG00000015563	PDE12	1368	0.124855	0.748929
ENSBTAG00000034885	MGC148992	1362	-0.519187	0.152038
ENSBTAG00000002315	RNF34	1356	-0.5707	0.108539
ENSBTAG00000006052	PLCD3	1352	-0.562813	0.114638
ENSBTAG00000022007	SAMHD1	1337	-0.352913	0.351551
ENSBTAG00000016738	DTX1	1331	-0.829741	0.00565274
ENSBTAG00000019989	PXK	1309	-0.767414	0.0157784
ENSBTAG00000017505	PAXIP1	1250	-0.790174	0.0112709
ENSBTAG00000004196	FMNL1	1224	-0.489611	0.180959
ENSBTAG00000020247	ADCYAP1R1	1209	0.336134	0.376474
ENSBTAG00000008165	ITGA2B	1190	-0.822275	0.00651821
ENSBTAG00000019830	MRPL46	1184	-0.475583	0.195687
ENSBTAG00000019831	MRPS11	1143	-0.616612	0.0769626
ENSBTAG00000019229	TMEM144	1125	-0.629751	0.0691304
ENSBTAG00000017069	FAM198B	1089	-0.708746	0.0325588
ENSBTAG00000011937	RITA1	1067	-0.6287	0.069738
ENSBTAG00000038251	NAA16	1055	-0.455109	0.218348
ENSBTAG00000006054	ACBD4	1025	-0.64041	0.0631588
ENSBTAG00000005218	PDE3B	1010	0.111701	0.774797
ENSBTAG00000000967	DET1	974	-0.892483	0.0012062
ENSBTAG00000020802	ENSBTAG00000020802	921	-0.741771	0.0221402
ENSBTAG00000013915	DSN1	838	-0.325188	0.393169
ENSBTAG00000002786	ENSBTAG00000002786	730	-0.368769	0.328761
ENSBTAG00000006048	DCAKD	672	-0.484305	0.186453
ENSBTAG00000012260	MTRF1	664	-0.534875	0.137871
ENSBTAG00000016615	ABHD6	620	-0.827951	0.00585263
ENSBTAG00000009685	THEX1	582	-0.493055	0.177442
ENSBTAG00000010694	BICC1	545	-0.750088	0.0199196
ENSBTAG00000011541	RBL1	521	-0.622192	0.0735725
ENSBTAG00000040607	SLA2	518	-0.649737	0.0582088
ENSBTAG00000039823	ENSBTAG00000039823	517	-0.374494	0.320718
ENSBTAG00000037527	OAS1Z	509	-0.762753	0.0168298
ENSBTAG00000045929	ENSBTAG00000045929	486	-0.430698	0.247156
ENSBTAG00000021669	SOGA1	456	-0.744999	0.0212597
ENSBTAG00000017632	AEN	452	-0.132011	0.734944
ENSBTAG00000032517	BCL7A	401	0.254281	0.509089
ENSBTAG00000010419	CYP2R1	391	-0.603667	0.0851959
ENSBTAG00000008656	KBTBD6	387	-0.0526523	0.892985
ENSBTAG00000015913	MFHAS1	386	-0.694484	0.0378964
ENSBTAG00000032782	INSC	364	0.138862	0.721619
ENSBTAG00000004036	GJC1	336	-0.586705	0.0967756
ENSBTAG00000038494	ENSBTAG00000038494	330	-0.582439	0.0998313
ENSBTAG00000040580	ENSBTAG00000040580	329	-0.38829	0.301747
ENSBTAG00000013879	DGKH	326	-0.477415	0.193727
ENSBTAG00000009390	FAM188B	305	-0.653769	0.0561478
ENSBTAG00000018294	DNASE1L3	297	-0.429257	0.248916
ENSBTAG00000016736	HIGD1B	274	-0.132764	0.733477
ENSBTAG00000005286	TGIF2	273	-0.260249	0.498844
ENSBTAG00000001938	CKS2	249	-0.540695	0.13282
ENSBTAG00000020590	FZD2	242	-0.766504	0.0159803
ENSBTAG00000011924	CCDC42B	229	-0.409221	0.274091
ENSBTAG00000008950	KIAA1456	224	0.611531	0.0801328
ENSBTAG00000024974	HEXIM2	199	-0.549473	0.125414
ENSBTAG00000011447	FAM171A2	196	-0.740669	0.0224461
ENSBTAG00000019278	KNTC1	195	-0.464042	0.208291
ENSBTAG00000001308	ENSBTAG00000001308	177	-0.315269	0.408585
ENSBTAG00000011374	S1PR3	175	-0.453293	0.220424
ENSBTAG00000012326	ENSBTAG00000012326	152	-0.440097	0.235834
ENSBTAG00000001615	RUNDC3A	147	-0.155429	0.689667
ENSBTAG00000002739	PDE1C	137	-0.192595	0.619574
ENSBTAG00000024526	ENSBTAG00000024526	135	-0.435793	0.240983
ENSBTAG00000046344	ENSBTAG00000046344	109	-0.662215	0.0519817
ENSBTAG00000004458	MORN3	89	0.233565	0.545288
ENSBTAG00000005696	DBF4B	87	-0.515687	0.15531
ENSBTAG00000047380	CT	87	-0.0704069	0.857159
ENSBTAG00000008088	KIF18B	84	-0.435267	0.241616
ENSBTAG00000001806	IQCD	74	-0.43332	0.243968
ENSBTAG00000007051	CLDN23	62	-0.679191	0.0442163
ENSBTAG00000008945	SDSL	61	-0.400454	0.285508
ENSBTAG00000047643	C27H8orf48	44	-0.637315	0.0648582
ENSBTAG00000004175	HPD	42	0.0561773	0.885857
ENSBTAG00000004464	C17orf53	37	-0.462006	0.210561
ENSBTAG00000013529	ENSBTAG00000013529	26	-0.529066	0.143022
ENSBTAG00000047599	GHRHR	21	-0.67085	0.0479314
ENSBTAG00000047729	ENSBTAG00000047729	20	0.748517	0.0203269
ENSBTAG00000001735	ADAM11	20	-0.444227	0.23095
ENSBTAG00000044855	SNORA9	20	0.316105	0.407276
ENSBTAG00000017054	ENSBTAG00000017054	20	-0.213859	0.580595
ENSBTAG00000026247	PKHD1L1	14	0.382972	0.30899
ENSBTAG00000020335	RNF32	11	-0.128194	0.742395
ENSBTAG00000046591	ENSBTAG00000046591	11	0.079753	0.838387
ENSBTAG00000004187	WDR66	7	-0.483968	0.186806
ENSBTAG00000044884	bta-mir-2343	7	0.273569	0.476287
ENSBTAG00000022005	TLDC2	7	-0.0633241	0.871428
ENSBTAG00000004197	B3GNT4	5	-0.317325	0.405367
ENSBTAG00000013737	MROH8	5	-0.269982	0.482319
ENSBTAG00000013534	GFAP	5	-0.243688	0.527478
ENSBTAG00000048096	ENSBTAG00000048096	4	0.760251	0.0174129
ENSBTAG00000005507	ENSBTAG00000005507	4	-0.547332	0.127197
ENSBTAG00000039141	TMEM74	4	-0.508814	0.161852
ENSBTAG00000029069	U2	4	0.396184	0.291155
ENSBTAG00000042608	U6	3	-0.613509	0.0788889
ENSBTAG00000009254	CCDC129	3	-0.469801	0.201947
ENSBTAG00000004247	RPH3A	3	0.147613	0.704692
ENSBTAG00000043594	5S_rRNA	2	-0.579103	0.102261
ENSBTAG00000019658	ASB16	2	-0.41821	0.262638
ENSBTAG00000021941	DPP6	2	0.396184	0.291155
ENSBTAG00000036082	ENSBTAG00000036082	2	0.268559	0.48472
ENSBTAG00000000397	CNPY1	2	0.147613	0.704692
ENSBTAG00000011375	SHC3	1	-0.413753	0.268285
ENSBTAG00000010306	RXFP1	1	0.396184	0.291155
ENSBTAG00000018917	EN2	1	0.396184	0.291155
ENSBTAG00000039412	ENSBTAG00000039412	1	0.396184	0.291155
ENSBTAG00000001610	BEB3	1	0.268559	0.48472
ENSBTAG00000013532	FAM187A	1	NA	NA
ENSBTAG00000045392	ENSBTAG00000045392	1	NA	NA
ENSBTAG00000000558	NEUROD6	0	NA	NA
ENSBTAG00000001516	CRSP1	0	NA	NA
ENSBTAG00000001526	ENSBTAG00000001526	0	NA	NA
ENSBTAG00000001976	PPP1R17	0	NA	NA
ENSBTAG00000002891	HTR5A	0	NA	NA
ENSBTAG00000003107	LHX5	0	NA	NA
ENSBTAG00000004192	LRRC43	0	NA	NA
ENSBTAG00000007083	SPATA32	0	NA	NA
ENSBTAG00000010089	CALC3	0	NA	NA
ENSBTAG00000010553	ENSBTAG00000010553	0	NA	NA
ENSBTAG00000011759	C1QL1	0	NA	NA
ENSBTAG00000012710	GHRH	0	NA	NA
ENSBTAG00000019997	TRHR	0	NA	NA
ENSBTAG00000024530	ENSBTAG00000024530	0	NA	NA
ENSBTAG00000024552	SHH	0	NA	NA
ENSBTAG00000024975	ENSBTAG00000024975	0	NA	NA
ENSBTAG00000030876	MNX1	0	NA	NA
ENSBTAG00000036425	bta-mir-7-1	0	NA	NA
ENSBTAG00000037243	5S_rRNA	0	NA	NA
ENSBTAG00000037332	ENSBTAG00000037332	0	NA	NA
ENSBTAG00000039485	C17orf104	0	NA	NA
ENSBTAG00000040069	bta-mir-1179	0	NA	NA
ENSBTAG00000042176	SNORA38	0	NA	NA
ENSBTAG00000042502	SNORA1	0	NA	NA
ENSBTAG00000043037	U6	0	NA	NA
ENSBTAG00000043753	Vault	0	NA	NA
ENSBTAG00000043835	5S_rRNA	0	NA	NA
ENSBTAG00000043944	7SK	0	NA	NA
ENSBTAG00000044386	bta-mir-2370	0	NA	NA
ENSBTAG00000045058	5S_rRNA	0	NA	NA
ENSBTAG00000045152	Vault	0	NA	NA
ENSBTAG00000045960	U6	0	NA	NA
ENSBTAG00000046377	ENSBTAG00000046377	0	NA	NA
ENSBTAG00000046412	ENSBTAG00000046412	0	NA	NA
ENSBTAG00000047979	ENSBTAG00000047979	0	NA	NA

## Sheet: Table S4c_CHL_milk only
Table S4c. Correlation of read counts of cholesterol potential candidate genes with cholesterol concentration in milk (CHL_milk). Significant correlations are highlighted in yellow colour. The NA indicated that correlations were unable to calculate because the this gene was not expressed or expressed in only one cow.
Ensembl Gene	Gene symbol	total_read	cor_CHL_milk	p_CHL_milk
ENSBTAG00000014678	LGB	21125723	-0.169573	0.662721
ENSBTAG00000026327	RPL8	64612	-0.650302	0.0579173
ENSBTAG00000011963	RPS19	57636	-0.723688	0.0275185
ENSBTAG00000014643	EEF1D	44617	-0.597063	0.0895972
ENSBTAG00000015910	ITGB1	44254	-0.896947	0.00104452
ENSBTAG00000008853	HNRNPF	35493	-0.785564	0.0121029
ENSBTAG00000016739	RASAL1	26334	-0.636517	0.0653007
ENSBTAG00000034691	TSTA3	23633	-0.538179	0.13499
ENSBTAG00000011922	PLEC	23273	-0.0871904	0.823499
ENSBTAG00000008421	SCRIB	19528	-0.589126	0.0950672
ENSBTAG00000018633	RABAC1	17865	-0.554377	0.121385
ENSBTAG00000014642	NAPRT	17674	-0.668296	0.0491076
ENSBTAG00000003530	DDX31	16551	-0.710627	0.0318937
ENSBTAG00000019040	PLBD2	14432	-0.696889	0.0369592
ENSBTAG00000008079	NRBP2	13061	-0.643778	0.0613421
ENSBTAG00000014610	GPAA1	13022	-0.696375	0.0371583
ENSBTAG00000009245	PPP2CB	12515	-0.673793	0.0465983
ENSBTAG00000037493	PUF60	11606	-0.655621	0.0552165
ENSBTAG00000018912	ARHGEF1	10394	-0.829306	0.00570089
ENSBTAG00000012242	MAF1	9299	-0.311711	0.414183
ENSBTAG00000014458	MROH1	8527	-0.70119	0.0353209
ENSBTAG00000010170	MBTPS1	8115	-0.646453	0.0599229
ENSBTAG00000024889	HSBP1	7826	-0.892934	0.00118912
ENSBTAG00000019866	NRP1	7819	-0.726735	0.0265581
ENSBTAG00000012232	CYC1	7699	-0.538053	0.135099
ENSBTAG00000008355	CPSF1	7169	-0.580225	0.10144
ENSBTAG00000017281	OPLAH	7146	-0.542239	0.131499
ENSBTAG00000031001	MEGF8	7107	-0.390845	0.298298
ENSBTAG00000017375	C6H4orf32	6978	-0.309612	0.417501
ENSBTAG00000011102	TPCN1	6605	-0.727212	0.0264097
ENSBTAG00000019785	CIC	6558	-0.734804	0.0241216
ENSBTAG00000022489	RNF213	6391	-0.273805	0.475892
ENSBTAG00000016023	EIF4A3	6323	-0.664733	0.0507786
ENSBTAG00000010947	PHYHIPL	6186	-0.753678	0.0190084
ENSBTAG00000012353	ZNF34	6171	-0.663276	0.0514726
ENSBTAG00000000312	GRINA	6104	-0.807869	0.00843512
ENSBTAG00000016810	PYCRL	6075	-0.757261	0.0181271
ENSBTAG00000039851	UBAC1	6064	-0.813202	0.00768629
ENSBTAG00000026320	VPS28	6020	-0.752017	0.0194265
ENSBTAG00000002526	BDH2	5719	-0.422393	0.257396
ENSBTAG00000020756	GSK3A	5533	-0.750966	0.0196939
ENSBTAG00000011930	DDX54	5228	-0.427956	0.250512
ENSBTAG00000011103	SLC8B1	4800	-0.678985	0.0443057
ENSBTAG00000034373	CDH13	4786	-0.618302	0.0759255
ENSBTAG00000006132	DENND3	4706	-0.835248	0.00506705
ENSBTAG00000000857	GPR172B	4688	-0.564257	0.113507
ENSBTAG00000020751	HSF1	4598	-0.66367	0.0512844
ENSBTAG00000026356	DGAT1	4493	-0.793661	0.0106678
ENSBTAG00000035254	CYHR1	4420	-0.697116	0.0368715
ENSBTAG00000004194	RALGDS	4376	0.428611	0.249708
ENSBTAG00000003941	MGC155012	4257	-0.470741	0.200922
ENSBTAG00000012691	GTF2E2	4154	-0.693375	0.0383336
ENSBTAG00000038682	FAM83H	4128	-0.156411	0.687787
ENSBTAG00000002048	PTPN11	3943	-0.559697	0.117103
ENSBTAG00000034613	MROH6	3868	-0.480722	0.190217
ENSBTAG00000019787	PAFAH1B3	3368	-0.576447	0.104221
ENSBTAG00000005190	TSC1	3364	-0.477234	0.19392
ENSBTAG00000015276	SLC26A11	3273	-0.264478	0.491636
ENSBTAG00000030319	GBGT1	3233	-0.0294542	0.94004
ENSBTAG00000011064	ADCK5	3161	-0.776967	0.0137626
ENSBTAG00000009677	PARP10	3006	-0.701956	0.0350344
ENSBTAG00000017040	LY6E	3005	-0.423905	0.255515
ENSBTAG00000016021	GAA	2982	-0.579227	0.10217
ENSBTAG00000015267	SGSH	2811	-0.799451	0.00971518
ENSBTAG00000009782	CBX4	2743	-0.0740939	0.849746
ENSBTAG00000002883	RPTOR	2659	-0.84696	0.00396193
ENSBTAG00000005761	DEDD2	2653	-0.695478	0.0375072
ENSBTAG00000009811	BOP1	2641	-0.579725	0.101805
ENSBTAG00000013439	ARHGEF26	2619	-0.839021	0.00469063
ENSBTAG00000004248	MLYCD	2587	-0.608466	0.0820833
ENSBTAG00000021373	GTF3C5	2581	-0.551389	0.123831
ENSBTAG00000016637	WBP4	2544	-0.539516	0.133834
ENSBTAG00000009632	LARP7	2538	-0.650449	0.0578413
ENSBTAG00000039705	HGH1	2532	-0.45206	0.221839
ENSBTAG00000006008	CAMSAP1	2406	-0.675174	0.0459813
ENSBTAG00000046031	C14H8orf82	2403	-0.506402	0.164185
ENSBTAG00000030933	ZNF576	2322	-0.577314	0.103578
ENSBTAG00000005691	FGF2	2308	-0.871031	0.00223094
ENSBTAG00000016268	XRCC1	2290	-0.809254	0.00823609
ENSBTAG00000001826	SASH1	2268	-0.738776	0.0229781
ENSBTAG00000007115	GSR	2239	-0.72361	0.0275434
ENSBTAG00000031824	RBM19	2179	-0.798723	0.00983169
ENSBTAG00000021789	ZNF574	2157	-0.612671	0.0794146
ENSBTAG00000034875	ALPK1	2148	-0.038424	0.92182
ENSBTAG00000018455	COMMD5	2136	-0.726629	0.0265911
ENSBTAG00000045727	ENSBTAG00000045727	2109	0.304314	0.425928
ENSBTAG00000004339	ENSBTAG00000004339	2103	-0.379819	0.313326
ENSBTAG00000011815	SMG9	2101	-0.801327	0.00941926
ENSBTAG00000004173	UBXN8	2079	-0.79043	0.0112259
ENSBTAG00000001133	VWA8	1968	-0.593221	0.0922205
ENSBTAG00000004379	ETHE1	1953	-0.562797	0.114651
ENSBTAG00000003192	TBC1D16	1941	0.0691537	0.859681
ENSBTAG00000021592	WRN	1940	-0.406956	0.277017
ENSBTAG00000006581	CCDC82	1850	-0.758548	0.0178173
ENSBTAG00000027655	TIFA	1793	-0.583942	0.0987482
ENSBTAG00000014762	ISG20	1746	0.281293	0.463408
ENSBTAG00000004970	LRRC24	1744	-0.658528	0.0537749
ENSBTAG00000004969	LRRC14	1730	-0.805163	0.00883326
ENSBTAG00000012235	SHARPIN	1729	-0.685536	0.0415177
ENSBTAG00000021474	GSDMD	1695	-0.228978	0.553434
ENSBTAG00000000332	ERF	1689	-0.440255	0.235647
ENSBTAG00000015339	ENDOV	1686	-0.507886	0.162748
ENSBTAG00000033727	RBPMS	1632	-0.717928	0.0293962
ENSBTAG00000031814	SDS	1550	0.087246	0.823387
ENSBTAG00000018456	ZNF7	1524	-0.892386	0.00120989
ENSBTAG00000007834	PPP1R16A	1451	-0.692318	0.0387537
ENSBTAG00000048160	TIGD5	1431	-0.221846	0.566186
ENSBTAG00000014628	OAS2	1429	-0.640121	0.0633162
ENSBTAG00000039861	OAS1Y	1418	-0.530199	0.142009
ENSBTAG00000048091	ENSBTAG00000048091	1364	0.309171	0.418199
ENSBTAG00000034885	MGC148992	1362	-0.574566	0.105622
ENSBTAG00000000658	KIAA1875	1332	-0.5265	0.145333
ENSBTAG00000016738	DTX1	1331	-0.802417	0.00925023
ENSBTAG00000000879	C8orf33	1277	-0.104876	0.788297
ENSBTAG00000001463	TNKS	1238	-0.487807	0.182817
ENSBTAG00000000856	FBXL6	1203	-0.630707	0.0685812
ENSBTAG00000019830	MRPL46	1184	-0.527596	0.144343
ENSBTAG00000020754	ZNF526	1161	-0.791848	0.0109786
ENSBTAG00000037488	JRKL	1154	-0.315638	0.408007
ENSBTAG00000007186	ARHGAP39	1150	-0.169789	0.662312
ENSBTAG00000019831	MRPS11	1143	-0.646476	0.0599104
ENSBTAG00000019229	TMEM144	1125	-0.471005	0.200635
ENSBTAG00000004091	GTF3C4	1106	-0.324233	0.394641
ENSBTAG00000017069	FAM198B	1089	-0.586186	0.0971442
ENSBTAG00000003606	ZNF16	1067	-0.773065	0.0145638
ENSBTAG00000011937	RITA1	1067	-0.709865	0.0321617
ENSBTAG00000038251	NAA16	1055	-0.22232	0.565335
ENSBTAG00000021472	ZC3H3	1032	-0.806702	0.00860531
ENSBTAG00000007835	GPT	998	-0.421967	0.257928
ENSBTAG00000014607	EXOSC4	988	-0.820587	0.00672573
ENSBTAG00000000967	DET1	974	-0.896633	0.00105537
ENSBTAG00000015984	CADM4	944	-0.0712905	0.855382
ENSBTAG00000013198	ZGRF1	864	-0.522084	0.149361
ENSBTAG00000004377	PHLDB3	852	-0.520465	0.150854
ENSBTAG00000045791	ZNF623	845	-0.862528	0.00276543
ENSBTAG00000007753	KIFC2	808	-0.232519	0.547142
ENSBTAG00000037962	MAML2	772	-0.492258	0.178253
ENSBTAG00000016203	ENSBTAG00000016203	755	0.271732	0.479372
ENSBTAG00000019864	MAPK15	751	-0.813689	0.00762019
ENSBTAG00000002786	ENSBTAG00000002786	730	-0.443511	0.231793
ENSBTAG00000009974	TSNARE1	695	-0.42342	0.256118
ENSBTAG00000012260	MTRF1	664	-0.453086	0.220661
ENSBTAG00000007749	TONSL	634	-0.923168	0.000383749
ENSBTAG00000007838	MFSD3	623	-0.378066	0.315751
ENSBTAG00000010606	PPP1R3B	607	-0.757045	0.0181794
ENSBTAG00000009685	THEX1	582	-0.325409	0.392828
ENSBTAG00000018975	KCNT1	555	-0.856684	0.00318019
ENSBTAG00000000125	SPATA5	550	-0.490146	0.180411
ENSBTAG00000010694	BICC1	545	-0.489053	0.181533
ENSBTAG00000039823	ENSBTAG00000039823	517	-0.618144	0.0760222
ENSBTAG00000037527	OAS1Z	509	-0.583804	0.0988471
ENSBTAG00000001262	IRGQ	498	-0.819463	0.00686634
ENSBTAG00000045929	ENSBTAG00000045929	486	-0.33817	0.373406
ENSBTAG00000005695	NUDT6	467	-0.660208	0.0529531
ENSBTAG00000012796	ZNF428	465	-0.811086	0.00797778
ENSBTAG00000017632	AEN	452	0.245624	0.524099
ENSBTAG00000046467	PTP4A3	443	-0.533467	0.139109
ENSBTAG00000012508	OSGIN1	422	-0.0510278	0.896272
ENSBTAG00000007564	BBS12	421	-0.1091	0.779936
ENSBTAG00000000893	ENSBTAG00000000893	389	0.509903	0.160805
ENSBTAG00000008656	KBTBD6	387	-0.523801	0.147787
ENSBTAG00000015913	MFHAS1	386	-0.599249	0.0881251
ENSBTAG00000004092	AK8	372	-0.805281	0.00881563
ENSBTAG00000039015	TMEM145	360	-0.255464	0.507052
ENSBTAG00000017083	TEX15	334	-0.453104	0.22064
ENSBTAG00000013125	PLAUR	332	-0.868213	0.00239938
ENSBTAG00000038494	ENSBTAG00000038494	330	-0.743122	0.0217688
ENSBTAG00000040580	ENSBTAG00000040580	329	-0.303828	0.426705
ENSBTAG00000013879	DGKH	326	-0.366243	0.332342
ENSBTAG00000013283	PRR19	309	-0.792481	0.0108694
ENSBTAG00000017233	ENSBTAG00000017233	308	-0.285684	0.456153
ENSBTAG00000030939	ZNF575	287	-0.828464	0.00579481
ENSBTAG00000046866	ENSBTAG00000046866	273	-0.483535	0.187258
ENSBTAG00000026936	ENSBTAG00000026936	244	0.429647	0.248439
ENSBTAG00000043964	ARL5B	237	0.424799	0.254406
ENSBTAG00000011924	CCDC42B	229	-0.321398	0.399027
ENSBTAG00000018882	BSP5	229	-0.0899464	0.817994
ENSBTAG00000001882	CD79A	226	-0.569559	0.109409
ENSBTAG00000011723	GRIK5	214	-0.503117	0.167394
ENSBTAG00000008597	SLC45A4	208	-0.467298	0.204691
ENSBTAG00000010276	RECQL4	186	-0.602527	0.0859459
ENSBTAG00000001308	ENSBTAG00000001308	177	0.162464	0.676225
ENSBTAG00000016147	CETN4	164	-0.336041	0.376615
ENSBTAG00000020236	NECAB2	163	-0.752539	0.0192943
ENSBTAG00000002104	RHPN1	160	-0.529515	0.14262
ENSBTAG00000009035	CENPE	152	-0.0591931	0.879764
ENSBTAG00000012326	ENSBTAG00000012326	152	-0.00389699	0.992061
ENSBTAG00000018077	LYPD3	138	-0.309024	0.418432
ENSBTAG00000018652	CXCL17	137	-0.248863	0.518463
ENSBTAG00000005063	THEM6	101	-0.379519	0.313741
ENSBTAG00000016017	CCDC40	91	-0.557265	0.119049
ENSBTAG00000008556	POU2F2	80	-0.0310762	0.936743
ENSBTAG00000006859	ENSBTAG00000006859	78	-0.346327	0.361236
ENSBTAG00000005762	LYNX1	77	-0.543166	0.13071
ENSBTAG00000001806	IQCD	74	-0.152184	0.695894
ENSBTAG00000026340	ENSBTAG00000026340	73	-0.26005	0.499185
ENSBTAG00000035158	TMEM249	69	-0.511433	0.159341
ENSBTAG00000007051	CLDN23	62	-0.576435	0.10423
ENSBTAG00000008945	SDSL	61	-0.531783	0.140599
ENSBTAG00000039328	PURG	47	-0.875829	0.00196328
ENSBTAG00000021639	ARC	47	-0.292455	0.445062
ENSBTAG00000007486	CEL	46	-0.158932	0.682964
ENSBTAG00000002976	CD177	44	-0.726525	0.0266236
ENSBTAG00000002675	CCDC7	43	0.0884574	0.820967
ENSBTAG00000015261	CARD14	41	-0.332666	0.381727
ENSBTAG00000008940	NPTX1	30	0.288674	0.45124
ENSBTAG00000045478	bta-mir-2308	26	0.410128	0.272924
ENSBTAG00000047729	ENSBTAG00000047729	20	0.720966	0.0283956
ENSBTAG00000015040	ENSBTAG00000015040	20	-0.190873	0.622769
ENSBTAG00000016777	TEX101	19	-0.14066	0.718132
ENSBTAG00000006558	SOHLH1	18	-0.496052	0.174414
ENSBTAG00000006385	BAI1	13	-0.0617249	0.874654
ENSBTAG00000047341	ENSBTAG00000047341	12	0.561161	0.115941
ENSBTAG00000046591	ENSBTAG00000046591	11	0.337181	0.374895
ENSBTAG00000004761	FOXH1	9	-0.664626	0.0508297
ENSBTAG00000015985	GPR20	9	-0.571008	0.108305
ENSBTAG00000047512	ENSBTAG00000047512	8	0.642998	0.0617599
ENSBTAG00000001260	PINLYP	7	-0.685857	0.0413844
ENSBTAG00000040086	SLC38A8	7	-0.685857	0.0413844
ENSBTAG00000044406	SCARNA15	7	-0.622385	0.0734568
ENSBTAG00000040360	CCDC166	7	-0.0617249	0.874654
ENSBTAG00000034498	LY6D	5	-0.409227	0.274084
ENSBTAG00000009511	ENSBTAG00000009511	5	-0.222075	0.565775
ENSBTAG00000048096	ENSBTAG00000048096	4	0.933111	0.000238617
ENSBTAG00000005189	C11H9ORF9	4	-0.430773	0.247064
ENSBTAG00000005507	ENSBTAG00000005507	4	-0.430773	0.247064
ENSBTAG00000009816	SCX	4	-0.409227	0.274084
ENSBTAG00000030922	ENSBTAG00000030922	4	0.238395	0.536762
ENSBTAG00000038972	LCN9	4	-0.173281	0.655709
ENSBTAG00000010306	RXFP1	3	0.642998	0.0617599
ENSBTAG00000043710	SNORA61	3	-0.409227	0.274084
ENSBTAG00000017054	ENSBTAG00000017054	3	-0.190873	0.622769
ENSBTAG00000043841	U4	3	0.190873	0.622769
ENSBTAG00000045881	bta-mir-1260b	3	0.190873	0.622769
ENSBTAG00000045579	TMEM60	3	NA	NA
ENSBTAG00000020883	IL2	3	NA	NA
ENSBTAG00000039978	ENSBTAG00000039978	2	0.642998	0.0617599
ENSBTAG00000001751	CXXC4	2	-0.409227	0.274084
ENSBTAG00000023434	BSP1	2	0.160851	0.6793
ENSBTAG00000037336	ENSBTAG00000037336	2	NA	NA
ENSBTAG00000015259	NEUROG2	2	NA	NA
ENSBTAG00000004247	RPH3A	1	0.642998	0.0617599
ENSBTAG00000016210	LYPD2	1	0.642998	0.0617599
ENSBTAG00000046435	ENSBTAG00000046435	1	0.580226	0.101439
ENSBTAG00000043594	5S_rRNA	1	-0.409227	0.274084
ENSBTAG00000046026	SLC39A4	1	NA	NA
ENSBTAG00000006597	ENSBTAG00000006597	1	NA	NA
ENSBTAG00000012368	IL21	1	NA	NA
ENSBTAG00000036408	bta-mir-302d	1	NA	NA
ENSBTAG00000044442	ENSBTAG00000044442	1	NA	NA
ENSBTAG00000000158	LY6K	0	NA	NA
ENSBTAG00000001526	ENSBTAG00000001526	0	NA	NA
ENSBTAG00000003107	LHX5	0	NA	NA
ENSBTAG00000003273	ENSBTAG00000003273	0	NA	NA
ENSBTAG00000003886	BSP3	0	NA	NA
ENSBTAG00000004595	GML	0	NA	NA
ENSBTAG00000004596	ENSBTAG00000004596	0	NA	NA
ENSBTAG00000011631	YWHAH	0	NA	NA
ENSBTAG00000011939	LY6H	0	NA	NA
ENSBTAG00000012772	GFI1B	0	NA	NA
ENSBTAG00000013766	IRGC	0	NA	NA
ENSBTAG00000016209	SLURP1	0	NA	NA
ENSBTAG00000016247	TACR3	0	NA	NA
ENSBTAG00000018635	ATP1A3	0	NA	NA
ENSBTAG00000019254	C9orf171	0	NA	NA
ENSBTAG00000019273	DMRTC2	0	NA	NA
ENSBTAG00000019840	ENSBTAG00000019840	0	NA	NA
ENSBTAG00000020249	GLT6D1	0	NA	NA
ENSBTAG00000020251	LYPD4	0	NA	NA
ENSBTAG00000023439	ENSBTAG00000023439	0	NA	NA
ENSBTAG00000023801	BARHL1	0	NA	NA
ENSBTAG00000026344	MAFA	0	NA	NA
ENSBTAG00000026350	SPATC1	0	NA	NA
ENSBTAG00000028616	5S_rRNA	0	NA	NA
ENSBTAG00000029983	bta-mir-367	0	NA	NA
ENSBTAG00000030186	USMG5	0	NA	NA
ENSBTAG00000031004	CNFN	0	NA	NA
ENSBTAG00000034724	ENSBTAG00000034724	0	NA	NA
ENSBTAG00000036082	ENSBTAG00000036082	0	NA	NA
ENSBTAG00000036098	ENSBTAG00000036098	0	NA	NA
ENSBTAG00000036397	bta-mir-302b	0	NA	NA
ENSBTAG00000036425	bta-mir-7-1	0	NA	NA
ENSBTAG00000036428	bta-mir-302a	0	NA	NA
ENSBTAG00000036429	bta-mir-302c	0	NA	NA
ENSBTAG00000036851	U1	0	NA	NA
ENSBTAG00000037239	5S_rRNA	0	NA	NA
ENSBTAG00000037332	ENSBTAG00000037332	0	NA	NA
ENSBTAG00000037824	ENSBTAG00000037824	0	NA	NA
ENSBTAG00000037969	MGC152301	0	NA	NA
ENSBTAG00000040069	bta-mir-1179	0	NA	NA
ENSBTAG00000042149	U6	0	NA	NA
ENSBTAG00000042502	SNORA1	0	NA	NA
ENSBTAG00000042522	SNORA11	0	NA	NA
ENSBTAG00000043005	U6atac	0	NA	NA
ENSBTAG00000043847	ENSBTAG00000043847	0	NA	NA
ENSBTAG00000043944	7SK	0	NA	NA
ENSBTAG00000044214	bta-mir-2399	0	NA	NA
ENSBTAG00000044263	bta-mir-2309	0	NA	NA
ENSBTAG00000044440	SNORA76	0	NA	NA
ENSBTAG00000045030	U6	0	NA	NA
ENSBTAG00000045392	ENSBTAG00000045392	0	NA	NA
ENSBTAG00000045654	ENSBTAG00000045654	0	NA	NA
ENSBTAG00000045738	ENSBTAG00000045738	0	NA	NA
ENSBTAG00000046166	MROH5	0	NA	NA
ENSBTAG00000046208	SCRT1	0	NA	NA
ENSBTAG00000046302	ENSBTAG00000046302	0	NA	NA
ENSBTAG00000046377	ENSBTAG00000046377	0	NA	NA
ENSBTAG00000046412	ENSBTAG00000046412	0	NA	NA
ENSBTAG00000046850	ENSBTAG00000046850	0	NA	NA
ENSBTAG00000046896	Metazoa_SRP	0	NA	NA
ENSBTAG00000046932	ENSBTAG00000046932	0	NA	NA
ENSBTAG00000047022	PSCA	0	NA	NA
ENSBTAG00000047140	Metazoa_SRP	0	NA	NA
ENSBTAG00000047430	ENSBTAG00000047430	0	NA	NA
ENSBTAG00000047447	5S_rRNA	0	NA	NA
ENSBTAG00000047553	5S_rRNA	0	NA	NA
ENSBTAG00000047826	SNORD112	0	NA	NA
ENSBTAG00000048001	ENSBTAG00000048001	0	NA	NA
ENSBTAG00000048100	ENSBTAG00000048100	0	NA	NA
ENSBTAG00000048185	Metazoa_SRP	0	NA	NA
